# Supplementary material for: NNAlign_MA; MHC Peptidome Deconvolution for Accurate MHC Binding Motif Characterization and Improved T-cell Epitope Predictions
Source: Mol Cell Proteomics. 2019 Oct 2;18(12):2459–77. doi: 10.1074/mcp.TIR119.001658 (PMC6885703; doi:10.1074/mcp.TIR119.001658)
Supplement: Full BoLA MS Data [file 154080_2_supp_401165_pytjm1.xlsx]

## Sheet: FDR
SampleID,-10lgP_FDR1%,FDR_-10lgP=15
2123_ConA ,18.4,2.40%
2123_Tpm,18.8,2.70%
2048_ConA,18.2,2.20%
2048_Tpm,18.4,2.20%
2824_ConA,18.2,2.20%
2824_Tpm,17.8,2.10%
5072_ConA,18.5,2.20%
5350_ConA,17.4,1.70%
5350_Tpm,17,1.70%

## Sheet: 2048_ConA
Peptide,-10lgP,Mass,Length,ppm,m/z,RT,Area,Fraction,Scan,Source File,#Spec,Accession,PTM,AScore,Area [F9],Area [F10],Area [F11],Area [F12]
SHYEEGPGKNIPFSVENKWRL,109.77,2486.2341,21,0.3,622.5660,57.93,5.58E7,9,18147,FL712_IPP71_TC_2408_ConA_even.raw,5,P00430|COX7C_BOVIN,,,5.67E7,3.74E7,,
SHYEEGPGKNIPFSVENKWRLL,102.38,2599.3184,22,1.0,650.8375,63.34,5E6,9,20259,FL712_IPP71_TC_2408_ConA_even.raw,3,P00430|COX7C_BOVIN,,,5E6,3.3E6,,
SHYEEGPGKNIPFSVENKWRLLA,101.73,2670.3555,23,0.7,668.5966,63.74,1.26E7,9,20416,FL712_IPP71_TC_2408_ConA_even.raw,2,P00430|COX7C_BOVIN,,,1.26E7,8.73E6,,
SQHQSSYGPMKSGGGGGGGGSSWGGR,100.44,2422.0469,26,1.2,606.5197,31.43,1.55E6,9,7816,FL712_IPP71_TC_2408_ConA_even.raw,9,tr|F6RSR1|F6RSR1_BOVIN,,,2.52E6,1.42E6,1.74E6,2.11E6
AGKDGNNPAENGDAKTDQAQKAEGAGDAK,99.12,2827.2969,29,3.3,707.8338,25.13,2.69E5,9,5317,FL712_IPP71_TC_2408_ConA_even.raw,4,tr|F2Z4H2|F2Z4H2_BOVIN,,,3.58E5,8.72E5,,
HQYGHYGYNQRPPYGYY,90.22,2161.9395,17,3.1,721.6560,44.93,1.62E7,9,13128,FL712_IPP71_TC_2408_ConA_even.raw,12,tr|Q3T050|Q3T050_BOVIN,,,2.02E7,2.74E7,,1.61E6
SGEKRQTYTQAASGDSDQGSDVSLTVPKV,90.13,3010.4480,29,2.3,753.6210,51.49,3.75E5,9,15640,FL712_IPP71_TC_2408_ConA_even.raw,2,tr|O46712|O46712_BOVIN:tr|Q3YJK7|Q3YJK7_BOVIN:tr|A0A0K1L5Y7|A0A0K1L5Y7_BOVIN:tr|Q95396|Q95396_BOVIN:tr|Q3YJK3|Q3YJK3_BOVIN:tr|Q3YJK6|Q3YJK6_BOVIN:tr|Q3YJH6|Q3YJH6_BOVIN:tr|Q3YJM2|Q3YJM2_BOVIN:tr|Q3YJF4|Q3YJF4_BOVIN:tr|Q3YJF6|Q3YJF6_BOVIN:tr|Q3YJF3|Q3YJF3_BOVIN:tr|Q3YJL0|Q3YJL0_BO…
KPVKFLEGELIHDLLTIFVSAK,89.80,2496.4355,22,2.1,625.1175,81.60,3.59E6,9,27124,FL712_IPP71_TC_2408_ConA_even.raw,3,Q3T148|EIF3M_BOVIN,,,3.59E6,,1.46E6,
GNNPAENGDAKTDQAQKAEGAGDAK,87.96,2456.1162,25,-0.5,819.7123,28.21,1.16E6,10,6309,FL712_IPP71_TC_2408_ConA_even_20180117091528.raw,3,tr|F2Z4H2|F2Z4H2_BOVIN,,,3.83E5,2.58E6,,
SSGSPYGGGYGSGGGSGGYGSR,85.91,1909.7826,22,0.8,955.8994,41.56,1.08E5,10,11625,FL712_IPP71_TC_2408_ConA_even_20180117091528.raw,2,tr|E1BEG2|E1BEG2_BOVIN,,,,1.08E5,,
GFYDKDSSGWSSSKDKDAYSSFGSR,85.08,2763.2048,25,0.2,691.8086,50.13,1.4E6,10,14998,FL712_IPP71_TC_2408_ConA_even_20180117091528.raw,3,tr|G5E631|G5E631_BOVIN,,,9.89E5,1.4E6,,
VQVLDDTERGSGGFGSTGSN,83.99,1981.8977,20,1.0,991.9572,54.49,3.77E5,11,16758,FL712_IPP71_TC_2408_ConA_odd.raw,4,tr|G3N0R2|G3N0R2_BOVIN,,,3.04E4,4.77E4,3.77E5,5.7E5
MQQHFFDDEDRTVPSTPTLVVPH,83.29,2695.2700,23,1.0,674.8254,67.62,9.97E5,12,21862,FL712_IPP71_TC_2408_ConA_odd_20180117072523.raw,3,tr|E1BF47|E1BF47_BOVIN,,,,,1.01E6,1.07E6
SSKQQLSAEELDAQLDAYNARMDTS,82.83,2770.2715,25,-0.3,924.4308,67.80,1.18E6,12,21928,FL712_IPP71_TC_2408_ConA_odd_20180117072523.raw,2,Q3T0I4|THOC4_BOVIN,,,,,1.27E6,1.18E6
RNQGGYGGSSSSSSYGSG,82.60,1693.6927,18,-0.1,847.8536,28.46,1.75E5,9,6642,FL712_IPP71_TC_2408_ConA_even.raw,2,P09867|ROA1_BOVIN,,,1.75E5,2.46E5,,
SGDSDQGSDVSLTVPKV,82.56,1689.8057,17,2.7,845.9124,63.79,9.06E4,9,20436,FL712_IPP71_TC_2408_ConA_even.raw,5,tr|O46712|O46712_BOVIN:tr|Q3YJK7|Q3YJK7_BOVIN:tr|A0A0K1L5Y7|A0A0K1L5Y7_BOVIN:tr|Q95396|Q95396_BOVIN:tr|Q3YJK3|Q3YJK3_BOVIN:tr|Q3YJK6|Q3YJK6_BOVIN:tr|Q3YJH6|Q3YJH6_BOVIN:tr|Q3YJM2|Q3YJM2_BOVIN:tr|Q3YJF4|Q3YJF4_BOVIN:tr|Q3YJF6|Q3YJF6_BOVIN:tr|Q3YJF3|Q3YJF3_BOVIN:tr|Q3YJL0|Q3YJL0_BOVIN:tr|K7QEP…
TLLIKTVETRDGQVINETSQHHDDLE,82.50,2990.4944,26,1.1,748.6317,54.91,1.22E8,12,16792,FL712_IPP71_TC_2408_ConA_odd_20180117072523.raw,17,P48616|VIME_BOVIN,,,4.7E6,3.63E6,1.39E8,1.27E8
ASGDSDQGSDVSLTVPKV,82.41,1760.8428,18,-0.2,881.4285,64.40,5.29E5,12,20576,FL712_IPP71_TC_2408_ConA_odd_20180117072523.raw,2,tr|O46712|O46712_BOVIN:tr|Q3YJK7|Q3YJK7_BOVIN:tr|A0A0K1L5Y7|A0A0K1L5Y7_BOVIN:tr|Q95396|Q95396_BOVIN:tr|Q3YJK3|Q3YJK3_BOVIN:tr|Q3YJK6|Q3YJK6_BOVIN:tr|Q3YJH6|Q3YJH6_BOVIN:tr|Q3YJM2|Q3YJM2_BOVIN:tr|Q3YJF4|Q3YJF4_BOVIN:tr|Q3YJF6|Q3YJF6_BOVIN:tr|Q3YJF3|Q3YJF3_BOVIN:tr|Q3YJL0|Q3YJ…
EALRIEPFSSPPELPDVMKPQDSGSSANEQAVQ,81.90,3552.7041,33,0.6,1185.2427,80.41,8.79E5,9,26649,FL712_IPP71_TC_2408_ConA_even.raw,2,tr|E1BJ20|E1BJ20_BOVIN:tr|Q3SZ32|Q3SZ32_BOVIN,,,8.79E5,6.54E5,,
AAKPKKPTKSPAKAKAPKPKAAKPKAAKPKATKAKKAVSKKK,81.50,4330.7622,42,1.2,1083.6991,22.04,5.42E5,12,3805,FL712_IPP71_TC_2408_ConA_odd_20180117072523.raw,3,A7MAZ5|H13_BOVIN,,,,,5.63E4,5.42E5
SSLSLAKSVSTTNIAGH,80.66,1671.8792,17,0.6,836.9473,51.45,3.76E7,12,15409,FL712_IPP71_TC_2408_ConA_odd_20180117072523.raw,11,tr|F1N1F7|F1N1F7_BOVIN,,,6.42E6,9.49E6,1.57E8,1.8E8
FLGASLKDEVLKIMPVQKQTR,80.10,2400.3562,21,0.5,601.0966,69.27,8.74E6,9,22501,FL712_IPP71_TC_2408_ConA_even.raw,3,tr|M5FJW2|M5FJW2_BOVIN:O18789|RS2_BOVIN,,,8.74E6,4.84E6,,
STFQQMWISKQEYDESGPSIVH,80.04,2596.1904,22,-1.0,866.4032,70.49,8.9E4,9,22962,FL712_IPP71_TC_2408_ConA_even.raw,3,tr|F1MRD0|F1MRD0_BOVIN:P60712|ACTB_BOVIN:P63258|ACTG_BOVIN,,,8.9E4,,,
SLAGPSGVATAPGLEAAAAAAPGAPVREVH,80.03,2694.4089,30,1.7,899.1451,67.77,3.59E5,12,21920,FL712_IPP71_TC_2408_ConA_odd_20180117072523.raw,3,Q2KJ92|LFNG_BOVIN,,,,,2.93E5,3.59E5
IVYKIRSADKRSKALKASSAAPAHGHH,79.85,2898.6052,27,-0.6,725.6581,27.24,3.56E6,9,6157,FL712_IPP71_TC_2408_ConA_even.raw,5,P14790|68MP_BOVIN,,,4.48E6,1.59E7,,2.08E5
IQASSSDSAQGSDVSLTVPKV,79.57,2075.0381,21,-0.9,1038.5254,63.32,2.45E5,9,20253,FL712_IPP71_TC_2408_ConA_even.raw,2,tr|Q3YJG1|Q3YJG1_BOVIN:tr|A8E4P0|A8E4P0_BOVIN:tr|Q3YJF9|Q3YJF9_BOVIN:tr|K7QEK6|K7QEK6_BOVIN:tr|K7QEC8|K7QEC8_BOVIN:tr|Q3YJH4|Q3YJH4_BOVIN:tr|Q95393|Q95393_BOVIN:tr|K7QED0|K7QED0_BOVIN:tr|H6V5E0|H6V5E0_BOVIN:tr|A0A173FD45|A0A173FD45_BOVIN:tr|H6V5F7|H6V5F7_BOVIN:tr|Q3YJG2|Q3YJG2_BOVIN:tr…
SSSDSAQGSDVSLTVPKV,79.09,1762.8584,18,3.6,882.4396,63.05,9.87E5,12,20036,FL712_IPP71_TC_2408_ConA_odd_20180117072523.raw,2,tr|Q3YJG1|Q3YJG1_BOVIN:tr|A8E4P0|A8E4P0_BOVIN:tr|Q3YJF9|Q3YJF9_BOVIN:tr|K7QEK6|K7QEK6_BOVIN:tr|K7QEC8|K7QEC8_BOVIN:tr|Q3YJH4|Q3YJH4_BOVIN:tr|Q95393|Q95393_BOVIN:tr|K7QED0|K7QED0_BOVIN:tr|H6V5E0|H6V5E0_BOVIN:tr|A0A173FD45|A0A173FD45_BOVIN:tr|H6V5F7|H6V5F7_BOVIN:tr|Q3YJG2|Q3YJG…
PPK(+28.03)DDKKKKDAGKSAKKDKDPVNKSGGKAKKK,78.57,3477.0154,32,1.4,870.2623,20.00,7.55E5,10,3070,FL712_IPP71_TC_2408_ConA_even_20180117091528.raw,1,Q56JX5|RS25_BOVIN,Ethylation,K3:Ethylation:0.00,,7.55E5,,
AASGDSDQGSDVSLTVPKV,78.47,1831.8799,19,1.3,916.9484,64.03,8.05E4,12,20428,FL712_IPP71_TC_2408_ConA_odd_20180117072523.raw,1,tr|O46712|O46712_BOVIN:tr|Q3YJK7|Q3YJK7_BOVIN:tr|A0A0K1L5Y7|A0A0K1L5Y7_BOVIN:tr|Q95396|Q95396_BOVIN:tr|Q3YJK3|Q3YJK3_BOVIN:tr|Q3YJK6|Q3YJK6_BOVIN:tr|Q3YJH6|Q3YJH6_BOVIN:tr|Q3YJM2|Q3YJM2_BOVIN:tr|Q3YJF4|Q3YJF4_BOVIN:tr|Q3YJF6|Q3YJF6_BOVIN:tr|Q3YJF3|Q3YJF3_BOVIN:tr|Q3YJL0|Q3YJ…
NLRETNLDSLPLVDTHSKR,78.30,2207.1658,19,-0.1,552.7986,48.33,6.81E6,9,14446,FL712_IPP71_TC_2408_ConA_even.raw,5,P48616|VIME_BOVIN,,,6.89E6,5.76E6,,
SHYEEGPGKNIPFSVENKWRLLAM(+15.99),78.30,2817.3909,24,-1.1,705.3542,63.64,1.18E6,9,20377,FL712_IPP71_TC_2408_ConA_even.raw,2,P00430|COX7C_BOVIN,Oxidation (M),M24:Oxidation (M):1000.00,1.18E6,7.94E5,,
RQLEVHHTHTTNTPTVAR,78.21,2097.0828,18,1.0,525.2785,26.57,8.15E6,9,5890,FL712_IPP71_TC_2408_ConA_even.raw,9,tr|E1BGF3|E1BGF3_BOVIN,,,9.1E6,2.22E7,1.6E7,3.34E7
KPKKAAKSAAKAVKPKAAKPKL(sub V)AKPKKAAPKKK,77.98,3434.2544,33,1.5,859.5722,22.47,,12,3979,FL712_IPP71_TC_2408_ConA_odd_20180117072523.raw,1,P02253|H12_BOVIN,Mutation,,,,,
SQGYNQWQQGQFWGQKPWSQH,77.89,2604.1682,21,1.3,869.0645,66.72,6.33E5,9,21556,FL712_IPP71_TC_2408_ConA_even.raw,2,tr|A2VDN7|A2VDN7_BOVIN,,,6.33E5,,,
GSHSLRYFSTAVSRPGLEEPRF,77.86,2492.2559,22,1.6,624.0723,56.49,2.69E6,10,17489,FL712_IPP71_TC_2408_ConA_even_20180117091528.raw,3,tr|Q3YJH6|Q3YJH6_BOVIN:tr|Q3YJM2|Q3YJM2_BOVIN:tr|K7QEC8|K7QEC8_BOVIN:tr|Q3YJH4|Q3YJH4_BOVIN:tr|Q95393|Q95393_BOVIN:tr|K7QEC3|K7QEC3_BOVIN:tr|K7QEP2|K7QEP2_BOVIN,,,1.61E6,2.69E6,,
HQYGHYGYNQRPPYG,77.61,1835.8127,15,2.1,612.9462,36.88,2.8E6,12,9725,FL712_IPP71_TC_2408_ConA_odd_20180117072523.raw,3,tr|Q3T050|Q3T050_BOVIN,,,,,1.85E6,2.85E6
HAFAGSAAWDDSSRAASGQGLHVTAL,77.07,2582.2261,26,0.0,861.7493,61.82,4.57E6,12,19546,FL712_IPP71_TC_2408_ConA_odd_20180117072523.raw,6,tr|Q1RMJ1|Q1RMJ1_BOVIN,,,,,1.8E7,1.98E7
VTYVPVTTFKNLQTVNVDEN,77.04,2280.1638,20,0.0,1141.0892,75.90,1.1E7,12,25083,FL712_IPP71_TC_2408_ConA_odd_20180117072523.raw,9,Q56JX3|RL31_BOVIN,,,2.41E5,2.21E5,1.01E7,1.14E7
GSYVGQHSQGLGGH,76.95,1382.6327,14,1.3,692.3245,32.02,6.59E5,12,7779,FL712_IPP71_TC_2408_ConA_odd_20180117072523.raw,4,tr|A4FUZ2|A4FUZ2_BOVIN,,,,,1.28E6,2.31E6
SSMGYSTTSQQPPQYSHQTH,76.28,2250.9600,20,-1.5,751.3262,36.76,1.63E5,9,9927,FL712_IPP71_TC_2408_ConA_even.raw,1,tr|F1MPI8|F1MPI8_BOVIN,,,1.63E5,,,
RVFDHKQGTYGGY,76.18,1526.7266,13,1.9,764.3720,33.82,6.17E6,9,8763,FL712_IPP71_TC_2408_ConA_even.raw,10,Q3SYW6|EIF3C_BOVIN,,,1.09E8,1.65E8,4.9E7,7.68E7
IGAGGTGAALYVTRLAL,75.98,1602.9093,17,-0.5,802.4615,80.60,3.81E5,9,26724,FL712_IPP71_TC_2408_ConA_even.raw,2,Q01321|NDUA4_BOVIN,,,3.81E5,1.74E5,,
IQRPPKIQVYSRHPPED,75.87,2059.0962,17,3.1,687.3748,37.22,5.52E6,12,9859,FL712_IPP71_TC_2408_ConA_odd_20180117072523.raw,14,P01888|B2MG_BOVIN,,,5.17E6,5.4E6,5.57E7,8.02E7
SSDSAQGSDVSLTVPKV,75.69,1675.8264,17,2.1,838.9222,63.21,3.87E5,12,20101,FL712_IPP71_TC_2408_ConA_odd_20180117072523.raw,2,tr|Q3YJG1|Q3YJG1_BOVIN:tr|A8E4P0|A8E4P0_BOVIN:tr|Q3YJF9|Q3YJF9_BOVIN:tr|K7QEK6|K7QEK6_BOVIN:tr|K7QEC8|K7QEC8_BOVIN:tr|Q3YJH4|Q3YJH4_BOVIN:tr|Q95393|Q95393_BOVIN:tr|Q3YJH7|Q3YJH7_BOVIN:tr|K7QED0|K7QED0_BOVIN:tr|Q3YJJ6|Q3YJJ6_BOVIN:tr|Q3YJJ3|Q3YJJ3_BOVIN:tr|H6V5E0|H6V5E0_BOVIN:t…
SQPAFMQSSLSQPSMVLSGTAIHNFPAVQH,75.64,3196.5435,30,1.5,1066.5233,80.53,9.31E4,9,26696,FL712_IPP71_TC_2408_ConA_even.raw,1,tr|G3X6B3|G3X6B3_BOVIN:tr|G3X6B2|G3X6B2_BOVIN,,,9.31E4,,,
SIFDANESGFESYEDLPQH,75.55,2183.9282,19,0.8,1092.9723,80.93,1.58E5,11,26733,FL712_IPP71_TC_2408_ConA_odd.raw,2,Q24K09|DNMT1_BOVIN,,,,,1.58E5,2.51E5
GFYDKDSSGWSSSKDKDA,75.32,1978.8544,18,1.2,660.6262,39.55,3.74E6,12,10792,FL712_IPP71_TC_2408_ConA_odd_20180117072523.raw,3,tr|G5E631|G5E631_BOVIN,,,2.01E5,,3.21E6,3.74E6
YIVYKIRSADKRSKALKASSAAPAHGHH,75.28,3061.6685,28,1.6,766.4256,30.87,1.5E6,12,7319,FL712_IPP71_TC_2408_ConA_odd_20180117072523.raw,2,P14790|68MP_BOVIN,,,,,9.23E5,1.5E6
TRILKHGAKDKDD,75.13,1495.8107,13,0.1,374.9600,21.09,6.1E5,9,3728,FL712_IPP71_TC_2408_ConA_even.raw,7,A4IF97|ML12B_BOVIN:Q5E9E2|MYL9_BOVIN:tr|A1L5B0|A1L5B0_BOVIN:tr|Q1LZF9|Q1LZF9_BOVIN,,,6.46E5,2.25E6,,1.96E5
GSHSLRYFYTAVSRPGLGEPR,74.94,2349.1978,21,1.2,588.3074,52.93,3.94E6,12,15998,FL712_IPP71_TC_2408_ConA_odd_20180117072523.raw,2,tr|O46712|O46712_BOVIN:tr|Q3YJK7|Q3YJK7_BOVIN:tr|A0A0K1L5Y7|A0A0K1L5Y7_BOVIN:tr|Q95396|Q95396_BOVIN:tr|Q3YJK3|Q3YJK3_BOVIN:tr|Q3YJK6|Q3YJK6_BOVIN:tr|Q3YJG1|Q3YJG1_BOVIN:tr|A8E4P0|A8E4P0_BOVIN:tr|Q3YJF9|Q3YJF9_BOVIN:tr|K7QEK6|K7QEK6_BOVIN:tr|Q3YJH7|Q3YJH7_BOVIN:tr|Q3YJK0|Q3…
AGEKAEKPDTKEKKPEAKKAD,74.56,2297.2227,21,0.2,766.7484,21.04,3.42E5,10,3484,FL712_IPP71_TC_2408_ConA_even_20180117091528.raw,3,Q58DQ3|RL6_BOVIN,,,,9.55E5,,8.35E5
GSHSLRYFYTAVSRPGLGEPRF,74.45,2496.2661,22,0.4,625.0740,60.72,2.72E6,9,19229,FL712_IPP71_TC_2408_ConA_even.raw,2,tr|O46712|O46712_BOVIN:tr|Q3YJK7|Q3YJK7_BOVIN:tr|A0A0K1L5Y7|A0A0K1L5Y7_BOVIN:tr|Q95396|Q95396_BOVIN:tr|Q3YJK3|Q3YJK3_BOVIN:tr|Q3YJK6|Q3YJK6_BOVIN:tr|Q3YJG1|Q3YJG1_BOVIN:tr|A8E4P0|A8E4P0_BOVIN:tr|Q3YJF9|Q3YJF9_BOVIN:tr|K7QEK6|K7QEK6_BOVIN:tr|Q3YJH7|Q3YJH7_BOVIN:tr|Q3YJK0|Q3YJK0_BOVIN:tr|…
GSAAWDDSSRAASGQGLH,74.43,1771.7874,18,1.0,886.9019,42.84,1.05E5,10,12129,FL712_IPP71_TC_2408_ConA_even_20180117091528.raw,3,tr|Q1RMJ1|Q1RMJ1_BOVIN,,,1.18E5,1.39E6,,
SSLSHISPFSHSSH,74.21,1508.7008,14,0.6,503.9078,36.95,1.13E6,9,10002,FL712_IPP71_TC_2408_ConA_even.raw,5,Q08DV0|GATA3_BOVIN,,,1.13E6,,1.26E7,1.87E7
DSDQGSDVSLTVPKV,73.99,1545.7522,15,1.8,773.8848,68.79,5.69E5,12,22320,FL712_IPP71_TC_2408_ConA_odd_20180117072523.raw,4,tr|O46712|O46712_BOVIN:tr|Q3YJK7|Q3YJK7_BOVIN:tr|A0A0K1L5Y7|A0A0K1L5Y7_BOVIN:tr|Q95396|Q95396_BOVIN:tr|Q3YJK3|Q3YJK3_BOVIN:tr|Q3YJK6|Q3YJK6_BOVIN:tr|Q3YJH6|Q3YJH6_BOVIN:tr|Q3YJM2|Q3YJM2_BOVIN:tr|Q3YJF4|Q3YJF4_BOVIN:tr|Q3YJF6|Q3YJF6_BOVIN:tr|Q3YJF3|Q3YJF3_BOVIN:tr|Q3YJL0|Q3YJL0_B…
GSHSLRYFYTAVSRPGLG,73.96,1967.0013,18,0.2,656.6745,56.57,1.63E6,12,17455,FL712_IPP71_TC_2408_ConA_odd_20180117072523.raw,3,tr|O46712|O46712_BOVIN:tr|Q3YJK7|Q3YJK7_BOVIN:tr|A0A0K1L5Y7|A0A0K1L5Y7_BOVIN:tr|Q95396|Q95396_BOVIN:tr|Q3YJK3|Q3YJK3_BOVIN:tr|Q3YJK6|Q3YJK6_BOVIN:tr|Q3YJG1|Q3YJG1_BOVIN:tr|A8E4P0|A8E4P0_BOVIN:tr|Q3YJF9|Q3YJF9_BOVIN:tr|K7QEK6|K7QEK6_BOVIN:tr|Q3YJH7|Q3YJH7_BOVIN:tr|Q3YJK0|Q3YJK…
MQMGVMGGQAYPQQPMQPSPHGNVMYTGPSH,73.93,3342.4502,31,0.1,1115.1575,64.86,6.47E4,11,20822,FL712_IPP71_TC_2408_ConA_odd.raw,1,tr|E1BEB3|E1BEB3_BOVIN,,,,,6.47E4,
KRAKEAAEQDVEKKK,73.73,1756.9795,15,-0.2,440.2520,20.85,1.56E6,9,3632,FL712_IPP71_TC_2408_ConA_even.raw,6,tr|Q3SZG7|Q3SZG7_BOVIN,,,1.56E6,3.67E6,7.53E5,4.97E5
PKRKAEGDAKGDKAKVKD,73.65,1940.0802,18,0.7,486.0276,20.48,1.63E6,10,3261,FL712_IPP71_TC_2408_ConA_even_20180117091528.raw,3,tr|F2Z4H2|F2Z4H2_BOVIN,,,7.55E5,3.46E6,,
MATQIGIEWNPSPVGRVTPKEWREQ,73.62,2908.4653,25,3.3,728.1260,66.99,9.41E6,9,21657,FL712_IPP71_TC_2408_ConA_even.raw,6,P13183|COX7B_BOVIN:tr|A0A0N4STN2|A0A0N4STN2_BOVIN,,,1.16E7,9.58E6,,
SQHSKGSKSPDWLMH,73.16,1723.8101,15,0.5,431.9600,33.36,5.18E6,12,8316,FL712_IPP71_TC_2408_ConA_odd_20180117072523.raw,5,P82908|RT36_BOVIN,,,,,7.46E6,6.64E6
KGSELQTQAKAYFEKTQEEL,72.91,2327.1646,20,2.2,776.7305,62.50,9.51E5,12,19819,FL712_IPP71_TC_2408_ConA_odd_20180117072523.raw,6,P81644|APOA2_BOVIN,,,,,2.45E6,2.92E6
SVLADQGKNFATTSH,72.78,1574.7688,15,1.5,788.3928,41.26,1.46E5,9,11697,FL712_IPP71_TC_2408_ConA_even.raw,2,tr|F1MQU4|F1MQU4_BOVIN:tr|A5D7B8|A5D7B8_BOVIN,,,1.46E5,1.87E5,,
GMVPLDPVQESSSFDLPHEPTQSH,72.39,2633.2068,24,2.4,878.7450,75.10,6.14E5,12,24769,FL712_IPP71_TC_2408_ConA_odd_20180117072523.raw,3,tr|E1BIL7|E1BIL7_BOVIN,,,9.36E4,,5.75E5,6.14E5
IEHYAQLGPSSPEQVAAAAGAEEGGGPRR,72.33,2904.4114,29,2.7,727.1121,55.95,3.21E6,9,17377,FL712_IPP71_TC_2408_ConA_even.raw,7,tr|G3N0W8|G3N0W8_BOVIN,,,3.34E6,3.65E6,3.45E5,
SNYGPMKSGNFGGSR,72.17,1557.6993,15,1.6,779.8582,35.54,1.58E5,9,9449,FL712_IPP71_TC_2408_ConA_even.raw,3,Q2HJ60|ROA2_BOVIN,,,1.58E5,1.55E6,,
ALKASSAAPAHGHH,72.17,1353.6902,14,0.7,452.2376,21.18,2.91E5,9,3766,FL712_IPP71_TC_2408_ConA_even.raw,2,P14790|68MP_BOVIN,,,3.25E5,,,
HVTLEQPRIVKWDRDL,72.07,2004.0905,16,0.0,502.0299,53.90,2.65E6,12,16385,FL712_IPP71_TC_2408_ConA_odd_20180117072523.raw,1,P01888|B2MG_BOVIN,,,,,,2.65E6
AQIRQQQYKFLPSELRDEH,72.03,2385.2188,19,1.0,597.3126,46.84,4.72E5,9,13870,FL712_IPP71_TC_2408_ConA_even.raw,1,tr|F1MDH3|F1MDH3_BOVIN,,,4.72E5,,,
TLLIKTVETRDGQVINETSQ,71.94,2244.1960,20,0.7,1123.1061,57.07,1.63E5,10,17719,FL712_IPP71_TC_2408_ConA_even_20180117091528.raw,6,P48616|VIME_BOVIN,,,8.94E6,8.92E6,,3.15E5
SENQEFYQDTFGQQWK,71.85,2033.8755,16,1.1,1017.9461,69.73,3.31E5,12,22686,FL712_IPP71_TC_2408_ConA_odd_20180117072523.raw,2,tr|F1MCT8|F1MCT8_BOVIN,,,,,2.57E5,3.31E5
TFGKKKGPNANS,71.54,1247.6622,12,0.9,624.8389,20.76,7.64E5,9,3598,FL712_IPP71_TC_2408_ConA_even.raw,8,tr|Q3SZG2|Q3SZG2_BOVIN,,,2.89E6,5.85E6,2.55E6,4.02E6
GSHSLRYFYTAVSRPGLGEPRFISVG,71.53,2852.4722,26,1.4,714.1263,66.71,1.66E6,9,21555,FL712_IPP71_TC_2408_ConA_even.raw,2,tr|O46712|O46712_BOVIN:tr|Q3YJK7|Q3YJK7_BOVIN:tr|A0A0K1L5Y7|A0A0K1L5Y7_BOVIN:tr|Q95396|Q95396_BOVIN:tr|Q3YJK3|Q3YJK3_BOVIN:tr|Q3YJK6|Q3YJK6_BOVIN:tr|Q3YJG1|Q3YJG1_BOVIN:tr|A8E4P0|A8E4P0_BOVIN:tr|Q3YJF9|Q3YJF9_BOVIN:tr|Q3YJH7|Q3YJH7_BOVIN:tr|Q3YJK0|Q3YJK0_BOVIN:tr|K7QEC9|K7QEC9_BOVIN…
TLFSASDYEVAPPEYH,71.49,1824.8206,16,1.4,913.4188,74.73,4.98E6,12,24620,FL712_IPP71_TC_2408_ConA_odd_20180117072523.raw,6,tr|F1N4R2|F1N4R2_BOVIN,,,,5.13E4,3.63E6,4.98E6
VGKEVADQVKAPLVLKD,71.27,1808.0406,17,0.4,453.0176,50.51,3.27E6,12,15054,FL712_IPP71_TC_2408_ConA_odd_20180117072523.raw,6,Q5E946|PARK7_BOVIN,,,,8.25E5,5.82E6,4.1E6
RIEPFSSPPELPDVMKPQDSGSSANEQAVQ,70.97,3239.5403,30,-1.2,1080.8528,72.99,5.12E6,11,23892,FL712_IPP71_TC_2408_ConA_odd.raw,9,tr|E1BJ20|E1BJ20_BOVIN:tr|Q3SZ32|Q3SZ32_BOVIN,,,4.8E6,4.71E6,5.12E6,4.35E6
S(+42.01)ETAPVAPAAPAPAEKTPVKKKAKKSGVAAGKR,70.97,3282.8774,33,0.1,821.7267,30.18,,10,7095,FL712_IPP71_TC_2408_ConA_even_20180117091528.raw,1,A7MAZ5|H13_BOVIN,Acetylation (Protein N-term),S1:Acetylation (Protein N-term):1000.00,,,,
AQYPTGQDKGDFTSH,70.96,1650.7274,15,1.2,826.3720,35.61,6.3E5,9,9475,FL712_IPP71_TC_2408_ConA_even.raw,5,tr|E1B8T3|E1B8T3_BOVIN,,,4.43E6,6.82E6,,
VQHDAVEGILIIH,70.86,1442.7881,13,2.2,722.4029,62.94,4.97E5,11,20065,FL712_IPP71_TC_2408_ConA_odd.raw,4,tr|E1B738|E1B738_BOVIN,,,,,8E6,8.12E6
GQSSGSSNFGGFPTASH,70.76,1623.6913,17,-0.9,812.8522,53.30,3.82E4,12,16148,FL712_IPP71_TC_2408_ConA_odd_20180117072523.raw,1,Q2TA45|AGFG1_BOVIN,,,,,,3.82E4
YLYGEGDLNFSDDSGISGLRNH,70.73,2428.0930,22,-2.0,810.3700,73.58,2.6E5,11,24119,FL712_IPP71_TC_2408_ConA_odd.raw,4,tr|E1B7Z0|E1B7Z0_BOVIN,,,,,2.6E5,1.44E5
GGFGERGVGGGGGPLSH,70.69,1496.7120,17,0.9,499.9117,42.42,3.73E6,12,11931,FL712_IPP71_TC_2408_ConA_odd_20180117072523.raw,6,tr|A4FUZ2|A4FUZ2_BOVIN,,,,2.32E6,2.82E6,4.25E6
FESFGDLSSADAILGNPKVK,70.54,2094.0632,20,-0.7,699.0279,75.64,1.99E6,9,24919,FL712_IPP71_TC_2408_ConA_even.raw,2,tr|G3N1Y3|G3N1Y3_BOVIN:P02081|HBBF_BOVIN,,,1.99E6,1.56E6,,
KKKKVRVLATVTKPVGGDKNGGTR,70.46,2536.5288,24,0.2,846.5171,27.32,4.07E5,10,5959,FL712_IPP71_TC_2408_ConA_even_20180117091528.raw,4,Q58DQ3|RL6_BOVIN,,,3.01E5,1.81E6,,
FQVPSGPSGAPPMPGGPHSYH,70.29,2102.9631,21,4.1,701.9979,58.72,1.46E6,10,18368,FL712_IPP71_TC_2408_ConA_even_20180117091528.raw,2,Q5E9L3|MISSL_BOVIN,,,1.28E6,1.46E6,,
ELRPTLNELGISTPEELGLDKV,70.27,2422.2954,22,1.4,808.4402,80.95,6.77E5,9,26862,FL712_IPP71_TC_2408_ConA_even.raw,2,P00426|COX5A_BOVIN,,,6.77E5,2.91E5,,
YQEFTDHLVKTH,70.24,1516.7310,12,0.5,759.3732,42.90,3.38E5,12,12122,FL712_IPP71_TC_2408_ConA_odd_20180117072523.raw,5,tr|M5FJW2|M5FJW2_BOVIN:O18789|RS2_BOVIN,,,,,9.62E6,1.46E7
FESFGDLSSADAILGNPK,70.12,1866.8999,18,1.2,934.4584,81.18,2.6E5,9,26953,FL712_IPP71_TC_2408_ConA_even.raw,2,tr|G3N1Y3|G3N1Y3_BOVIN:P02081|HBBF_BOVIN,,,2.6E5,6.16E5,,
GQYWDEESHRVFFY,70.01,1861.8059,14,-1.6,931.9088,70.16,1.36E5,9,22839,FL712_IPP71_TC_2408_ConA_even.raw,4,tr|F1MMB0|F1MMB0_BOVIN,,,3.69E6,2.56E6,,
SSLNLRETNLDSLPLVDTHSKR,69.96,2494.3140,22,0.4,624.5860,58.81,7.96E5,12,18350,FL712_IPP71_TC_2408_ConA_odd_20180117072523.raw,2,P48616|VIME_BOVIN,,,,,6.04E5,7.96E5
AKTDQAQKAEGAGDAK,69.91,1587.7852,16,0.2,530.2691,20.73,1.37E6,9,3584,FL712_IPP71_TC_2408_ConA_even.raw,4,tr|F2Z4H2|F2Z4H2_BOVIN,,,1.59E6,3.26E6,,
NEVFPETKLDKKKYPYWPHRPIETL,69.89,3127.6494,25,-1.1,782.9188,55.15,4.8E6,9,17068,FL712_IPP71_TC_2408_ConA_even.raw,3,P13620|ATP5H_BOVIN,,,3.03E7,3.01E6,,
HAFAGSAAWDDSSRAASGQGLH,69.81,2197.9888,22,-0.4,733.6699,47.41,8.2E5,10,13939,FL712_IPP71_TC_2408_ConA_even_20180117091528.raw,1,tr|Q1RMJ1|Q1RMJ1_BOVIN,,,,8.2E5,,
NVPDFDFPPEFYEH,69.74,1751.7467,14,3.3,876.8835,81.33,6.11E5,9,27012,FL712_IPP71_TC_2408_ConA_even.raw,2,P04896|GNAS2_BOVIN,,,6.11E5,6.93E5,,
AVHRSGPLKQQNKAHKGGRH,69.67,2205.2104,20,0.2,552.3100,20.44,6.49E5,9,3471,FL712_IPP71_TC_2408_ConA_even.raw,4,tr|F1MSR6|F1MSR6_BOVIN,,,9.86E5,1.65E6,,
GAAKEAAGKSSGPTSLFAVTVAPPGAR,69.43,2497.3289,27,3.6,833.4532,57.33,2.59E5,12,17757,FL712_IPP71_TC_2408_ConA_odd_20180117072523.raw,4,tr|A2VDN7|A2VDN7_BOVIN,,,,,1.32E6,1.39E6
KKFVEGVDSDYHDENMYYSQSSMFPH,69.40,3139.3328,26,2.0,785.8420,59.77,3.58E5,11,18825,FL712_IPP71_TC_2408_ConA_odd.raw,2,tr|E1BCE7|E1BCE7_BOVIN,,,,,3.58E5,3.32E5
S(+42.01)GRGKGGKGLGKGGAKRHR,69.25,1905.0880,19,0.3,477.2794,20.44,4.05E6,10,3246,FL712_IPP71_TC_2408_ConA_even_20180117091528.raw,7,tr|A5D792|A5D792_BOVIN:tr|G3N081|G3N081_BOVIN,Acetylation (Protein N-term),S1:Acetylation (Protein N-term):1000.00,5.02E6,9.69E6,9.89E5,4.87E6
SAFYDSELFRMH,69.23,1501.6660,12,1.1,751.8411,69.17,9.2E6,9,22464,FL712_IPP71_TC_2408_ConA_even.raw,14,tr|F1N506|F1N506_BOVIN,,,4.31E7,4.93E7,2.95E6,2.2E7
SQHQSSYGPM(+15.99)KSGGGGGGGGSSWGGR,69.13,2438.0417,26,-0.1,813.6878,27.91,5.02E5,9,6421,FL712_IPP71_TC_2408_ConA_even.raw,2,tr|F6RSR1|F6RSR1_BOVIN,Oxidation (M),M10:Oxidation (M):1000.00,5.02E5,3.47E5,,
SDSAQGSDVSLTVPKV,68.97,1588.7944,16,3.0,795.4069,63.61,5.82E5,12,20262,FL712_IPP71_TC_2408_ConA_odd_20180117072523.raw,3,tr|Q3YJG1|Q3YJG1_BOVIN:tr|A8E4P0|A8E4P0_BOVIN:tr|Q3YJF9|Q3YJF9_BOVIN:tr|K7QEK6|K7QEK6_BOVIN:tr|K7QEC8|K7QEC8_BOVIN:tr|Q3YJH4|Q3YJH4_BOVIN:tr|Q95393|Q95393_BOVIN:tr|Q3YJH7|Q3YJH7_BOVIN:tr|K7QED0|K7QED0_BOVIN:tr|Q3YJK0|Q3YJK0_BOVIN:tr|Q3YJJ6|Q3YJJ6_BOVIN:tr|Q3YJJ3|Q3YJJ3_BOVIN:tr…
SAKKTPKKAKKPAAAAG,68.88,1652.0096,17,1.7,551.6781,20.20,6.47E5,12,3088,FL712_IPP71_TC_2408_ConA_odd_20180117072523.raw,2,tr|G3MWV5|G3MWV5_BOVIN,,,,,,1.08E6
GQKPWSQHYHQGYY,68.86,1777.7960,14,0.9,593.6065,36.11,2.97E6,9,9674,FL712_IPP71_TC_2408_ConA_even.raw,8,tr|A2VDN7|A2VDN7_BOVIN,,,2.97E6,2.63E6,8.85E6,1.29E7
TFEDPKFEVVEKPQS,68.75,1778.8726,15,0.5,593.9651,55.31,3.02E6,10,17018,FL712_IPP71_TC_2408_ConA_even_20180117091528.raw,2,P02721|ATP5J_BOVIN,,,1.01E5,3.02E6,,
SSYTRLSKDSSELH,68.75,1608.7743,14,-0.2,537.2653,31.96,2.6E7,9,8029,FL712_IPP71_TC_2408_ConA_even.raw,6,tr|E1BMF4|E1BMF4_BOVIN,,,2.99E7,2.79E7,,7.94E5
SSYGVTSTESYKETLH,68.67,1787.8213,16,0.8,894.9186,45.79,4.27E5,12,13270,FL712_IPP71_TC_2408_ConA_odd_20180117072523.raw,5,tr|F1MFZ9|F1MFZ9_BOVIN,,,,5.03E5,1.71E6,2.96E6
SHKKGAASKKDKGSKAKKAAAAGGKKVKKAAKPSVPKVPKGRK,68.51,4336.6499,43,4.5,1085.1747,25.09,7.28E5,10,5075,FL712_IPP71_TC_2408_ConA_even_20180117091528.raw,3,tr|F1MMU4|F1MMU4_BOVIN,,,,7.28E5,,
GQFWGQKPWSQH,68.44,1484.6949,12,1.8,743.3561,51.03,,9,15460,FL712_IPP71_TC_2408_ConA_even.raw,3,tr|A2VDN7|A2VDN7_BOVIN,,,4.03E6,3.19E6,,
RYESLKGVDPKFLR,68.44,1706.9468,14,0.5,427.7442,43.29,2.53E6,9,12481,FL712_IPP71_TC_2408_ConA_even.raw,2,Q58DW3|RL29_BOVIN,,,2.53E6,1.7E6,,
GDAKTDQAQKAEGAGDAK,68.39,1759.8336,18,0.9,587.6190,21.74,1.91E5,9,3990,FL712_IPP71_TC_2408_ConA_even.raw,2,tr|F2Z4H2|F2Z4H2_BOVIN,,,1.91E5,1.22E4,,
MQAGEIGEMKDGVPEGAQLQGPVH,68.34,2477.1680,24,2.6,826.7321,61.07,6.74E5,9,19367,FL712_IPP71_TC_2408_ConA_even.raw,3,tr|A5D7Q4|A5D7Q4_BOVIN,,,6.74E5,7.45E5,,
AEYGGPHGGYHSH,68.27,1367.5643,13,1.2,684.7903,25.85,1.77E6,12,5309,FL712_IPP71_TC_2408_ConA_odd_20180117072523.raw,5,tr|E1BIB4|E1BIB4_BOVIN,,,,2.41E5,5.4E6,3.75E6
SHKKGAASKKDKGSKAKKAAAAG,68.23,2224.2764,23,0.7,557.0768,19.95,8.07E5,10,3051,FL712_IPP71_TC_2408_ConA_even_20180117091528.raw,4,tr|F1MMU4|F1MMU4_BOVIN,,,2.42E5,1.87E6,,
LDFGSLSNLQVTQPTVGMNFKTPRG,68.22,2706.3799,25,-0.9,903.1331,80.57,1.57E4,9,26712,FL712_IPP71_TC_2408_ConA_even.raw,1,A5PK63|RS17_BOVIN:tr|A0A140T832|A0A140T832_BOVIN,,,1.57E4,,,
GLQMGTNRGASQAGMTGYGMPRQIL,68.18,2594.2515,25,1.5,865.7590,64.54,2.11E5,12,20633,FL712_IPP71_TC_2408_ConA_odd_20180117072523.raw,1,Q5E9F5|TAGL2_BOVIN,,,,,,2.11E5
QVHYYEDGNVQLVSH,68.15,1786.8274,15,2.3,596.6178,50.49,2.94E5,12,15048,FL712_IPP71_TC_2408_ConA_odd_20180117072523.raw,1,A4FUA8|CAZA1_BOVIN:Q5E997|CAZA2_BOVIN,,,,,,2.94E5
LLYQEDVGNYMH,68.14,1480.6656,12,1.5,741.3412,65.92,3.82E5,9,21265,FL712_IPP71_TC_2408_ConA_even.raw,2,tr|Q8SQ31|Q8SQ31_BOVIN,,,3.82E5,4.57E5,,
SSMGYSTTSQQPPQYSH,68.03,1884.7948,17,0.8,943.4055,45.07,1.32E5,10,13009,FL712_IPP71_TC_2408_ConA_even_20180117091528.raw,1,tr|F1MPI8|F1MPI8_BOVIN,,,,1.32E5,,
FSMTFSSSSYSSSGYGR,68.03,1836.7625,17,0.1,919.3886,65.48,1.04E5,12,21010,FL712_IPP71_TC_2408_ConA_odd_20180117072523.raw,1,tr|E1BF59|E1BF59_BOVIN,,,,,,1.04E5
KVHGSLARAGKVRGQTPKVAKQEKKKKKTG,67.85,3242.9526,30,2.8,811.7477,23.49,1.48E5,10,4437,FL712_IPP71_TC_2408_ConA_even_20180117091528.raw,1,tr|Q3SZG2|Q3SZG2_BOVIN,,,,1.48E5,,
ISKQEYDESGPSIVHRK,67.72,1972.0013,17,0.8,494.0080,33.02,1.17E6,10,8231,FL712_IPP71_TC_2408_ConA_even_20180117091528.raw,3,tr|F1MRD0|F1MRD0_BOVIN:P60712|ACTB_BOVIN:P63258|ACTG_BOVIN,,,8.98E5,1.17E6,,
YASGRTTGIVMDSGD,67.67,1528.6827,15,1.2,765.3495,46.62,4.71E5,9,13785,FL712_IPP71_TC_2408_ConA_even.raw,2,tr|F1MRD0|F1MRD0_BOVIN:P60712|ACTB_BOVIN:P63258|ACTG_BOVIN,,,4.71E5,,,
ALRIEPFSSPPELPDVMKPQDSGSSANEQAVQ,67.64,3423.6616,32,1.4,1142.2294,78.89,3.22E6,10,26201,FL712_IPP71_TC_2408_ConA_even_20180117091528.raw,4,tr|E1BJ20|E1BJ20_BOVIN:tr|Q3SZ32|Q3SZ32_BOVIN,,,5.92E6,3.22E6,,
SVADGYSENNVFYGH,67.59,1657.7008,15,2.6,829.8599,61.35,2.9E5,9,19479,FL712_IPP71_TC_2408_ConA_even.raw,4,Q2KJH4|WDR1_BOVIN,,,2.9E5,5E5,1.6E5,1.86E5
SHKKGAASKKDKGSKAKKAAAAGG,67.52,2281.2979,24,0.2,761.4401,19.99,2.61E5,10,3065,FL712_IPP71_TC_2408_ConA_even_20180117091528.raw,3,tr|F1MMU4|F1MMU4_BOVIN,,,8.72E4,6.47E5,,
GFLEVGREIRTAGEPEKTYPQRLY,67.49,2808.4558,24,0.9,703.1218,61.30,3.03E7,9,19462,FL712_IPP71_TC_2408_ConA_even.raw,7,tr|E1BL77|E1BL77_BOVIN,,,3.03E7,2.38E7,6.17E6,5.3E6
SQHIYQIMNH,67.47,1269.5924,10,0.4,635.8037,40.12,6.78E5,9,11248,FL712_IPP71_TC_2408_ConA_even.raw,7,tr|A7Z039|A7Z039_BOVIN,,,6.78E5,3.05E6,1.59E7,2.06E7
ALFWADKVASLSH,67.46,1443.7510,13,2.4,722.8845,69.34,1.49E5,9,22529,FL712_IPP71_TC_2408_ConA_even.raw,1,tr|E1BPM5|E1BPM5_BOVIN,,,1.49E5,,,
AVLLPKKTESHHKAKGK,67.44,1871.1105,17,0.5,624.7111,22.49,1.64E6,12,3985,FL712_IPP71_TC_2408_ConA_odd_20180117072523.raw,3,tr|F2Z4J1|F2Z4J1_BOVIN:tr|A0A0A0MP90|A0A0A0MP90_BOVIN:tr|F2Z4I6|F2Z4I6_BOVIN:P0C0S9|H2A1_BOVIN:tr|A0A0A0MP93|A0A0A0MP93_BOVIN:tr|G8JL00|G8JL00_BOVIN:tr|A4IFU5|A4IFU5_BOVIN:tr|F2Z4G5|F2Z4G5_BOVIN,,,,,4.82E6,9.77E6
GSHSLRYFYTAVSRPGLGEPRFIS,67.32,2696.3823,24,2.8,675.1047,63.70,6.69E5,9,20400,FL712_IPP71_TC_2408_ConA_even.raw,2,tr|O46712|O46712_BOVIN:tr|Q3YJK7|Q3YJK7_BOVIN:tr|A0A0K1L5Y7|A0A0K1L5Y7_BOVIN:tr|Q95396|Q95396_BOVIN:tr|Q3YJK3|Q3YJK3_BOVIN:tr|Q3YJK6|Q3YJK6_BOVIN:tr|Q3YJG1|Q3YJG1_BOVIN:tr|A8E4P0|A8E4P0_BOVIN:tr|Q3YJF9|Q3YJF9_BOVIN:tr|Q3YJH7|Q3YJH7_BOVIN:tr|Q3YJK0|Q3YJK0_BOVIN:tr|K7QEC9|K7QEC9_BOVIN:t…
SLAKSVSTTNIAGH,67.23,1384.7311,14,-0.1,693.3727,36.36,2.36E5,9,9770,FL712_IPP71_TC_2408_ConA_even.raw,4,tr|F1N1F7|F1N1F7_BOVIN,,,2.36E5,5.28E5,6.24E4,1.15E5
TLLIKTVETRDGQVINETSQHHDDL,67.19,2861.4519,25,0.2,716.3704,55.09,4.99E5,12,16864,FL712_IPP71_TC_2408_ConA_odd_20180117072523.raw,3,P48616|VIME_BOVIN,,,,,6.78E5,4.99E5
LSHPDVAEEDSESDYQKRL,67.05,2217.0186,19,0.6,740.0139,45.47,2.59E5,12,13143,FL712_IPP71_TC_2408_ConA_odd_20180117072523.raw,1,tr|G3N1P1|G3N1P1_BOVIN:tr|A8DC35|A8DC35_BOVIN:Q28110|FCGR2_BOVIN:tr|F1MHH9|F1MHH9_BOVIN,,,,,,2.59E5
GYTQGANQSGQVFGLGR,66.95,1738.8386,17,-0.3,870.4263,57.53,1.4E5,12,17839,FL712_IPP71_TC_2408_ConA_odd_20180117072523.raw,1,tr|F1MHV8|F1MHV8_BOVIN:Q3SYU6|CNN2_BOVIN,,,,,,1.4E5
RADKKPAKGPQPEKRSHKKGAASKKD,66.92,2842.6001,26,1.0,711.6580,20.15,1.24E6,10,3131,FL712_IPP71_TC_2408_ConA_even_20180117091528.raw,4,tr|F1MMU4|F1MMU4_BOVIN,,,8.34E5,1.53E6,,
GFYDKDSSGWSSSKDKDAY,66.67,2141.9177,19,-0.3,714.9796,46.37,2.88E5,12,13503,FL712_IPP71_TC_2408_ConA_odd_20180117072523.raw,3,tr|G5E631|G5E631_BOVIN,,,,2.53E5,9.93E4,2.88E5
ISKQEYDESGPSIVH,66.66,1687.8053,15,3.2,844.9127,42.67,,10,12062,FL712_IPP71_TC_2408_ConA_even_20180117091528.raw,1,tr|F1MRD0|F1MRD0_BOVIN:P60712|ACTB_BOVIN:P63258|ACTG_BOVIN,,,,,,
AHEFTVYRMQQYDLQGQPYGTR,66.63,2687.2551,22,0.6,672.8215,58.32,3.69E5,12,18152,FL712_IPP71_TC_2408_ConA_odd_20180117072523.raw,2,tr|Q1LZC3|Q1LZC3_BOVIN,,,,,2.29E5,3.69E5
AQHITYVHQH,66.59,1232.6051,10,0.4,617.3101,25.15,1.61E6,9,5322,FL712_IPP71_TC_2408_ConA_even.raw,8,Q3ZBH9|MCM7_BOVIN,,,9.81E6,2.13E7,3.22E7,7.99E7
RQHHPPYHQQH,66.56,1463.6919,11,-1.6,366.9297,20.41,2.12E6,9,3457,FL712_IPP71_TC_2408_ConA_even.raw,9,tr|E1BQ37|E1BQ37_BOVIN,,,5.4E6,7.23E6,7.42E5,1.8E6
RDKLPQPGQVDPLSH,66.53,1685.8849,15,-0.2,562.9688,45.99,2.17E7,12,13353,FL712_IPP71_TC_2408_ConA_odd_20180117072523.raw,9,P53712|ITB1_BOVIN,,,1.9E5,,2.31E7,2.81E7
M(+15.99)QAGEIGEMKDGVPEGAQLQGPVH,66.52,2493.1628,24,2.2,832.0634,58.52,1.9E5,10,18289,FL712_IPP71_TC_2408_ConA_even_20180117091528.raw,3,tr|A5D7Q4|A5D7Q4_BOVIN,Oxidation (M),M1:Oxidation (M):118.18,1.12E5,1.9E5,,
SQHGIHDGLTVH,66.33,1299.6320,12,0.6,434.2182,29.31,5.58E6,9,6978,FL712_IPP71_TC_2408_ConA_even.raw,8,tr|Q0VCS3|Q0VCS3_BOVIN:tr|F1N1A3|F1N1A3_BOVIN:tr|Q95M59|Q95M59_BOVIN,,,6.3E6,9.33E6,1.32E7,1.68E7
RQMSYGGKFGSPH,66.33,1450.6775,13,1.2,484.5670,32.38,2.12E6,10,7977,FL712_IPP71_TC_2408_ConA_even_20180117091528.raw,1,Q3MHY8|RBM7_BOVIN:tr|V6F9A6|V6F9A6_BOVIN,,,,2.12E6,,
GQYGNPLNKYIRHYEGLSYDVDSLH,66.31,2937.4045,25,1.1,735.3592,68.00,3.35E5,9,22031,FL712_IPP71_TC_2408_ConA_even.raw,2,Q10741|ADA10_BOVIN,,,3.35E5,,,
ANVMSSQLHSLTH,66.30,1423.6877,13,0.1,712.8512,46.88,1.19E6,12,13705,FL712_IPP71_TC_2408_ConA_odd_20180117072523.raw,2,Q2KII6|NGDN_BOVIN,,,,,1.58E6,1.19E6
SQDSTYQGERAYQH,66.30,1668.7128,14,1.3,835.3647,30.82,3.09E5,12,7297,FL712_IPP71_TC_2408_ConA_odd_20180117072523.raw,2,tr|E1BEK9|E1BEK9_BOVIN,,,,,1.77E5,3.09E5
ESDNGNIMIQKHDGITVAVHKMAS,66.29,2594.2581,24,2.1,649.5731,50.14,5.55E5,10,14999,FL712_IPP71_TC_2408_ConA_even_20180117091528.raw,2,Q3SZ68|LTOR5_BOVIN,,,5.95E5,5.55E5,,
GNYIQASSSDSAQGSDVSLTVPKV,66.27,2409.1660,24,3.3,1205.5942,69.09,4.13E4,9,22436,FL712_IPP71_TC_2408_ConA_even.raw,1,tr|K7QEC8|K7QEC8_BOVIN:tr|Q3YJH4|Q3YJH4_BOVIN:tr|Q95393|Q95393_BOVIN:tr|K7QED0|K7QED0_BOVIN:tr|H6V5E0|H6V5E0_BOVIN,,,4.13E4,,,
SDQGSDVSLTVPKV,66.27,1430.7252,14,1.5,716.3710,63.76,6.62E6,12,20321,FL712_IPP71_TC_2408_ConA_odd_20180117072523.raw,5,tr|O46712|O46712_BOVIN:tr|Q3YJK7|Q3YJK7_BOVIN:tr|A0A0K1L5Y7|A0A0K1L5Y7_BOVIN:tr|Q95396|Q95396_BOVIN:tr|Q3YJK3|Q3YJK3_BOVIN:tr|Q3YJK6|Q3YJK6_BOVIN:tr|Q3YJH6|Q3YJH6_BOVIN:tr|Q3YJM2|Q3YJM2_BOVIN:tr|Q3YJF4|Q3YJF4_BOVIN:tr|Q3YJF6|Q3YJF6_BOVIN:tr|Q3YJF3|Q3YJF3_BOVIN:tr|Q3YJL0|Q3YJL0_BO…
RLNKHEENLKTKKQQ,66.21,1893.0544,15,0.2,474.2710,21.42,1.21E6,10,3629,FL712_IPP71_TC_2408_ConA_even_20180117091528.raw,4,Q3MHM7|RL35_BOVIN,,,1.04E6,2.15E6,,
LNIYRNPQNSSQSADGLR,66.14,2032.0085,18,-1.6,678.3423,44.92,8.56E5,12,12924,FL712_IPP71_TC_2408_ConA_odd_20180117072523.raw,3,A1A4K8|U2AF1_BOVIN,,,,,8.3E5,8.56E5
AQEKSFHHVTH,66.10,1319.6371,11,0.9,440.8867,21.48,1.39E6,9,3884,FL712_IPP71_TC_2408_ConA_even.raw,2,tr|E1BKJ5|E1BKJ5_BOVIN,,,1.39E6,,3.75E5,
PKRKAEGDAKGDKAKVKDEPQRR,65.91,2606.4363,23,1.9,652.6176,21.18,1.41E6,10,3540,FL712_IPP71_TC_2408_ConA_even_20180117091528.raw,3,tr|F2Z4H2|F2Z4H2_BOVIN,,,7.16E5,1.41E6,,4.72E5
VPPVQVSPLIKLGRYSAL,65.54,1936.1509,18,-0.6,646.3905,74.71,6.83E6,9,24575,FL712_IPP71_TC_2408_ConA_even.raw,4,Q00361|ATP5I_BOVIN,,,6.83E6,5.2E6,,
SGSGNFGGGR(+28.03)GGGFGGNDNF,65.44,1844.7826,20,3.4,923.4017,54.35,2.29E6,9,16754,FL712_IPP71_TC_2408_ConA_even.raw,4,P09867|ROA1_BOVIN:tr|G5E5V7|G5E5V7_BOVIN,Dimethylation,R10:Dimethylation:71.68,2.29E6,3.8E6,2.37E5,3.34E5
YFRLTADAHHY,65.42,1392.6575,11,1.4,465.2271,40.55,3.26E6,9,11418,FL712_IPP71_TC_2408_ConA_even.raw,7,tr|F1N0D6|F1N0D6_BOVIN,,,3.45E6,4.25E5,1.36E6,2.32E6
KRSKALKASSAAPAHGHH,65.40,1853.0132,18,0.4,464.2607,21.07,2.51E5,10,3499,FL712_IPP71_TC_2408_ConA_even_20180117091528.raw,1,P14790|68MP_BOVIN,,,,2.51E5,,
TLLIKTVETRDGQ(+.98)VINETSQHHDDLE,65.27,2991.4785,26,4.1,748.8799,56.40,3.87E6,12,17386,FL712_IPP71_TC_2408_ConA_odd_20180117072523.raw,5,P48616|VIME_BOVIN,Deamidation (NQ),Q13:Deamidation (NQ):77.24,3.7E5,,3.32E6,3.87E6
SQHHIEALVEH,65.23,1298.6367,11,-1.3,650.3248,32.09,1.2E6,9,8082,FL712_IPP71_TC_2408_ConA_even.raw,4,Q3ZBR7|RM18_BOVIN,,,1.04E7,8.98E6,,
ATQIGIEWNPSPVGRVTPKEWREQ,65.16,2777.4248,24,-0.3,695.3633,64.48,1.06E7,9,20705,FL712_IPP71_TC_2408_ConA_even.raw,6,P13183|COX7B_BOVIN:tr|A0A0N4STN2|A0A0N4STN2_BOVIN,,,1.19E7,6.94E6,1.02E6,
HVSLQASSGHMW,65.13,1338.6139,12,0.4,670.3145,45.37,3.7E5,9,13302,FL712_IPP71_TC_2408_ConA_even.raw,1,tr|A7E3T2|A7E3T2_BOVIN:tr|A5D9H9|A5D9H9_BOVIN,,,3.7E5,,,
IGAGGTGAALYVTRL,65.10,1418.7881,15,1.3,710.4022,67.78,1.53E6,12,21921,FL712_IPP71_TC_2408_ConA_odd_20180117072523.raw,2,Q01321|NDUA4_BOVIN,,,,,1.49E6,1.53E6
SHYEEGPGKN(+.98)IPFSVENKWRL,65.02,2487.2183,21,-0.7,622.8114,60.19,5.43E5,9,19030,FL712_IPP71_TC_2408_ConA_even.raw,1,P00430|COX7C_BOVIN,Deamidation (NQ),N10:Deamidation (NQ):104.80,5.43E5,,,
YVGEIIGKRGIIGYDV,65.00,1750.9617,16,-0.5,876.4877,67.70,2.39E5,12,21894,FL712_IPP71_TC_2408_ConA_odd_20180117072523.raw,2,Q28852|ATP5L_BOVIN:tr|A0A0N4STN0|A0A0N4STN0_BOVIN,,,,,1.94E5,2.39E5
SQYEALKEDWRTLGTQH,64.98,2060.9915,17,-0.2,688.0043,57.52,2.25E6,12,17836,FL712_IPP71_TC_2408_ConA_odd_20180117072523.raw,5,tr|F6RMH4|F6RMH4_BOVIN:tr|Q0VCU6|Q0VCU6_BOVIN,,,,4.58E5,1.1E7,9.97E6
RQLEVHHTHTTNTP,64.95,1669.8285,14,-0.1,835.9214,24.49,1.37E6,11,4970,FL712_IPP71_TC_2408_ConA_odd.raw,7,tr|E1BGF3|E1BGF3_BOVIN,,,,1.55E6,3.4E7,7.55E7
GGYGGSSSSSSYGSGR,64.89,1451.5913,16,1.2,726.8038,28.66,1.18E5,9,6720,FL712_IPP71_TC_2408_ConA_even.raw,2,P09867|ROA1_BOVIN:tr|G5E5V7|G5E5V7_BOVIN,,,1.18E5,3.12E5,,
SVEDADTQSKVH,64.89,1314.6051,12,0.9,658.3104,25.32,4.63E6,9,5390,FL712_IPP71_TC_2408_ConA_even.raw,8,Q3ZCF0|DCTN2_BOVIN,,,9.01E6,2.08E7,1.06E7,2.41E7
NQYFNHHPYPH,64.83,1452.6323,11,-0.5,727.3231,33.85,1.7E5,10,8564,FL712_IPP71_TC_2408_ConA_even_20180117091528.raw,7,Q0VCT9|CITE2_BOVIN,,,2.84E5,6.7E6,2.3E6,3.92E6
LSSGELDHTVPLPVGGFSYVQGHVGLH,64.75,2801.4136,27,3.4,701.3630,76.14,3E5,10,25145,FL712_IPP71_TC_2408_ConA_even_20180117091528.raw,2,Q17QJ1|ACSF2_BOVIN,,,3.45E5,3E5,,
SHKKGAASKKDKG,64.61,1340.7524,13,1.8,447.9256,19.65,3.42E5,10,2945,FL712_IPP71_TC_2408_ConA_even_20180117091528.raw,2,tr|F1MMU4|F1MMU4_BOVIN,,,,4.59E5,,
TQIGIEWNPSPVGRVTPKEWREQ,64.59,2706.3877,23,-0.2,677.6041,63.95,7.9E5,9,20498,FL712_IPP71_TC_2408_ConA_even.raw,3,P13183|COX7B_BOVIN:tr|A0A0N4STN2|A0A0N4STN2_BOVIN,,,7.9E5,4.1E5,,
FSNKITPVQSKEAY,64.59,1610.8303,14,0.7,806.4230,40.33,6.22E4,11,11288,FL712_IPP71_TC_2408_ConA_odd.raw,3,Q0VCP1|KAD4_BOVIN,,,,,7.98E5,1.32E6
YQYNHSGFGQGRHYTS,64.47,1900.8241,16,0.4,634.6155,34.67,3.13E5,10,8887,FL712_IPP71_TC_2408_ConA_even_20180117091528.raw,5,tr|F1N0S9|F1N0S9_BOVIN:tr|A4FV11|A4FV11_BOVIN,,,2.93E5,1.18E6,1.82E5,4.63E5
RVFDHKQGTYG,64.40,1306.6418,11,0.9,654.3288,27.25,6.33E5,11,6077,FL712_IPP71_TC_2408_ConA_odd.raw,6,Q3SYW6|EIF3C_BOVIN,,,1.01E6,3.66E6,9.07E6,1.62E7
SQADMQPLGPGNLAAH,64.37,1605.7570,16,0.8,803.8864,57.98,2.61E5,11,18130,FL712_IPP71_TC_2408_ConA_odd.raw,3,tr|F1MSM3|F1MSM3_BOVIN,,,,,2.61E5,3.25E5
SGSPYGGGYGSGGGSGGYGSR,64.35,1822.7506,21,1.9,912.3843,41.50,,10,11602,FL712_IPP71_TC_2408_ConA_even_20180117091528.raw,1,tr|E1BEG2|E1BEG2_BOVIN,,,,,,
RETNLDSLPLVDTHSKR,64.34,1980.0388,17,-1.3,496.0163,42.12,2.59E6,9,12025,FL712_IPP71_TC_2408_ConA_even.raw,6,P48616|VIME_BOVIN,,,2.59E6,2.61E6,6.65E6,5.82E6
AQKSNERGIGQATH,64.33,1495.7491,14,0.1,748.8820,21.67,1.2E6,9,3962,FL712_IPP71_TC_2408_ConA_even.raw,7,Q29RT6|KI20A_BOVIN,,,9.33E6,1.04E7,2.22E5,1.73E6
FYKGIRPAINVGLSVSRVGSAAQTR,64.31,2646.4717,25,1.1,662.6259,56.77,2.21E6,11,17653,FL712_IPP71_TC_2408_ConA_odd.raw,3,P19483|ATPA_BOVIN,,,,,2.21E6,1.11E6
ASPGHSMPH,64.26,919.3970,9,1.6,920.4058,23.40,3.99E4,9,4639,FL712_IPP71_TC_2408_ConA_even.raw,10,tr|E1BMZ8|E1BMZ8_BOVIN,,,4.37E6,9.04E6,1.43E6,4.54E6
SLFTASDYKVASAEYH,64.24,1787.8365,16,1.8,894.9272,60.15,2.21E5,12,18878,FL712_IPP71_TC_2408_ConA_odd_20180117072523.raw,4,tr|A6H7C1|A6H7C1_BOVIN,,,,1.03E6,,2.3E6
SQDDAMVDYFFQR,64.11,1620.6879,13,0.7,811.3518,81.26,2.01E5,9,26986,FL712_IPP71_TC_2408_ConA_even.raw,2,tr|E1BE82|E1BE82_BOVIN,,,2.01E5,4.37E5,,
TAEVLELAGNASKDLKVKRITPRHL,63.95,2758.5815,25,3.3,690.6550,54.40,4.43E5,9,16775,FL712_IPP71_TC_2408_ConA_even.raw,1,P0C0S4|H2AZ_BOVIN:Q32LA7|H2AV_BOVIN:TpMuguga_02g00611:tr|F1MT45|F1MT45_BOVIN,,,4.43E5,,,
TLLIKTVETRDGQVINETSQHHDD,63.81,2748.3679,24,-1.3,688.0984,47.60,4.35E5,9,14169,FL712_IPP71_TC_2408_ConA_even.raw,1,P48616|VIME_BOVIN,,,4.35E5,,,
IGAGGTGAALYVTRLA,63.70,1489.8252,16,1.4,745.9209,69.12,6.6E5,12,22452,FL712_IPP71_TC_2408_ConA_odd_20180117072523.raw,2,Q01321|NDUA4_BOVIN,,,,6.07E4,,6.6E5
SQPSFTVNGMLGAGGQPAGLH,63.64,2024.9738,21,-0.4,1013.4937,75.11,9.62E4,12,24774,FL712_IPP71_TC_2408_ConA_odd_20180117072523.raw,1,tr|Q2KIB8|Q2KIB8_BOVIN,,,,,,9.62E4
SQEIAEKALKKH,63.59,1380.7725,12,-0.3,691.3933,27.23,1.43E6,12,5861,FL712_IPP71_TC_2408_ConA_odd_20180117072523.raw,4,tr|E1BF20|E1BF20_BOVIN:Q3SZF3|HNRH2_BOVIN:tr|A5D9B4|A5D9B4_BOVIN,,,,,1.05E7,2.4E7
RMFLSFPTTKTYFPH,63.57,1871.9392,15,0.2,624.9871,66.08,1.55E6,9,21326,FL712_IPP71_TC_2408_ConA_even.raw,2,tr|A0A1K0FUD3|A0A1K0FUD3_BOVIN:P01966|HBA_BOVIN,,,1.55E6,1.6E6,,
SSGAHGEEGSARMWK,63.56,1588.7052,15,-1.0,530.5751,28.20,6.09E5,9,6537,FL712_IPP71_TC_2408_ConA_even.raw,1,P13182|CX6A1_BOVIN,,,6.09E5,,,
SQYTSSGSVSSSGSKSH,63.55,1671.7336,17,0.8,836.8748,23.87,9.15E4,9,4824,FL712_IPP71_TC_2408_ConA_even.raw,2,tr|E1B7Q6|E1B7Q6_BOVIN,,,9.15E4,4.43E6,,
GGNFGFGDSRGGGGNFGP,63.37,1655.7076,18,1.5,828.8624,62.97,1.21E6,10,20043,FL712_IPP71_TC_2408_ConA_even_20180117091528.raw,2,Q2HJ60|ROA2_BOVIN,,,1.11E6,1.21E6,,
SQYYMKYGNPNY,63.33,1526.6500,12,1.3,764.3333,53.03,5.39E5,12,16039,FL712_IPP71_TC_2408_ConA_odd_20180117072523.raw,2,tr|E1BM89|E1BM89_BOVIN,,,,,3.82E5,5.39E5
AMQQSHFPMTH,63.23,1313.5646,11,0.6,657.7900,36.33,1.38E5,9,9757,FL712_IPP71_TC_2408_ConA_even.raw,3,tr|Q3SYT9|Q3SYT9_BOVIN,,,8.15E5,1.57E5,,
GQRDLDRIAGQVAAANKKH,63.21,2047.1035,19,-0.3,512.7830,37.37,,11,10108,FL712_IPP71_TC_2408_ConA_odd.raw,3,Q32PD5|RS19_BOVIN:tr|E1BHA5|E1BHA5_BOVIN,,,,,,4.09E6
SYVTTSTRTYSLGSA,63.18,1592.7682,15,0.9,797.3921,53.30,4.77E5,12,16145,FL712_IPP71_TC_2408_ConA_odd_20180117072523.raw,2,P48616|VIME_BOVIN,,,,,2.39E5,4.77E5
THSSGAFSESNSNF,63.08,1470.6011,14,-0.1,736.3077,44.73,3.54E4,12,12848,FL712_IPP71_TC_2408_ConA_odd_20180117072523.raw,1,tr|F1MGR6|F1MGR6_BOVIN:tr|Q08DS6|Q08DS6_BOVIN,,,,,,3.54E4
SAQGSDVSLTVPKV,63.04,1386.7355,14,0.3,694.3752,60.18,4.71E6,11,18982,FL712_IPP71_TC_2408_ConA_odd.raw,4,tr|Q3YJG1|Q3YJG1_BOVIN:tr|A8E4P0|A8E4P0_BOVIN:tr|Q3YJF9|Q3YJF9_BOVIN:tr|K7QEK6|K7QEK6_BOVIN:tr|K7QEC8|K7QEC8_BOVIN:tr|Q3YJH4|Q3YJH4_BOVIN:tr|Q95393|Q95393_BOVIN:tr|Q3YJH7|Q3YJH7_BOVIN:tr|K7QED0|K7QED0_BOVIN:tr|Q3YJK0|Q3YJK0_BOVIN:tr|Q3YJJ6|Q3YJJ6_BOVIN:tr|Q3YJJ3|Q3YJJ3_BOVIN:tr|H6V5E0|H6V5E0_BO…
VTYVPVTTFKDLQTVNVDEN,63.03,2281.1477,20,0.3,1141.5814,78.56,3.17E5,12,26072,FL712_IPP71_TC_2408_ConA_odd_20180117072523.raw,6,tr|G3MX45|G3MX45_BOVIN,,,,,5.34E5,6.85E5
SVASHILNGSSH,62.87,1207.5945,12,-0.4,604.8043,35.62,5.37E5,9,9482,FL712_IPP71_TC_2408_ConA_even.raw,2,tr|E1BKM6|E1BKM6_BOVIN,,,5.37E5,4.17E5,,
ILDDAKIYSSH,62.81,1260.6350,11,0.8,631.3253,44.84,1.82E6,9,13094,FL712_IPP71_TC_2408_ConA_even.raw,4,Q17QQ4|TAF9_BOVIN:tr|G3MWV4|G3MWV4_BOVIN:tr|G5E509|G5E509_BOVIN,,,8.78E6,1.27E7,,
TPQGQRDLDRIAGQVAAANKKH,62.76,2373.2625,22,-0.8,594.3224,42.78,9.52E5,10,12106,FL712_IPP71_TC_2408_ConA_even_20180117091528.raw,1,Q32PD5|RS19_BOVIN:tr|E1BHA5|E1BHA5_BOVIN,,,,9.52E5,,
TQWITKPVHKH,62.72,1373.7568,11,-0.2,687.8856,27.27,4.95E5,9,6169,FL712_IPP71_TC_2408_ConA_even.raw,5,tr|E1BK63|E1BK63_BOVIN:Q5EAD6|RL15_BOVIN,,,1.2E7,1.01E7,,
FESFGDLSSADAILGNPKVKAHGK,62.63,2487.2756,24,-0.5,622.8259,60.78,9.9E4,11,19221,FL712_IPP71_TC_2408_ConA_odd.raw,1,tr|G3N1Y3|G3N1Y3_BOVIN:P02081|HBBF_BOVIN,,,,,9.9E4,
SSGPTSLFAVTVAPPGAR,62.63,1713.9049,18,0.7,857.9603,75.62,8.49E5,12,24972,FL712_IPP71_TC_2408_ConA_odd_20180117072523.raw,2,tr|A2VDN7|A2VDN7_BOVIN,,,,,6.86E5,8.49E5
TEMDWVLKH,62.50,1157.5540,9,0.8,579.7847,56.92,9.63E8,9,17754,FL712_IPP71_TC_2408_ConA_even.raw,32,Q5E9J1|HNRPF_BOVIN,,,1.83E9,1.95E9,4.82E7,5.86E7
GMSSEMAMKKY,62.41,1261.5505,11,-0.6,631.7822,36.32,4.22E5,11,9695,FL712_IPP71_TC_2408_ConA_odd.raw,4,Q32L93|GMPR2_BOVIN,,,,2.88E4,4.22E5,7.43E5
GQFKIGLIHGH,62.22,1205.6669,11,1.5,603.8416,40.78,8.5E5,11,11469,FL712_IPP71_TC_2408_ConA_odd.raw,5,tr|G3X6P5|G3X6P5_BOVIN:Q3T0M0|VPS29_BOVIN,,,4.03E6,2.89E6,2.99E7,1.97E7
SAKKTPKKAKKPAAAA,62.22,1594.9882,16,2.5,532.6713,20.27,2.61E5,12,3115,FL712_IPP71_TC_2408_ConA_odd_20180117072523.raw,1,tr|G3MWV5|G3MWV5_BOVIN,,,,,,2.61E5
SYVTTSTRTYSLGSALRP,62.20,1959.0061,18,1.1,654.0100,56.18,4.01E5,9,17468,FL712_IPP71_TC_2408_ConA_even.raw,2,P48616|VIME_BOVIN,,,4.01E5,4.45E5,,
SDLHAHKLRVDPVNFKLL,62.13,2101.1797,18,-2.3,526.3010,54.83,3.95E6,9,16944,FL712_IPP71_TC_2408_ConA_even.raw,3,tr|A0A1K0FUD3|A0A1K0FUD3_BOVIN:P01966|HBA_BOVIN,,,3.95E6,1.89E6,,
DGQVINETSQHHDDLE,62.09,1835.7922,16,1.3,918.9046,42.47,1.28E4,10,11981,FL712_IPP71_TC_2408_ConA_even_20180117091528.raw,2,P48616|VIME_BOVIN,,,2.71E4,1.28E4,,
RQHKPRFTTKRP,62.09,1550.8906,12,-1.6,388.7293,22.42,1.5E6,9,4262,FL712_IPP71_TC_2408_ConA_even.raw,2,Q3T003|RL18A_BOVIN,,,1.5E6,1.91E6,,
ALTNGIYPHKVVF,62.07,1457.8031,13,0.2,729.9090,58.41,6.24E5,12,18189,FL712_IPP71_TC_2408_ConA_odd_20180117072523.raw,3,Q58DQ3|RL6_BOVIN,,,,,1.06E7,1.35E7
SAAKAVKPKAAKPK(+14.02)VAKPKKAAPKKK,62.00,2682.7476,26,0.6,671.6946,21.89,5.88E6,11,3974,FL712_IPP71_TC_2408_ConA_odd.raw,4,P02253|H12_BOVIN,Methylation,K14:Methylation:22.85,6.16E5,2.04E6,5.88E6,3.88E7
SGFDEGGAGPRKEH,61.87,1442.6538,14,1.1,722.3350,27.01,1.29E6,12,5775,FL712_IPP71_TC_2408_ConA_odd_20180117072523.raw,6,tr|E1BAH0|E1BAH0_BOVIN,,,,6.78E5,5.44E6,1.19E7
SVFVKLLVH,61.83,1040.6382,9,-2.3,521.3252,59.11,2.07E6,9,18609,FL712_IPP71_TC_2408_ConA_even.raw,7,tr|F1ML06|F1ML06_BOVIN,,,2.07E6,1.95E6,4.84E7,3.9E7
SMVDVVMLLHGH,61.74,1336.6632,12,-1.6,669.3378,78.46,1.71E5,9,25949,FL712_IPP71_TC_2408_ConA_even.raw,4,tr|F1MY28|F1MY28_BOVIN,,,4.5E5,4.46E5,,
SIFSSSEDDMVVAPVTH,61.71,1819.8298,17,2.6,910.9246,76.35,1.29E5,12,25250,FL712_IPP71_TC_2408_ConA_odd_20180117072523.raw,1,A0JN51|ELF1_BOVIN,,,,,,1.29E5
GAPAPASAPAPAAHKAKKAAPGAAAPRRAD,61.51,2744.4946,30,0.6,687.1313,27.91,4.14E5,10,6197,FL712_IPP71_TC_2408_ConA_even_20180117091528.raw,1,tr|F1MMU4|F1MMU4_BOVIN,,,,4.14E5,,
AQYDPTKNASKK,61.42,1349.6938,12,-0.8,450.9049,22.02,8.45E6,9,4103,FL712_IPP71_TC_2408_ConA_even.raw,8,tr|A7Z039|A7Z039_BOVIN,,,9.69E6,2.26E7,4.71E6,1.78E7
SLPVVVIVH,61.42,961.5960,9,3.0,962.6062,67.69,7.65E5,9,21909,FL712_IPP71_TC_2408_ConA_even.raw,6,tr|A0A140T878|A0A140T878_BOVIN:Q95115|STA5A_BOVIN:tr|F1MER9|F1MER9_BOVIN,,,3.11E7,3.47E7,1.16E6,1.24E6
GSRQASLSPAGDSAVLVLPPPPSPGAR,61.37,2583.3767,27,3.0,862.1354,66.00,4.01E5,11,21267,FL712_IPP71_TC_2408_ConA_odd.raw,4,Q3T0C8|PDLI2_BOVIN,,,,,4.01E5,5.82E5
STYQGERAYQH,61.29,1338.5952,11,1.3,670.3057,26.50,1.8E6,9,5860,FL712_IPP71_TC_2408_ConA_even.raw,8,tr|E1BEK9|E1BEK9_BOVIN,,,4.15E6,1.31E7,1.11E7,1.94E7
PPK(+28.03)DDKKKKDAGKSAKKDKD,61.27,2254.2644,20,0.8,564.5739,19.52,8.91E5,11,3069,FL712_IPP71_TC_2408_ConA_odd.raw,3,Q56JX5|RS25_BOVIN,Ethylation,K3:Ethylation:0.00,3.54E5,1.08E6,8.91E5,
GIRTDKSSASAPDVDDPEAFPALA,61.24,2429.1709,24,1.1,810.7318,66.37,3.73E6,12,21363,FL712_IPP71_TC_2408_ConA_odd_20180117072523.raw,2,tr|A1L5B7|A1L5B7_BOVIN,,,,,2.35E6,3.73E6
FEGFPDKQPRKK,61.23,1475.7885,12,0.3,369.9545,28.43,7.32E6,9,6629,FL712_IPP71_TC_2408_ConA_even.raw,8,P35466|S10A4_BOVIN,,,4.5E7,4.97E7,1.44E6,5.16E5
SSGAHGEEGSARMWKALTY,60.98,2036.9374,19,3.1,679.9885,50.81,8.87E6,12,15173,FL712_IPP71_TC_2408_ConA_odd_20180117072523.raw,4,P13182|CX6A1_BOVIN,,,,,7.52E6,8.87E6
HIYGESLERQH,60.96,1367.6582,11,-2.0,456.8924,30.64,1.23E6,9,7503,FL712_IPP71_TC_2408_ConA_even.raw,4,O62698|PGH2_BOVIN:tr|F1MNI5|F1MNI5_BOVIN,,,1.32E6,1.25E5,3.67E5,
GVFNHVHFGQW,60.90,1326.6257,11,1.9,664.3214,63.10,4.98E6,9,20166,FL712_IPP71_TC_2408_ConA_even.raw,6,tr|Q1RMS1|Q1RMS1_BOVIN:tr|F1MGS2|F1MGS2_BOVIN,,,1.04E7,6.21E6,,
ADGSQAQLAMSH,60.87,1214.5349,12,1.3,608.2755,39.66,8.7E5,12,10835,FL712_IPP71_TC_2408_ConA_odd_20180117072523.raw,2,Q8WN55|PTBP1_BOVIN,,,,,5.89E5,8.7E5
VYTWGTQEFEKSKRKNPAAYENDR,60.87,2916.4153,24,1.1,730.1119,40.89,1.33E6,9,11549,FL712_IPP71_TC_2408_ConA_even.raw,2,P13271|QCR8_BOVIN,,,1.33E6,3.79E5,,
KQEYDESGPSIVH,60.86,1487.6892,13,0.5,744.8522,39.63,6.6E4,10,10862,FL712_IPP71_TC_2408_ConA_even_20180117091528.raw,1,tr|F1MRD0|F1MRD0_BOVIN:P60712|ACTB_BOVIN:P63258|ACTG_BOVIN,,,,6.6E4,,
FTRILKHGAKDKDD,60.85,1642.8790,14,-1.1,411.7266,26.25,3.97E6,12,5468,FL712_IPP71_TC_2408_ConA_odd_20180117072523.raw,4,A4IF97|ML12B_BOVIN:Q5E9E2|MYL9_BOVIN:tr|A1L5B0|A1L5B0_BOVIN:tr|Q1LZF9|Q1LZF9_BOVIN,,,,,4.01E6,6.22E6
SHKKGAASKKDKGSKAKKAAAA,60.84,2167.2549,22,1.4,723.4266,19.92,2.19E5,10,3039,FL712_IPP71_TC_2408_ConA_even_20180117091528.raw,3,tr|F1MMU4|F1MMU4_BOVIN,,,1.47E5,3.96E5,,
SSGAHGEEGSARMWKALTYF,60.75,2184.0059,20,0.0,729.0092,65.48,1.25E6,10,21039,FL712_IPP71_TC_2408_ConA_even_20180117091528.raw,3,P13182|CX6A1_BOVIN,,,2.23E6,2.42E6,,
SSLSLAKSVSTTN(+.98)IAGH,60.74,1672.8632,17,1.0,837.4397,53.74,6.76E5,12,16321,FL712_IPP71_TC_2408_ConA_odd_20180117072523.raw,5,tr|F1N1F7|F1N1F7_BOVIN,Deamidation (NQ),N13:Deamidation (NQ):1000.00,,,2.81E6,3.89E6
SVFTEPNRHFY,60.73,1395.6571,11,1.6,698.8370,49.65,1.64E7,9,14956,FL712_IPP71_TC_2408_ConA_even.raw,9,tr|E1BJA6|E1BJA6_BOVIN,,,4.31E7,7.28E7,1.55E6,1.63E6
HAYGDPSAGLNSQLH,60.72,1565.7223,15,0.5,783.8688,44.78,,10,12897,FL712_IPP71_TC_2408_ConA_even_20180117091528.raw,1,tr|E1B8T3|E1B8T3_BOVIN,,,,,,
AQMHEHNSLGH,60.71,1259.5465,11,-0.2,420.8560,22.03,6.92E5,9,4105,FL712_IPP71_TC_2408_ConA_even.raw,2,tr|Q3SZ99|Q3SZ99_BOVIN,,,6.92E5,2.5E5,,
PKGKKAKGKKVAPAPAVVKKQEAKKV,60.68,2712.7217,26,1.6,679.1888,22.87,4.11E5,12,4138,FL712_IPP71_TC_2408_ConA_odd_20180117072523.raw,1,Q2TBQ5|RL7A_BOVIN,,,,,,4.11E5
KRANVMSSQLHSLTH,60.62,1707.8839,15,0.7,427.9785,34.28,7.14E5,12,8686,FL712_IPP71_TC_2408_ConA_odd_20180117072523.raw,2,Q2KII6|NGDN_BOVIN,,,,,2E5,7.14E5
IVMDSGDGVTH,60.46,1129.5073,11,1.3,1130.5161,41.36,3.25E5,11,11697,FL712_IPP71_TC_2408_ConA_odd.raw,4,tr|F1MRD0|F1MRD0_BOVIN:P60712|ACTB_BOVIN:P63258|ACTG_BOVIN,,,,,1.91E7,3.33E7
EVSDASQLEPVQPRGPEEPAAI,60.43,2318.1389,22,1.3,1160.0782,66.79,7.81E5,9,21582,FL712_IPP71_TC_2408_ConA_even.raw,2,tr|E1BCW3|E1BCW3_BOVIN,,,7.81E5,1.04E6,,
AQASITKTIQVH,60.42,1295.7197,12,2.4,648.8687,37.18,1.87E5,9,10093,FL712_IPP71_TC_2408_ConA_even.raw,1,tr|A5PJZ7|A5PJZ7_BOVIN,,,1.87E5,,,
SQHYHQGYY,60.42,1181.4890,9,0.4,1182.4967,28.63,1.22E7,9,6708,FL712_IPP71_TC_2408_ConA_even.raw,25,tr|A2VDN7|A2VDN7_BOVIN,,,6.27E8,1.04E9,2.36E8,4.46E8
LLYGQDSAYQNIAH,60.41,1591.7631,14,0.9,796.8895,60.12,3.54E6,12,18869,FL712_IPP71_TC_2408_ConA_odd_20180117072523.raw,4,tr|Q6XZP8|Q6XZP8_BOVIN:tr|Q3SX08|Q3SX08_BOVIN,,,4.49E5,4.73E5,1.97E6,3.54E6
SQTGFSEDQLSLSDH,60.40,1649.7169,15,2.1,825.8674,61.61,5.3E4,11,19545,FL712_IPP71_TC_2408_ConA_odd.raw,1,tr|F1MG84|F1MG84_BOVIN,,,,,5.3E4,
VGLRDYQDNKADVILKYNADEAR,60.37,2665.3459,23,1.5,667.3448,54.71,1.37E5,10,16791,FL712_IPP71_TC_2408_ConA_even_20180117091528.raw,1,tr|Q32LC3|Q32LC3_BOVIN,,,,1.37E5,,
IQDIPLPGAQPPSILKKTSAYGPPTR,60.29,2744.5225,26,-0.3,687.1377,64.50,2.73E5,12,20619,FL712_IPP71_TC_2408_ConA_odd_20180117072523.raw,1,tr|E1BNM6|E1BNM6_BOVIN,,,,,,2.73E5
LPPSLTQQQF,60.28,1157.6080,10,0.8,1158.6162,70.80,2.58E6,12,23104,FL712_IPP71_TC_2408_ConA_odd_20180117072523.raw,21,tr|A4FUZ2|A4FUZ2_BOVIN,,,3.12E6,1.91E6,3.6E6,4.63E6
RGHVSHGHGRIGKH,60.27,1533.8137,14,0.1,512.2786,20.51,1.05E6,10,3274,FL712_IPP71_TC_2408_ConA_even_20180117091528.raw,4,tr|G1K1B4|G1K1B4_BOVIN:tr|E1BE42|E1BE42_BOVIN:tr|G3MWX5|G3MWX5_BOVIN:Q56K03|RL27A_BOVIN,,,3.3E5,1.64E6,,5.73E5
QQ(+.98)MWISKQEYDESGPSIVH,60.25,2262.0264,19,-0.1,755.0160,62.76,2.15E6,12,19920,FL712_IPP71_TC_2408_ConA_odd_20180117072523.raw,3,tr|F1MRD0|F1MRD0_BOVIN:P60712|ACTB_BOVIN:P63258|ACTG_BOVIN,Deamidation (NQ),Q2:Deamidation (NQ):10.11,,2.9E5,1.54E6,2.15E6
ALLDSQFSYQH,60.24,1307.6146,11,1.4,1308.6238,62.93,7.63E4,9,20097,FL712_IPP71_TC_2408_ConA_even.raw,11,Q56JZ5|EIF3H_BOVIN,,,3.64E7,4.49E7,1.92E7,2.27E7
LLHGSLPWLDGGKALGSH,60.23,1856.9896,18,-1.3,465.2541,64.74,1.62E6,10,20747,FL712_IPP71_TC_2408_ConA_even_20180117091528.raw,4,Q08DV0|GATA3_BOVIN,,,2.31E6,1.71E6,,
AVLKGVHSH,60.20,946.5349,9,-0.9,947.5413,22.77,1.25E5,9,4396,FL712_IPP71_TC_2408_ConA_even.raw,11,tr|E1BII3|E1BII3_BOVIN:tr|E1BB71|E1BB71_BOVIN:Q24JY1|RL23A_BOVIN:tr|S5G966|S5G966_BOVIN:tr|E1BED6|E1BED6_BOVIN,,,3.76E7,7.74E7,2.15E7,4.36E7
GQYGNPLNKYIRH,60.19,1558.8004,13,1.8,780.4089,43.62,2.13E5,11,12593,FL712_IPP71_TC_2408_ConA_odd.raw,7,Q10741|ADA10_BOVIN,,,1.08E7,1.16E7,1.13E7,1.38E7
TQQDVFQHTTH,60.19,1340.6110,11,0.8,671.3133,33.28,1.33E6,12,8286,FL712_IPP71_TC_2408_ConA_odd_20180117072523.raw,4,tr|E1BC46|E1BC46_BOVIN,,,,,4.83E6,7.23E6
SQVTEDYVQTGEH,60.12,1491.6477,13,-0.4,746.8308,42.63,1.39E5,9,12225,FL712_IPP71_TC_2408_ConA_even.raw,4,tr|Q6IE76|Q6IE76_BOVIN:Q32KR6|FDFT_BOVIN,,,1.39E5,3.01E5,2.9E5,5.4E5
RQYEGPLHHY,60.10,1298.6156,10,0.3,433.8793,29.74,3E7,9,7145,FL712_IPP71_TC_2408_ConA_even.raw,6,tr|F1MGM4|F1MGM4_BOVIN,,,3.39E7,5.52E7,2.29E6,2.74E6
AIIRPPGHHAQH,60.08,1332.7163,12,-1.2,445.2455,26.20,2.06E6,12,5448,FL712_IPP71_TC_2408_ConA_odd_20180117072523.raw,3,tr|A5PJZ7|A5PJZ7_BOVIN,,,,,8.45E5,3.39E6
SQAGMTGYGMPRQIL,60.08,1608.7753,15,0.9,805.3956,66.47,9.45E5,12,21405,FL712_IPP71_TC_2408_ConA_odd_20180117072523.raw,2,Q5E9F5|TAGL2_BOVIN,,,,,7.3E5,9.45E5
RQQSHFAMMH,60.07,1271.5652,10,-0.2,424.8622,29.21,1.18E6,9,6939,FL712_IPP71_TC_2408_ConA_even.raw,2,Q5E9A3|PCBP1_BOVIN,,,1.18E6,1.98E6,,
YGYNQRPPYGYY,60.07,1539.6782,12,-0.3,770.8461,57.13,3.23E5,10,17744,FL712_IPP71_TC_2408_ConA_even_20180117091528.raw,1,tr|Q3T050|Q3T050_BOVIN,,,,3.23E5,,
DEYVQSMDVAAFNKI,60.04,1728.8029,15,2.3,865.4107,80.74,5.05E4,12,26850,FL712_IPP71_TC_2408_ConA_odd_20180117072523.raw,1,Q5E983|EF1B_BOVIN,,,,,,5.05E4
HQAMAWMRSH,60.04,1253.5547,10,0.0,418.8588,32.63,3.38E6,11,8229,FL712_IPP71_TC_2408_ConA_odd.raw,3,Q1LZ79|GEMI8_BOVIN,,,,,3.7E6,3.59E6
HFWGPVANW,60.00,1112.5192,9,1.8,1113.5284,76.10,6.14E5,9,25095,FL712_IPP71_TC_2408_ConA_even.raw,7,Q3ZCG2|MPC1_BOVIN,,,2.02E7,1.15E7,,
HQVEALKHTQH,59.95,1326.6793,11,-0.2,443.2336,21.79,6.2E5,9,4008,FL712_IPP71_TC_2408_ConA_even.raw,1,tr|A5D7N7|A5D7N7_BOVIN,,,6.2E5,,,
GYFEYIEENKYSR,59.94,1696.7732,13,0.4,849.3942,58.98,2.6E5,11,18521,FL712_IPP71_TC_2408_ConA_odd.raw,2,tr|A2VDN7|A2VDN7_BOVIN,,,,,2.6E5,3.91E5
GQDSAYQNIAH,59.93,1202.5316,11,2.5,1203.5419,39.21,3E5,12,10657,FL712_IPP71_TC_2408_ConA_odd_20180117072523.raw,7,tr|Q6XZP8|Q6XZP8_BOVIN:tr|Q3SX08|Q3SX08_BOVIN,,,5.64E5,6.22E5,1.07E7,1.6E7
GQLGNVMKESAH,59.87,1269.6135,12,1.9,635.8152,35.07,3.18E5,9,9262,FL712_IPP71_TC_2408_ConA_even.raw,3,Q3SX23|LONP2_BOVIN,,,1.16E6,2.73E5,,
SQYDNEKKWEL,59.86,1438.6729,11,1.1,720.3445,46.96,1.83E7,9,13920,FL712_IPP71_TC_2408_ConA_even.raw,10,tr|F1MGX4|F1MGX4_BOVIN,,,9.22E7,5.44E7,1E7,9.68E6
MQQSHFPMTH,59.82,1242.5275,10,1.3,622.2718,34.99,9.11E5,9,9227,FL712_IPP71_TC_2408_ConA_even.raw,4,tr|Q3SYT9|Q3SYT9_BOVIN,,,3.59E6,2.5E7,,
TYSLGSALRPTTS,59.76,1352.6936,13,0.5,677.3544,57.41,1.39E7,12,17792,FL712_IPP71_TC_2408_ConA_odd_20180117072523.raw,6,P48616|VIME_BOVIN,,,6.2E5,8.53E5,1.18E7,1.39E7
SMMSAYERSMM,59.76,1322.5127,11,1.9,662.2649,61.96,6.75E5,11,19684,FL712_IPP71_TC_2408_ConA_odd.raw,3,tr|Q59A30|Q59A30_BOVIN,,,,,6.75E5,9.89E5
SEYEHHYLH,59.74,1213.5153,9,0.5,607.7652,27.92,2.56E6,11,6343,FL712_IPP71_TC_2408_ConA_odd.raw,7,tr|Q8SQ31|Q8SQ31_BOVIN,,,1.84E6,2.71E6,1.86E7,3.39E7
GQFPSPHHHQQQQPQH,59.73,1916.8778,16,1.5,639.9675,25.10,1.15E6,12,5011,FL712_IPP71_TC_2408_ConA_odd_20180117072523.raw,2,Q0VCT9|CITE2_BOVIN,,,,,8.3E5,1.15E6
SQDEQKKWVTH,59.71,1384.6735,11,0.5,693.3444,25.96,3.41E5,11,5560,FL712_IPP71_TC_2408_ConA_odd.raw,4,tr|F1MF50|F1MF50_BOVIN,,,,,3.95E6,6.4E6
GMFKTFPYQHRY,59.68,1573.7500,12,-0.5,525.5903,46.86,5.7E6,12,13697,FL712_IPP71_TC_2408_ConA_odd_20180117072523.raw,2,tr|F1N153|F1N153_BOVIN,,,,,,5.7E6
Q(-17.03)DESFTRGSDSLIKGKK,59.59,1877.9482,17,2.1,626.9913,43.96,2.8E6,10,12572,FL712_IPP71_TC_2408_ConA_even_20180117091528.raw,3,Q2HJ97|PHB2_BOVIN,Pyro-glu from Q,Q1:Pyro-glu from Q:1000.00,,2.8E6,5.78E5,4.83E5
AQAHVLKKAVGH,59.55,1257.7306,12,-0.1,420.2508,23.41,3.3E6,9,4642,FL712_IPP71_TC_2408_ConA_even.raw,2,A5PK19|MET13_BOVIN,,,3.3E6,1.28E7,,
AAYGALGRAVQH,59.52,1212.6364,12,0.2,607.3256,39.51,5.93E5,10,10815,FL712_IPP71_TC_2408_ConA_even_20180117091528.raw,2,tr|F1MU50|F1MU50_BOVIN,,,,1.47E6,,
M(+15.99)ATQIGIEWNPSPVGRVTPKEWREQ,59.42,2924.4602,25,-0.3,732.1221,64.44,2.75E6,9,20690,FL712_IPP71_TC_2408_ConA_even.raw,5,P13183|COX7B_BOVIN:tr|A0A0N4STN2|A0A0N4STN2_BOVIN,Oxidation (M),M1:Oxidation (M):1000.00,3.43E6,2.08E6,,
GFVKVVKNKAYF,59.39,1398.8022,12,-1.2,467.2741,42.10,8.87E5,9,12017,FL712_IPP71_TC_2408_ConA_even.raw,2,Q58DW5|RL5_BOVIN:tr|G3MYE2|G3MYE2_BOVIN,,,8.87E5,8.49E5,,
LLPSGWVLSHMENYKKRE,59.27,2186.1306,18,-0.2,547.5398,57.88,7.8E7,9,18127,FL712_IPP71_TC_2408_ConA_even.raw,5,P14622|COX8A_BOVIN,,,7.8E7,7.87E7,,
RLLEVHQLVAH,59.26,1313.7568,11,-0.6,438.9260,42.18,2.57E5,11,12024,FL712_IPP71_TC_2408_ConA_odd.raw,1,Q29RK0|ZN574_BOVIN,,,,,2.57E5,
RLFEGIIKGKY,59.03,1322.7710,11,1.2,441.9315,49.23,8.04E5,9,14793,FL712_IPP71_TC_2408_ConA_even.raw,2,tr|A5D7B9|A5D7B9_BOVIN,,,8.04E5,7.69E5,,
RQAEEFIQREH,59.02,1441.7062,11,1.2,481.5766,29.91,8.86E6,9,7211,FL712_IPP71_TC_2408_ConA_even.raw,5,tr|Q1JPG4|Q1JPG4_BOVIN:tr|F1MQW8|F1MQW8_BOVIN,,,9.48E6,1.95E7,,2.95E6
GGYDRYSGGNY,58.99,1207.4894,11,0.0,604.7520,39.81,3.02E7,9,11127,FL712_IPP71_TC_2408_ConA_even.raw,6,tr|F6RBQ9|F6RBQ9_BOVIN,,,3.02E7,4E7,2.32E6,3.52E6
AQRLLDAKEQAH,58.94,1378.7317,12,0.8,460.5849,28.98,4.92E6,12,6560,FL712_IPP71_TC_2408_ConA_odd_20180117072523.raw,5,Q24JY3|SPC24_BOVIN:tr|F1MNP7|F1MNP7_BOVIN,,,,,3.81E6,5.28E6
IHSKPPREQLGTMDIAIGLTS,58.90,2263.1995,21,-0.8,566.8067,60.88,2.65E6,9,19293,FL712_IPP71_TC_2408_ConA_even.raw,12,P14622|COX8A_BOVIN,,,2.65E6,,5.08E7,3.05E7
LQYDPPSNASAFVH,58.86,1544.7260,14,1.9,773.3717,61.71,3.96E5,9,19618,FL712_IPP71_TC_2408_ConA_even.raw,3,Q2NL08|DDX55_BOVIN,,,3.96E5,5.77E5,,
RLQDVANDRGSH,58.80,1366.6702,12,1.1,456.5645,27.92,2.95E6,10,6201,FL712_IPP71_TC_2408_ConA_even_20180117091528.raw,5,tr|A5D7M0|A5D7M0_BOVIN,,,1.43E6,3.25E6,4.97E5,
ISKQEYDESGPSIVHR,58.79,1843.9064,16,2.1,615.6440,35.74,8.97E4,9,9528,FL712_IPP71_TC_2408_ConA_even.raw,1,tr|F1MRD0|F1MRD0_BOVIN:P60712|ACTB_BOVIN:P63258|ACTG_BOVIN,,,8.97E4,,,
A(+42.01)TDTSQGELVHPKALPLIVG,58.74,2087.1262,20,1.2,1044.5717,80.40,1.66E5,12,26723,FL712_IPP71_TC_2408_ConA_odd_20180117072523.raw,2,Q08DU9|HP1B3_BOVIN,Acetylation (Protein N-term),A1:Acetylation (Protein N-term):1000.00,,,1.34E5,1.66E5
HQMETHYRVH,58.68,1336.6095,10,-1.1,446.5433,24.49,9.87E5,11,4972,FL712_IPP71_TC_2408_ConA_odd.raw,3,tr|E1BHU5|E1BHU5_BOVIN,,,,,9.87E5,2.82E6
TDFPYAVQH,58.62,1076.4927,9,0.7,1077.5007,55.65,3.91E5,12,17086,FL712_IPP71_TC_2408_ConA_odd_20180117072523.raw,5,Q0VCF5|TM39A_BOVIN:tr|A7E3V4|A7E3V4_BOVIN,,,1.32E6,2.01E6,1.59E7,3.91E5
AQIEAKFYEEVH,58.62,1462.7092,12,0.1,732.3620,52.11,4.09E5,10,15780,FL712_IPP71_TC_2408_ConA_even_20180117091528.raw,2,A6H767|NP1L1_BOVIN,,,,2.43E6,,
TPPVLVHNQL,58.61,1116.6292,10,0.2,559.3220,52.45,1.76E7,12,15810,FL712_IPP71_TC_2408_ConA_odd_20180117072523.raw,4,tr|E1BNF6|E1BNF6_BOVIN:tr|F1MRK2|F1MRK2_BOVIN,,,,,1.48E7,1.76E7
KRKYSAAKSKVEKKK,58.58,1778.0890,15,-0.2,445.5294,20.54,1.18E6,10,3285,FL712_IPP71_TC_2408_ConA_even_20180117091528.raw,3,Q58DQ3|RL6_BOVIN,,,2.92E5,1.91E6,,
SQMTPPSIHSTTPLSST,58.55,1770.8458,17,0.7,886.4308,57.29,3.81E5,12,17741,FL712_IPP71_TC_2408_ConA_odd_20180117072523.raw,2,tr|E1BAC1|E1BAC1_BOVIN,,,,,3.19E5,3.81E5
GFSLEELRVAGIH,58.55,1426.7568,13,0.6,714.3861,71.87,5.63E6,12,23514,FL712_IPP71_TC_2408_ConA_odd_20180117072523.raw,8,tr|Q3SZG7|Q3SZG7_BOVIN,,,5.95E5,5.85E5,3.65E7,2.96E7
FQYLGTDFNGVAAVR,58.53,1656.8259,15,1.0,829.4211,74.68,4.23E5,12,24604,FL712_IPP71_TC_2408_ConA_odd_20180117072523.raw,3,tr|A6QP68|A6QP68_BOVIN,,,,,3.66E5,4.23E5
AQYASPVFMQPVYNPH,58.42,1847.8665,16,1.9,924.9423,72.74,6.66E4,12,23852,FL712_IPP71_TC_2408_ConA_odd_20180117072523.raw,1,tr|A7MB26|A7MB26_BOVIN,,,,,,6.66E4
AQHAPLQHRH,58.42,1193.6166,10,-0.1,398.8794,20.57,5.7E5,9,3522,FL712_IPP71_TC_2408_ConA_even.raw,3,tr|E1BHN9|E1BHN9_BOVIN,,,5.7E5,8.02E5,,1.84E6
PTAKQLADIGYKTFSTSM,58.40,1957.9819,18,0.6,653.6683,72.88,4.38E5,10,23893,FL712_IPP71_TC_2408_ConA_even_20180117091528.raw,1,Q1RMH3|COX14_BOVIN,,,,4.38E5,,
VQFASQELAEKALGKH,58.35,1754.9315,16,-0.2,439.7401,53.71,3.61E5,10,16392,FL712_IPP71_TC_2408_ConA_even_20180117091528.raw,1,Q5E9J1|HNRPF_BOVIN,,,,3.61E5,,
SQYYMKYGNPNYGG,58.35,1640.6929,14,1.5,821.3550,52.15,1.52E5,12,15689,FL712_IPP71_TC_2408_ConA_odd_20180117072523.raw,1,tr|E1BM89|E1BM89_BOVIN,,,,,,1.52E5
ENRDKLPQPGQVDPLSH,58.34,1928.9703,17,0.1,643.9974,46.86,3.58E6,11,13774,FL712_IPP71_TC_2408_ConA_odd.raw,2,P53712|ITB1_BOVIN,,,,,3.58E6,
RQDDPSYRSFH,58.33,1406.6327,11,0.4,469.8850,29.46,4.5E6,9,7040,FL712_IPP71_TC_2408_ConA_even.raw,5,Q0VCX4|CTNB1_BOVIN,,,4.88E6,8.47E6,,1.01E6
RQFDVDILISGHTH,58.32,1636.8322,14,0.8,546.6184,59.22,6.96E6,11,18615,FL712_IPP71_TC_2408_ConA_odd.raw,4,tr|G3X6P5|G3X6P5_BOVIN:Q3T0M0|VPS29_BOVIN,,,6.43E5,5.16E5,6.96E6,4.97E6
VHFKNTRETAQAIKGMH,58.25,1967.0159,17,0.1,492.7613,31.46,1.34E6,11,7756,FL712_IPP71_TC_2408_ConA_odd.raw,2,Q3T025|RL17_BOVIN:tr|F1N0W3|F1N0W3_BOVIN,,,,,1.34E6,1.28E6
TQDGDPWMSLEH,58.17,1414.5823,12,2.3,708.3000,68.33,,11,22152,FL712_IPP71_TC_2408_ConA_odd.raw,3,tr|F1N4X8|F1N4X8_BOVIN,,,7.08E4,,,1.15E5
SSGPYGGGGQYFAKP,58.12,1471.6731,15,2.0,736.8453,50.24,5.42E4,11,15093,FL712_IPP71_TC_2408_ConA_odd.raw,1,P09867|ROA1_BOVIN,,,,,5.42E4,
GLRHFWGLRVRGQH,58.10,1717.9390,14,0.0,430.4920,36.85,2.71E6,9,9963,FL712_IPP71_TC_2408_ConA_even.raw,1,Q3T0R1|RS18_BOVIN,,,2.71E6,,,
SQYKLSQNSMH,58.10,1321.6085,11,0.6,661.8120,33.13,7.46E5,12,8226,FL712_IPP71_TC_2408_ConA_odd_20180117072523.raw,3,tr|E1BKC4|E1BKC4_BOVIN,,,,,4.87E5,7.46E5
VSHGHGRIGKH,58.05,1183.6322,11,0.9,592.8239,20.10,4.96E5,9,3334,FL712_IPP71_TC_2408_ConA_even.raw,8,tr|G1K1B4|G1K1B4_BOVIN:tr|E1BE42|E1BE42_BOVIN:tr|G3MWX5|G3MWX5_BOVIN:Q56K03|RL27A_BOVIN,,,2.45E6,3.68E6,3.51E6,8.11E6
GQFWGQKPWSQHYHQGYY,58.04,2296.0239,18,0.8,766.3492,55.46,2.6E5,12,17009,FL712_IPP71_TC_2408_ConA_odd_20180117072523.raw,4,tr|A2VDN7|A2VDN7_BOVIN,,,2.59E5,,4.53E5,2.6E5
AQFSVLLPRH,58.03,1166.6560,10,0.3,584.3354,53.43,3.97E6,9,16400,FL712_IPP71_TC_2408_ConA_even.raw,4,Q3MHF7|MTAP_BOVIN:tr|H9KUV2|H9KUV2_BOVIN,,,3.97E6,2.08E7,3.25E5,
TEMNAALMH,57.98,1016.4420,9,0.1,1017.4493,44.81,1.63E6,9,13079,FL712_IPP71_TC_2408_ConA_even.raw,9,tr|E1BKA6|E1BKA6_BOVIN,,,3.72E7,5.57E7,2.62E6,2.45E6
SQFSAPRDYSGY,57.95,1376.5996,12,0.8,689.3076,52.72,4.19E6,12,15917,FL712_IPP71_TC_2408_ConA_odd_20180117072523.raw,3,Q1LZB6|CAPR1_BOVIN,,,,,1.91E6,4.19E6
SYELPDGQVITIGNER,57.91,1789.8846,16,1.1,895.9506,74.90,1.1E5,10,24677,FL712_IPP71_TC_2408_ConA_even_20180117091528.raw,2,tr|F1MRD0|F1MRD0_BOVIN:P60712|ACTB_BOVIN:P63258|ACTG_BOVIN:Q3ZC07|ACTC_BOVIN:tr|G8JKX4|G8JKX4_BOVIN,,,,1.1E5,,2.39E5
AIMTTAQSH,57.84,958.4542,9,2.8,959.4642,33.08,2.68E5,10,8256,FL712_IPP71_TC_2408_ConA_even_20180117091528.raw,5,tr|E1BCW3|E1BCW3_BOVIN,,,2.69E6,2.68E5,1.49E6,1.63E6
RQYGSEGRFTFTSH,57.82,1671.7754,14,0.7,836.8956,39.27,6.78E6,12,10680,FL712_IPP71_TC_2408_ConA_odd_20180117072523.raw,8,Q3T133|TMED9_BOVIN:tr|A4FV10|A4FV10_BOVIN:tr|F1N6C2|F1N6C2_BOVIN,,,5.01E6,5.9E6,6.82E7,1.24E8
RMHKGRKSLSH,57.82,1335.7306,11,0.7,334.9402,20.31,7.77E6,9,3416,FL712_IPP71_TC_2408_ConA_even.raw,12,A8NN94|RM34_BOVIN,,,1.39E7,1.65E7,9.77E6,1.74E7
TIHDGVAGVH,57.80,1004.5039,10,0.9,503.2597,29.09,3.13E6,9,6893,FL712_IPP71_TC_2408_ConA_even.raw,9,Q5E9J1|HNRPF_BOVIN,,,6.18E6,8.89E6,1.61E7,2.52E7
TLIDHSLPYSH,57.78,1281.6354,11,0.9,641.8256,52.63,8.11E4,12,15881,FL712_IPP71_TC_2408_ConA_odd_20180117072523.raw,1,tr|F1MFX5|F1MFX5_BOVIN,,,,,,8.11E4
MPYSHPSSY,57.76,1067.4382,9,3.6,1068.4493,38.51,4.07E4,9,10619,FL712_IPP71_TC_2408_ConA_even.raw,4,tr|E1BKC4|E1BKC4_BOVIN,,,3.45E6,5.37E6,,
SSLSHISPFSH,57.71,1197.5778,11,1.0,599.7968,46.57,2.43E6,11,13658,FL712_IPP71_TC_2408_ConA_odd.raw,4,Q08DV0|GATA3_BOVIN,,,,2.23E5,5.39E6,3.74E6
SLMAPVITH,57.70,967.5161,9,3.6,968.5269,56.72,5.78E5,11,17636,FL712_IPP71_TC_2408_ConA_odd.raw,8,tr|F1MLM2|F1MLM2_BOVIN,,,3.6E6,,6.49E7,8.92E7
ATIEVDQIHTH,57.69,1262.6255,11,1.2,632.3208,40.97,1.08E6,9,11580,FL712_IPP71_TC_2408_ConA_even.raw,6,tr|E1BKJ5|E1BKJ5_BOVIN,,,3.09E6,3.62E6,8.23E4,2.68E5
SILDDAKIYSSH,57.63,1347.6670,12,0.6,674.8412,60.67,3.58E5,12,19085,FL712_IPP71_TC_2408_ConA_odd_20180117072523.raw,3,tr|G3MWV4|G3MWV4_BOVIN:tr|G5E509|G5E509_BOVIN,,,,,1.26E6,3.58E5
YHDENMYYSQSSMFPH,57.61,2034.7876,16,-0.9,679.2692,59.91,1.54E5,11,18879,FL712_IPP71_TC_2408_ConA_odd.raw,2,tr|E1BCE7|E1BCE7_BOVIN,,,,,1.54E5,1.74E5
GKLWKHIKH,57.60,1145.6821,9,0.5,573.8486,25.00,1.45E6,9,5263,FL712_IPP71_TC_2408_ConA_even.raw,7,P00130|QCR9_BOVIN,,,2.9E7,5.08E7,2.48E6,5.04E6
GLRHFWGLRVRG,57.60,1452.8214,12,-0.5,364.2124,41.19,1.38E6,11,11630,FL712_IPP71_TC_2408_ConA_odd.raw,2,Q3T0R1|RS18_BOVIN,,,,,1.38E6,
GLRHFWGLRVR,57.57,1395.7999,11,-0.7,349.9570,42.45,6.23E6,11,12133,FL712_IPP71_TC_2408_ConA_odd.raw,6,Q3T0R1|RS18_BOVIN,,,4.79E5,,2.08E7,1.84E7
AQLYADLDGGFSH,57.52,1392.6310,13,0.4,697.3231,67.97,1.36E5,9,22020,FL712_IPP71_TC_2408_ConA_even.raw,2,Q4PJW3|CP51A_BOVIN,,,1.36E5,1.66E5,,
TQAEIQGNINH,57.48,1223.5895,11,1.9,612.8032,33.76,1.38E6,9,8738,FL712_IPP71_TC_2408_ConA_even.raw,4,tr|A6H7H0|A6H7H0_BOVIN,,,1.38E6,2.11E6,1.94E6,2.81E6
RLLLPGELAKH,57.45,1245.7557,11,0.1,416.2592,43.16,1.02E7,9,12432,FL712_IPP71_TC_2408_ConA_even.raw,3,tr|F1MUD2|F1MUD2_BOVIN:tr|G5E6E8|G5E6E8_BOVIN,,,1.02E7,6.5E6,,8.15E5
YSVSQERFLDELEDEAKAARAR,57.43,2582.2725,22,-0.6,646.5750,68.44,4.26E6,9,22191,FL712_IPP71_TC_2408_ConA_even.raw,3,Q3T0E3|COA3_BOVIN,,,4.26E6,2.62E6,,
Q(-17.03)VHYYEDGNVQLVSH,57.43,1769.8009,15,-0.6,885.9072,63.47,1.14E5,11,20275,FL712_IPP71_TC_2408_ConA_odd.raw,3,A4FUA8|CAZA1_BOVIN:Q5E997|CAZA2_BOVIN,Pyro-glu from Q,Q1:Pyro-glu from Q:1000.00,,,1.14E5,2.49E5
RLSEAMARMH,57.42,1200.5856,10,-0.7,401.2022,30.93,9.06E5,9,7617,FL712_IPP71_TC_2408_ConA_even.raw,2,Q2KIZ8|MCM6_BOVIN,,,9.06E5,1.27E6,,
SQAQLAMSHL,57.41,1084.5336,10,-0.3,1085.5405,52.44,1.57E6,12,15803,FL712_IPP71_TC_2408_ConA_odd_20180117072523.raw,9,Q8WN55|PTBP1_BOVIN,,,7.02E6,7.93E6,9.92E7,8.91E7
AQWLEKQDWEH,57.33,1468.6735,11,3.1,735.3463,53.48,5.53E5,10,16303,FL712_IPP71_TC_2408_ConA_even_20180117091528.raw,4,tr|E1BPP7|E1BPP7_BOVIN:tr|Q05FF2|Q05FF2_BOVIN:tr|B0JYL6|B0JYL6_BOVIN,,,6.9E6,5.53E5,,
SNSGPYR(+28.03)GGYGGGGGYGGSSF,57.33,1967.8397,21,0.2,984.9273,53.31,1.84E5,10,16235,FL712_IPP71_TC_2408_ConA_even_20180117091528.raw,2,tr|F6RSR1|F6RSR1_BOVIN,Dimethylation,R7:Dimethylation:38.89,,1.84E5,1.47E5,
DKLPQPGQVDPLSH,57.32,1529.7838,14,0.5,765.8996,55.86,3.71E6,12,17168,FL712_IPP71_TC_2408_ConA_odd_20180117072523.raw,6,P53712|ITB1_BOVIN,,,,1.25E5,2.88E6,5.73E6
WSQHYHQGYY,57.32,1367.5684,10,-0.2,684.7913,37.22,9.1E5,11,10048,FL712_IPP71_TC_2408_ConA_odd.raw,2,tr|A2VDN7|A2VDN7_BOVIN,,,,,9.1E5,1.35E6
GVHS(+79.97)PMGSSGNTVSH,57.29,1532.6079,15,0.6,767.3117,33.18,2.1E5,10,8294,FL712_IPP71_TC_2408_ConA_even_20180117091528.raw,3,tr|F1MVD0|F1MVD0_BOVIN,Phosphorylation (STY),S4:Phosphorylation (STY):59.24,2.35E5,2.1E5,,1.6E6
GQDPYHGPNQAH,57.28,1319.5643,12,1.2,660.7902,25.56,2.93E5,9,5485,FL712_IPP71_TC_2408_ConA_even.raw,5,tr|Q17QB8|Q17QB8_BOVIN,,,2.93E5,8.73E5,4.22E5,2.99E6
GNRIVYLYTKKVG,57.26,1509.8667,13,1.1,504.2967,39.30,1.73E6,11,10879,FL712_IPP71_TC_2408_ConA_odd.raw,3,tr|Q3SYZ7|Q3SYZ7_BOVIN:tr|F1ML72|F1ML72_BOVIN,,,,9.17E5,1.73E6,1.74E6
RMIEDAIRSH,57.25,1226.6190,10,-1.9,409.8795,33.33,9.07E6,9,8570,FL712_IPP71_TC_2408_ConA_even.raw,6,A7E3S4|RAF1_BOVIN,,,9.89E6,1.86E7,1.29E6,1.5E6
SQDHPLYSGH,57.18,1139.4995,10,0.5,570.7573,29.83,1.69E6,12,6903,FL712_IPP71_TC_2408_ConA_odd_20180117072523.raw,3,tr|F1MJN1|F1MJN1_BOVIN,,,,,1.43E6,1.69E6
AQYRKELGGQLH,57.17,1398.7368,12,0.4,467.2531,29.74,9.59E5,9,7146,FL712_IPP71_TC_2408_ConA_even.raw,3,tr|A6QQE2|A6QQE2_BOVIN:tr|F1ME87|F1ME87_BOVIN:A5PK26|ACAP1_BOVIN,,,9.59E5,1.11E5,,
AQFETLQQLVQH,57.17,1440.7361,12,-0.3,721.3751,73.13,1.21E6,12,24005,FL712_IPP71_TC_2408_ConA_odd_20180117072523.raw,2,A0JNB0|FYN_BOVIN,,,,,,1.21E6
GMFDQKSSSH,57.16,1122.4764,10,0.5,562.2458,31.58,3.56E6,12,7604,FL712_IPP71_TC_2408_ConA_odd_20180117072523.raw,3,tr|A5PKK5|A5PKK5_BOVIN:tr|F1MJ46|F1MJ46_BOVIN:A7Z019|SMCA4_BOVIN,,,,,9.83E5,4.89E6
STHTQSLTSIQSIKVVD,57.15,1842.9688,17,-0.8,615.3297,54.85,3.31E5,9,16948,FL712_IPP71_TC_2408_ConA_even.raw,1,tr|A6QPV5|A6QPV5_BOVIN,,,3.31E5,,,
RKHPGGRGNAGGMH,57.15,1430.7062,14,-0.2,358.6837,20.56,2.99E5,10,3293,FL712_IPP71_TC_2408_ConA_even_20180117091528.raw,3,tr|G1K1B4|G1K1B4_BOVIN:tr|E1BE42|E1BE42_BOVIN:tr|G3MWX5|G3MWX5_BOVIN:Q56K03|RL27A_BOVIN,,,3.4E5,9.61E5,,
RQLEVHHTH,57.13,1155.5897,9,-0.9,386.2035,21.05,3.97E6,9,3715,FL712_IPP71_TC_2408_ConA_even.raw,4,tr|E1BGF3|E1BGF3_BOVIN,,,3.97E6,6E6,,3.02E6
SFDVTGVVRQW,57.11,1292.6514,11,0.0,647.3329,78.24,3.78E6,12,25962,FL712_IPP71_TC_2408_ConA_odd_20180117072523.raw,7,tr|E1BNK3|E1BNK3_BOVIN:P18341|TGFB1_BOVIN,,,1.37E5,1.16E5,3.75E6,3.78E6
QEHDEPILKH,57.11,1244.6149,10,0.9,623.3152,28.70,2.49E6,12,6447,FL712_IPP71_TC_2408_ConA_odd_20180117072523.raw,7,A6H767|NP1L1_BOVIN,,,1.05E6,1.58E6,1.25E7,1.84E7
GFKEGEGLGKY,57.10,1183.5873,11,0.6,592.8013,40.66,1.31E6,12,11234,FL712_IPP71_TC_2408_ConA_odd_20180117072523.raw,3,A2VE39|CMTR1_BOVIN,,,,,6.81E5,1.31E6
RVFDKLSPLHQH,57.08,1475.7997,12,-0.2,369.9571,39.20,1.64E6,12,10654,FL712_IPP71_TC_2408_ConA_odd_20180117072523.raw,2,Q3SZC2|PSB9_BOVIN,,,,,2.13E6,1.64E6
ALAAGHLVRSH,57.07,1130.6309,11,0.8,566.3232,30.50,7.53E6,12,7172,FL712_IPP71_TC_2408_ConA_odd_20180117072523.raw,6,A7Z064|HMDH_BOVIN,,,2.08E6,2.39E6,3.87E7,5.01E7
YIHEHEYVH,57.03,1225.5516,9,0.3,613.7833,27.93,4.4E6,9,6426,FL712_IPP71_TC_2408_ConA_even.raw,10,tr|H9KUU9|H9KUU9_BOVIN:Q32PI1|VRK1_BOVIN,,,2.98E7,3.59E7,1.05E8,1.85E8
GQEDPLEKEIATH,56.99,1465.7048,13,0.4,733.8600,47.79,8.77E4,11,14140,FL712_IPP71_TC_2408_ConA_odd.raw,1,tr|F1MQP7|F1MQP7_BOVIN,,,,,8.77E4,
ALLALNHGLDKAH,56.97,1371.7622,13,2.8,686.8903,41.56,9.25E4,11,11776,FL712_IPP71_TC_2408_ConA_odd.raw,7,tr|B0JYL7|B0JYL7_BOVIN:Q58CP9|STIM1_BOVIN:tr|G3X721|G3X721_BOVIN,,,1.24E6,,6.49E6,4.92E6
SGTLREYKVVGR,56.94,1363.7572,12,-0.5,455.5928,31.62,5.41E5,9,7893,FL712_IPP71_TC_2408_ConA_even.raw,1,Q3T003|RL18A_BOVIN,,,5.41E5,,,
RQLPTKGIQEH,56.94,1305.7153,11,0.0,436.2457,27.08,2.26E6,11,6007,FL712_IPP71_TC_2408_ConA_odd.raw,3,A5D7J1|LYRM9_BOVIN,,,,,2.47E6,3.49E5
HLNPEVKKSSW,56.92,1323.6935,11,0.3,442.2386,31.34,2.14E6,11,7709,FL712_IPP71_TC_2408_ConA_odd.raw,3,tr|E1BEL3|E1BEL3_BOVIN,,,,,2.24E6,1.3E6
RQFEGHTKAVH,56.91,1308.6687,11,-0.1,437.2301,21.77,6.07E5,9,3999,FL712_IPP71_TC_2408_ConA_even.raw,3,A7MB12|UTP15_BOVIN,,,6.07E5,9.13E5,,
SAAKAVKPKAAKPKL(sub V)AKPKKAAPKKK,56.90,2682.7476,26,-0.3,895.2562,22.34,6.74E6,12,3927,FL712_IPP71_TC_2408_ConA_odd_20180117072523.raw,1,P02253|H12_BOVIN,Mutation,,,,,6.74E6
AQVRIGGKGTA,56.90,1056.6040,11,-1.2,529.3087,26.26,6.13E6,9,5765,FL712_IPP71_TC_2408_ConA_even.raw,9,tr|Q862N7|Q862N7_BOVIN:Q2KIY7|BT3L4_BOVIN:tr|Q3SZB6|Q3SZB6_BOVIN:tr|Q56JY8|Q56JY8_BOVIN:tr|G3N1U7|G3N1U7_BOVIN,,,1.48E7,2.71E7,7.8E6,1.05E7
GQSSNDKYYTH,56.85,1298.5527,11,2.4,650.2852,24.97,2.18E6,9,5251,FL712_IPP71_TC_2408_ConA_even.raw,6,tr|E1BQ34|E1BQ34_BOVIN,,,2.18E6,8.22E6,1.12E6,5.26E6
GSHSLRYFYTAVSRPGLGE,56.82,2096.0439,19,0.3,699.6888,57.93,,12,17999,FL712_IPP71_TC_2408_ConA_odd_20180117072523.raw,2,tr|O46712|O46712_BOVIN:tr|Q3YJK7|Q3YJK7_BOVIN:tr|A0A0K1L5Y7|A0A0K1L5Y7_BOVIN:tr|Q95396|Q95396_BOVIN:tr|Q3YJK3|Q3YJK3_BOVIN:tr|Q3YJK6|Q3YJK6_BOVIN:tr|Q3YJG1|Q3YJG1_BOVIN:tr|A8E4P0|A8E4P0_BOVIN:tr|Q3YJF9|Q3YJF9_BOVIN:tr|K7QEK6|K7QEK6_BOVIN:tr|Q3YJH7|Q3YJH7_BOVIN:tr|Q3YJK0|Q3YJK0_BOV…
GMYDFSGQFAFH,56.80,1405.5760,12,-0.3,703.7951,80.99,1.34E5,9,26875,FL712_IPP71_TC_2408_ConA_even.raw,2,tr|E1BHZ6|E1BHZ6_BOVIN:tr|F1MM79|F1MM79_BOVIN:tr|A0JN67|A0JN67_BOVIN,,,1.34E5,1.74E5,,
SLPLVVIVH,56.79,975.6117,9,1.1,976.6201,75.25,1.42E6,12,24827,FL712_IPP71_TC_2408_ConA_odd_20180117072523.raw,14,tr|F1MGJ4|F1MGJ4_BOVIN,,,5.86E6,4.61E4,7.4E7,8.23E7
VVHGKVLQH,56.76,1015.5927,9,3.6,1016.6036,23.03,1.64E5,9,4495,FL712_IPP71_TC_2408_ConA_even.raw,11,tr|A6QR21|A6QR21_BOVIN:Q9N285|MTCH2_BOVIN,,,5.74E7,1.15E8,1.45E7,3.61E7
IHQKRAPDFHDKYGNAVLASGATF,56.74,2642.3352,24,-0.8,661.5906,47.42,1.71E7,11,13997,FL712_IPP71_TC_2408_ConA_odd.raw,4,P13183|COX7B_BOVIN:tr|A0A0N4STN2|A0A0N4STN2_BOVIN,,,3.76E5,5.66E5,1.71E7,
APPSAASAPAAVH,56.73,1145.5829,13,0.0,573.7987,36.33,1.37E6,12,9503,FL712_IPP71_TC_2408_ConA_odd_20180117072523.raw,2,tr|F1MU08|F1MU08_BOVIN:P18493|PARP1_BOVIN,,,,,9.57E5,1.37E6
RMKTGNKIRY,56.73,1265.7026,10,-0.9,317.4326,26.09,1.45E6,10,5469,FL712_IPP71_TC_2408_ConA_even_20180117091528.raw,5,Q3T051|RL39_BOVIN,,,8.12E5,1.45E6,,2.31E6
TGPVYSQSTALTH,56.72,1360.6622,13,2.5,681.3401,44.50,5.4E5,9,12956,FL712_IPP71_TC_2408_ConA_even.raw,2,A7MBJ5|CAND1_BOVIN,,,5.4E5,6.14E5,,
YLVYTWGTQEFEKSKRKNPAAYENDR,56.71,3192.5627,26,2.0,799.1495,53.15,1.73E6,10,16174,FL712_IPP71_TC_2408_ConA_even_20180117091528.raw,4,P13271|QCR8_BOVIN,,,7.29E4,1.73E6,8.46E4,
QQYFEIEKRLSH,56.71,1576.7998,12,1.5,395.2078,45.25,9.15E5,9,13253,FL712_IPP71_TC_2408_ConA_even.raw,3,tr|E1BF47|E1BF47_BOVIN,,,2.91E6,1.18E6,,
SLVSKGTLVQTKGTG,56.66,1474.8354,15,3.1,738.4273,36.88,2.57E4,11,9913,FL712_IPP71_TC_2408_ConA_odd.raw,1,tr|G3MWV5|G3MWV5_BOVIN:A7MAZ5|H13_BOVIN:P02253|H12_BOVIN:tr|A5PK20|A5PK20_BOVIN,,,,,2.57E4,
TDKSSASAPDVDDPEAFPALA,56.66,2102.9644,21,-1.8,1052.4875,74.87,2.72E5,12,24677,FL712_IPP71_TC_2408_ConA_odd_20180117072523.raw,2,tr|A1L5B7|A1L5B7_BOVIN,,,,,,2.72E5
SQKEAKELDVQH,56.63,1410.7102,12,0.8,706.3630,27.44,3.15E5,12,5946,FL712_IPP71_TC_2408_ConA_odd_20180117072523.raw,7,Q2KIB9|RPP29_BOVIN,,,1.42E6,2.26E6,2.09E6,3.5E6
SQIDSHSSSSNY,56.62,1310.5375,12,-0.2,656.2759,30.29,7.12E5,9,7364,FL712_IPP71_TC_2408_ConA_even.raw,3,tr|F1N0H5|F1N0H5_BOVIN,,,7.12E5,1.13E6,,5.48E5
RQFDSSTFGGH,56.61,1237.5476,11,2.0,619.7823,35.96,2.58E6,9,9618,FL712_IPP71_TC_2408_ConA_even.raw,2,tr|F1MXG8|F1MXG8_BOVIN,,,2.58E6,4.2E6,,
AAPFFIVRHQLLKK,56.57,1667.0034,14,-0.2,417.7581,49.11,9.2E6,12,14495,FL712_IPP71_TC_2408_ConA_odd_20180117072523.raw,4,P00430|COX7C_BOVIN,,,,,2.99E7,2.46E7
YELAVASFPKKQD,56.56,1494.7717,13,3.7,748.3959,51.58,2.47E6,9,15677,FL712_IPP71_TC_2408_ConA_even.raw,8,P13184|CX7A2_BOVIN,,,7.99E6,1.03E7,3.86E6,5.04E6
SQIGVILRDSHGV,56.53,1379.7521,13,0.0,690.8833,52.39,3.06E5,9,15994,FL712_IPP71_TC_2408_ConA_even.raw,3,Q56JX8|RS13_BOVIN,,,3.06E5,2.38E5,,
LRPLVKPKIVKKRT,56.50,1675.1348,14,-1.1,419.7905,27.23,1.53E6,9,6151,FL712_IPP71_TC_2408_ConA_even.raw,1,Q3SZQ6|RL32_BOVIN,,,1.53E6,,,
MQFINIVVH,56.49,1099.5848,9,1.6,550.8006,76.59,7.67E7,11,25233,FL712_IPP71_TC_2408_ConA_odd.raw,13,tr|F1MGX4|F1MGX4_BOVIN:tr|E1B718|E1B718_BOVIN:tr|E1BB06|E1BB06_BOVIN,,,,2.44E6,7.72E7,4.61E5
TFTKIVNKW,56.49,1135.6389,9,-0.3,568.8265,45.32,3.7E6,9,13282,FL712_IPP71_TC_2408_ConA_even.raw,4,tr|A7Z025|A7Z025_BOVIN,,,1.1E7,8.89E6,,
SEPSEMALEH,56.47,1128.4757,10,0.3,1129.4833,42.64,3.3E5,9,12228,FL712_IPP71_TC_2408_ConA_even.raw,8,tr|Q59A30|Q59A30_BOVIN,,,2.08E7,2.3E7,3.31E6,4.84E6
ASHLPSDFTPAVH,56.46,1377.6677,13,1.1,689.8419,49.79,1.94E5,12,14765,FL712_IPP71_TC_2408_ConA_odd_20180117072523.raw,1,tr|A0A1K0FUD3|A0A1K0FUD3_BOVIN:P01966|HBA_BOVIN,,,,,,1.94E5
GQFEQHFQH,56.41,1156.5050,9,-1.7,579.2588,32.22,1.48E6,9,8134,FL712_IPP71_TC_2408_ConA_even.raw,4,tr|F1N0S9|F1N0S9_BOVIN:tr|A4FV11|A4FV11_BOVIN,,,2.7E6,2.08E6,2.28E5,
RLYKDQKGLQH,56.37,1384.7574,11,-1.0,462.5926,25.36,1.23E7,12,5113,FL712_IPP71_TC_2408_ConA_odd_20180117072523.raw,5,tr|F1MII9|F1MII9_BOVIN,,,,5.27E4,7.09E6,1.44E7
FPYGQYYRW,56.37,1278.5822,9,0.7,640.2988,70.55,2.35E6,9,22986,FL712_IPP71_TC_2408_ConA_even.raw,3,tr|G8JKZ3|G8JKZ3_BOVIN,,,2.35E6,2.23E6,,
RLQKLESPVAH,56.34,1276.7251,11,-1.6,426.5816,30.70,2.88E5,9,7526,FL712_IPP71_TC_2408_ConA_even.raw,1,tr|E1BAK9|E1BAK9_BOVIN,,,2.88E5,,,
DGSQAQLAMSH,56.34,1143.4978,11,0.2,572.7563,41.88,9.22E5,12,11719,FL712_IPP71_TC_2408_ConA_odd_20180117072523.raw,2,Q8WN55|PTBP1_BOVIN,,,,,5.17E5,9.22E5
RLHHNRAITH,56.31,1253.6853,10,-1.2,314.4282,21.02,1.04E6,9,3701,FL712_IPP71_TC_2408_ConA_even.raw,7,tr|Q2T9V3|Q2T9V3_BOVIN:tr|F1MWN0|F1MWN0_BOVIN,,,1.74E6,4.34E6,9.22E4,5.43E5
LQASEELLKQH,56.31,1294.6881,11,0.6,648.3517,41.99,5.5E6,9,11977,FL712_IPP71_TC_2408_ConA_even.raw,7,Q3T0Q4|NDKB_BOVIN,,,3.14E7,5.47E6,1.5E6,1.19E6
SSYSSFSSPH,56.27,1084.4462,10,0.6,1085.4541,38.67,3.82E5,9,10684,FL712_IPP71_TC_2408_ConA_even.raw,7,F1MJM0|ZN326_BOVIN,,,7.01E6,1.08E7,2.64E6,4.73E6
AQVAHQKPHA,56.25,1085.5730,10,0.7,543.7941,20.44,5.77E5,11,3413,FL712_IPP71_TC_2408_ConA_odd.raw,7,Q5EAE6|DAP1_BOVIN,,,8.32E5,2.35E6,2.02E6,4.32E6
VQLPNDDAQFDASH,56.25,1555.6903,14,0.1,778.8525,56.35,1.22E6,11,17491,FL712_IPP71_TC_2408_ConA_odd.raw,2,Q3MHL3|RBBP4_BOVIN,,,,,1.22E6,1.36E6
VQYDPPDDPKEYIH,56.23,1714.7838,14,2.8,858.4016,55.02,6.18E5,12,16836,FL712_IPP71_TC_2408_ConA_odd_20180117072523.raw,5,tr|F1MSX0|F1MSX0_BOVIN,,,,1.73E6,8.53E6,1.34E7
KLFNLSKEDDVRQY,56.21,1753.8999,14,0.1,585.6406,49.20,1.57E6,10,14628,FL712_IPP71_TC_2408_ConA_even_20180117091528.raw,1,tr|F1MKZ5|F1MKZ5_BOVIN:tr|E1B8K9|E1B8K9_BOVIN,,,,1.57E6,,
AQVNEATPLPH,56.20,1175.5935,11,0.0,588.8040,42.22,1.12E7,9,12064,FL712_IPP71_TC_2408_ConA_even.raw,6,tr|E1BKX3|E1BKX3_BOVIN,,,1.14E7,1.38E7,3.48E6,5.16E6
SATTTVMNPKFAES,56.18,1482.7024,14,3.4,742.3610,52.09,3.3E5,12,15663,FL712_IPP71_TC_2408_ConA_odd_20180117072523.raw,1,P32592|ITB2_BOVIN,,,,,,3.3E5
AQVPSVLQALQGEGALAH,56.15,1787.9530,18,0.1,894.9838,81.26,1.71E5,9,26985,FL712_IPP71_TC_2408_ConA_even.raw,2,Q58D08|P5CR3_BOVIN,,,1.71E5,,,
GAYGFGYGYGYGR,56.07,1386.5992,13,2.0,694.3083,61.03,7.96E5,9,19354,FL712_IPP71_TC_2408_ConA_even.raw,2,tr|F6RBQ9|F6RBQ9_BOVIN,,,7.96E5,1.12E6,,
HQYGHYGYN(+.98)QRPPYGYY,56.05,2162.9233,17,-0.7,721.9812,47.89,2.6E6,10,14125,FL712_IPP71_TC_2408_ConA_even_20180117091528.raw,2,tr|Q3T050|Q3T050_BOVIN,Deamidation (NQ),N9:Deamidation (NQ):18.17,1.15E5,2.6E6,,
AQHPDSVKKVH,56.04,1244.6626,11,-0.7,415.8945,20.99,9.96E5,12,3402,FL712_IPP71_TC_2408_ConA_odd_20180117072523.raw,4,tr|F1MW01|F1MW01_BOVIN,,,4.8E5,8.15E5,3.52E5,9.96E5
SHISPFSHSSH,55.99,1221.5526,11,0.3,408.1916,29.27,1.43E6,10,6734,FL712_IPP71_TC_2408_ConA_even_20180117091528.raw,1,Q08DV0|GATA3_BOVIN,,,,1.43E6,,
SQEMVTGGILGPGNH,55.97,1495.7089,15,3.2,748.8641,60.12,6.65E4,12,18867,FL712_IPP71_TC_2408_ConA_odd_20180117072523.raw,2,tr|F1MLB2|F1MLB2_BOVIN,,,,,1.28E5,6.65E4
SARDEVQHKW,55.96,1254.6105,10,0.4,419.2109,28.99,1.36E6,9,6851,FL712_IPP71_TC_2408_ConA_even.raw,3,tr|E1BQ04|E1BQ04_BOVIN,,,1.36E6,8.87E5,,
GQALKWQQH,55.96,1094.5621,9,0.9,548.2888,31.38,1.47E7,9,7798,FL712_IPP71_TC_2408_ConA_even.raw,8,Q2TBS9|SMU1_BOVIN,,,2.47E7,1.89E7,9.17E6,2.19E7
VLLPKKTESHHKAKGK,55.94,1800.0734,16,-0.4,451.0255,21.70,7.6E6,11,3901,FL712_IPP71_TC_2408_ConA_odd.raw,1,tr|F2Z4J1|F2Z4J1_BOVIN:tr|A0A0A0MP90|A0A0A0MP90_BOVIN:tr|F2Z4I6|F2Z4I6_BOVIN:P0C0S9|H2A1_BOVIN:tr|A0A0A0MP93|A0A0A0MP93_BOVIN:tr|G8JL00|G8JL00_BOVIN:tr|A4IFU5|A4IFU5_BOVIN:tr|F2Z4G5|F2Z4G5_BOVIN,,,,,7.6E6,
AFYDSELFRMH,55.93,1414.6339,11,1.3,708.3251,69.33,3.25E5,9,22523,FL712_IPP71_TC_2408_ConA_even.raw,7,tr|F1N506|F1N506_BOVIN,,,1.64E6,2.07E6,7.02E5,1.26E6
KYSAAKSKVEKKKKVR,55.93,1877.1573,16,0.4,470.2968,21.03,5.45E5,10,3483,FL712_IPP71_TC_2408_ConA_even_20180117091528.raw,1,Q58DQ3|RL6_BOVIN,,,,5.45E5,,
RQILSGLKYLH,55.93,1326.7772,11,-0.7,443.2660,45.89,2.17E6,9,13505,FL712_IPP71_TC_2408_ConA_even.raw,1,tr|Q0VCE7|Q0VCE7_BOVIN,,,2.17E6,,,
PSQEGLPLEH,55.90,1105.5404,10,0.1,553.7775,45.53,1.24E6,9,13365,FL712_IPP71_TC_2408_ConA_even.raw,1,tr|E1BMX2|E1BMX2_BOVIN,,,1.24E6,,,
SHMENYKKRE,55.90,1320.6244,10,0.2,441.2155,21.75,9.26E5,10,3760,FL712_IPP71_TC_2408_ConA_even_20180117091528.raw,4,P14622|COX8A_BOVIN,,,3.38E5,1.05E6,,4.39E5
EIIT(+79.97)PEPEH,55.88,1143.4849,9,-1.1,1144.4908,53.30,1.91E5,11,16286,FL712_IPP71_TC_2408_ConA_odd.raw,1,tr|E1BD25|E1BD25_BOVIN,Phosphorylation (STY),T4:Phosphorylation (STY):1000.00,,,1.91E5,
VLLPKKTESHHKAK,55.86,1614.9569,14,-0.5,404.7463,22.63,5.55E5,12,4042,FL712_IPP71_TC_2408_ConA_odd_20180117072523.raw,1,tr|F2Z4J1|F2Z4J1_BOVIN:tr|A0A0A0MP90|A0A0A0MP90_BOVIN:tr|F2Z4I6|F2Z4I6_BOVIN:P0C0S9|H2A1_BOVIN:tr|A0A0A0MP93|A0A0A0MP93_BOVIN:tr|G8JL00|G8JL00_BOVIN:tr|A4IFU5|A4IFU5_BOVIN:tr|F2Z4G5|F2Z4G5_BOVIN,,,,,,5.55E5
SQFPSSSQLDEMSH,55.85,1578.6620,14,2.7,790.3404,57.82,6.3E5,11,18065,FL712_IPP71_TC_2408_ConA_odd.raw,2,Q29RT6|KI20A_BOVIN,,,,,6.3E5,9.67E5
SQHYHQGY,55.84,1018.4257,8,0.2,510.2202,23.74,3.94E6,9,4772,FL712_IPP71_TC_2408_ConA_even.raw,5,tr|A2VDN7|A2VDN7_BOVIN,,,3.99E6,7.46E6,2.1E6,5.47E6
PKRKAEGDAKGD,55.81,1270.6628,12,-0.1,424.5615,19.86,1.44E6,10,3017,FL712_IPP71_TC_2408_ConA_even_20180117091528.raw,2,tr|F2Z4H2|F2Z4H2_BOVIN,,,,2.01E6,,
AIYGSVDRVISH,55.79,1315.6885,12,0.7,658.8520,50.40,3.6E6,12,15009,FL712_IPP71_TC_2408_ConA_odd_20180117072523.raw,8,tr|F1MX77|F1MX77_BOVIN,,,7.07E5,7.2E5,1.36E7,1.3E7
A(+42.01)DKMDMSLDDIIKLNR,55.77,1918.9492,16,-0.7,640.6566,81.02,3.47E5,9,26889,FL712_IPP71_TC_2408_ConA_even.raw,1,Q3T0I4|THOC4_BOVIN,Acetylation (Protein N-term),A1:Acetylation (Protein N-term):1000.00,3.47E5,,,
Q(-17.03)QITSGQMH,55.73,1011.4444,9,0.5,1012.4521,46.10,1.78E5,9,13590,FL712_IPP71_TC_2408_ConA_even.raw,9,tr|F1MDH3|F1MDH3_BOVIN,Pyro-glu from Q,Q1:Pyro-glu from Q:1000.00,1.78E5,4.5E5,,2.12E5
KAAEAAASAYY,55.73,1114.5294,11,1.4,1115.5382,39.54,,9,11023,FL712_IPP71_TC_2408_ConA_even.raw,4,tr|E1BGX4|E1BGX4_BOVIN,,,3.38E6,3.7E6,,5.9E5
SLFDELENVGRDH,55.72,1529.7109,13,2.0,765.8643,77.90,5.82E5,11,25708,FL712_IPP71_TC_2408_ConA_odd.raw,5,Q5EA49|MIS12_BOVIN,,,,2.92E5,2.81E6,1.98E6
SLVSKGTLVQTKG,55.71,1316.7664,13,0.0,659.3904,38.09,5.36E5,12,10207,FL712_IPP71_TC_2408_ConA_odd_20180117072523.raw,1,tr|G3MWV5|G3MWV5_BOVIN:A7MAZ5|H13_BOVIN:P02253|H12_BOVIN:tr|A5PK20|A5PK20_BOVIN,,,,,,5.36E5
RLFEVHEEH,55.70,1194.5781,9,-0.1,399.2000,32.74,1.93E6,9,8337,FL712_IPP71_TC_2408_ConA_even.raw,2,tr|F1N2U1|F1N2U1_BOVIN,,,1.93E6,2.39E6,,
HFHKDWQRR,55.68,1308.6588,9,-0.2,328.1719,23.04,4.94E5,9,4499,FL712_IPP71_TC_2408_ConA_even.raw,3,tr|Q3SZG7|Q3SZG7_BOVIN,,,7.56E5,,1.85E5,
ILDDSHVLVH,55.67,1146.6033,10,-1.1,574.3083,47.63,2.66E6,9,14182,FL712_IPP71_TC_2408_ConA_even.raw,10,tr|A5D7E4|A5D7E4_BOVIN,,,1.77E7,2.39E7,4.98E6,4.89E6
KLRGHVSHGHGRIGKH,55.62,1774.9928,16,1.4,592.6724,21.69,1.36E6,10,3733,FL712_IPP71_TC_2408_ConA_even_20180117091528.raw,2,tr|G1K1B4|G1K1B4_BOVIN:tr|E1BE42|E1BE42_BOVIN:tr|G3MWX5|G3MWX5_BOVIN:Q56K03|RL27A_BOVIN,,,,3.23E6,,
VQFADVLLNH,55.58,1154.6084,10,-0.2,1155.6155,75.77,1.09E6,12,25030,FL712_IPP71_TC_2408_ConA_odd_20180117072523.raw,20,tr|E1BKX3|E1BKX3_BOVIN,,,6.47E6,5.44E6,1.01E8,1.08E8
RQFLFQKKH,55.57,1230.6985,9,-0.8,411.2398,27.42,1.18E7,9,6230,FL712_IPP71_TC_2408_ConA_even.raw,6,tr|A4FV12|A4FV12_BOVIN,,,1.22E7,1.28E7,2.42E6,3.92E6
GQYTHKIYH,55.57,1145.5618,9,0.3,573.7883,27.15,1.5E6,12,5828,FL712_IPP71_TC_2408_ConA_odd_20180117072523.raw,3,Q9TR36|PIPNB_BOVIN,,,,,3.66E6,6.87E6
TLEDPQMPMSH,55.49,1284.5479,11,0.6,643.2816,54.86,5.15E5,12,16770,FL712_IPP71_TC_2408_ConA_odd_20180117072523.raw,2,tr|E1BF88|E1BF88_BOVIN,,,,,2.78E5,5.15E5
LPQPGQVDPLSH,55.39,1286.6619,12,1.9,644.3394,59.76,1.16E7,12,18723,FL712_IPP71_TC_2408_ConA_odd_20180117072523.raw,8,P53712|ITB1_BOVIN,,,3.12E5,4.62E5,8.04E6,1.16E7
GHVSHGHGRIGKH,55.39,1377.7126,13,0.5,460.2451,20.07,5.13E5,11,3264,FL712_IPP71_TC_2408_ConA_odd.raw,10,tr|G1K1B4|G1K1B4_BOVIN:tr|E1BE42|E1BE42_BOVIN:tr|G3MWX5|G3MWX5_BOVIN:Q56K03|RL27A_BOVIN,,,1.15E6,1.35E6,9.84E5,2.18E6
SQFDEELYKVI,55.39,1369.6765,11,2.3,685.8471,80.69,2.57E5,9,26759,FL712_IPP71_TC_2408_ConA_even.raw,2,Q9GMB8|SYSC_BOVIN,,,2.57E5,1.2E5,,
YASGRTTGIVMD,55.39,1269.6023,12,0.3,635.8086,44.88,4.3E6,9,13107,FL712_IPP71_TC_2408_ConA_even.raw,4,tr|F1MRD0|F1MRD0_BOVIN:P60712|ACTB_BOVIN:P63258|ACTG_BOVIN,,,4.3E6,6.53E6,4.84E5,5.12E5
RIAGEASRLAH,55.38,1179.6472,11,-0.2,394.2229,27.63,5.84E6,11,6230,FL712_IPP71_TC_2408_ConA_odd.raw,2,tr|F1MUD2|F1MUD2_BOVIN,,,,,5.84E6,7.86E5
AVLLPKKTESHKAKSK,55.36,1764.0621,16,-1.4,442.0222,23.17,3.05E5,12,4257,FL712_IPP71_TC_2408_ConA_odd_20180117072523.raw,1,A1A4R1|H2A2C_BOVIN,,,,,,3.05E5
GLHPNPKEH,55.32,1027.5199,9,-2.0,343.5132,21.63,6.17E5,9,3946,FL712_IPP71_TC_2408_ConA_even.raw,3,tr|A4IFC6|A4IFC6_BOVIN:O18824|SCRB1_BOVIN,,,6.17E5,,7.82E4,4.38E5
SQTSPMIPSIVVH,55.30,1394.7228,13,1.8,698.3699,69.74,4.56E6,10,22690,FL712_IPP71_TC_2408_ConA_even_20180117091528.raw,6,tr|E1BJP2|E1BJP2_BOVIN,,,4.19E6,4.56E6,1.89E5,4.18E5
GQTEVDIMSH,55.30,1115.4917,10,1.6,1116.5007,46.74,2.97E5,9,13832,FL712_IPP71_TC_2408_ConA_even.raw,4,tr|F1MN04|F1MN04_BOVIN,,,3.2E6,3.74E6,,
GEFQKAKKH,55.27,1071.5825,9,1.2,536.7992,20.32,7.89E5,9,3421,FL712_IPP71_TC_2408_ConA_even.raw,8,tr|F1N5U1|F1N5U1_BOVIN,,,3.4E6,6.21E6,6E6,1.1E7
TYSLGSALRPTTSRTLYTSSPGGVYATR,55.23,2962.5149,28,1.3,741.6370,59.42,3.04E6,12,18587,FL712_IPP71_TC_2408_ConA_odd_20180117072523.raw,5,P48616|VIME_BOVIN,,,,,2.43E6,3.33E6
GMILKPHFH,55.22,1078.5746,9,1.0,540.2951,36.98,1.49E7,11,9953,FL712_IPP71_TC_2408_ConA_odd.raw,8,tr|Q3SZG7|Q3SZG7_BOVIN,,,,5.27E6,1.11E8,1.32E8
RNPPTGLRH,55.18,1046.5734,9,-2.0,349.8644,22.41,1.68E6,9,4260,FL712_IPP71_TC_2408_ConA_even.raw,4,Q2KIH4|RRS1_BOVIN:tr|F1MPT7|F1MPT7_BOVIN,,,1.68E6,3.4E6,9.92E5,
RLHEQKLVQH,55.17,1286.7207,10,0.4,322.6876,24.35,5.55E5,11,4914,FL712_IPP71_TC_2408_ConA_odd.raw,4,Q0P595|SIR7_BOVIN,,,,,1.38E6,6.83E5
SQAEGAGQVPRTH,55.17,1336.6483,13,-0.3,669.3312,26.18,3.14E4,9,5731,FL712_IPP71_TC_2408_ConA_even.raw,1,tr|F1MGM4|F1MGM4_BOVIN,,,3.14E4,,,
TQAHELLQH,55.11,1075.5410,9,1.2,538.7784,29.87,4.06E6,9,7196,FL712_IPP71_TC_2408_ConA_even.raw,9,tr|Q0V8D3|Q0V8D3_BOVIN:tr|A7Z041|A7Z041_BOVIN,,,7.75E6,1.06E7,1E8,1.35E8
RVFDHKQ(+.98)GTYGGY,55.09,1527.7106,13,0.7,764.8631,35.36,1.42E5,9,9375,FL712_IPP71_TC_2408_ConA_even.raw,7,Q3SYW6|EIF3C_BOVIN,Deamidation (NQ),Q7:Deamidation (NQ):1000.00,4.98E6,7.47E6,2.12E6,3.59E6
AQEGLPVLKH,55.09,1090.6134,10,1.1,546.3146,39.64,9.65E6,9,11060,FL712_IPP71_TC_2408_ConA_even.raw,5,tr|Q0IID8|Q0IID8_BOVIN,,,2.78E7,1.96E7,9.51E5,8.44E5
VLQGGASGEALLSH,55.03,1337.6938,14,-0.5,669.8539,54.38,2.89E6,10,16656,FL712_IPP71_TC_2408_ConA_even_20180117091528.raw,5,tr|E1BDV5|E1BDV5_BOVIN,,,2.48E6,2.89E6,6.46E6,8.14E6
VEMDWVLKH,55.01,1155.5747,9,1.5,578.7955,60.24,1.36E8,9,19050,FL712_IPP71_TC_2408_ConA_even.raw,22,tr|E1BF20|E1BF20_BOVIN:Q3SZF3|HNRH2_BOVIN:tr|A5D9B4|A5D9B4_BOVIN,,,4.28E8,4E8,1.22E8,9.49E7
RVHSEGLITH,54.98,1147.6097,10,-0.7,383.5436,27.31,5.67E6,11,6099,FL712_IPP71_TC_2408_ConA_odd.raw,2,tr|F1MYQ6|F1MYQ6_BOVIN:P61625|ITAL_BOVIN:tr|Q8HZV0|Q8HZV0_BOVIN,,,,,5.67E6,7.81E6
AQFENLLGINAH,54.97,1325.6727,12,0.7,663.8441,74.78,1.02E7,12,24641,FL712_IPP71_TC_2408_ConA_odd_20180117072523.raw,7,tr|E1BGB9|E1BGB9_BOVIN,,,7.66E5,7.25E5,7.36E6,1.03E7
IQHENVDVRIH,54.95,1358.7054,11,0.0,453.9091,35.35,1.71E6,10,9151,FL712_IPP71_TC_2408_ConA_even_20180117091528.raw,3,tr|F1MLY7|F1MLY7_BOVIN,,,,2.42E6,,
RLFHGHPERAH,54.95,1355.6959,11,-2.2,339.9305,24.17,3.3E6,12,4648,FL712_IPP71_TC_2408_ConA_odd_20180117072523.raw,3,tr|E1BMK3|E1BMK3_BOVIN,,,,,9.48E5,4.57E6
RVLGDVVRRPPIH,54.94,1512.9000,13,1.5,379.2328,38.44,2.15E6,12,10350,FL712_IPP71_TC_2408_ConA_odd_20180117072523.raw,2,tr|F1MY16|F1MY16_BOVIN,,,,,1.99E6,2.15E6
MKTILSNQTVDIPENVDINLKGR,54.93,2597.3848,23,2.9,650.3553,67.18,1.5E5,12,21689,FL712_IPP71_TC_2408_ConA_odd_20180117072523.raw,1,Q3SYR7|RL9_BOVIN,,,,,,1.5E5
ASLEAGLQRDLLMH,54.93,1552.8031,14,1.1,777.4097,66.94,3.61E5,12,21591,FL712_IPP71_TC_2408_ConA_odd_20180117072523.raw,4,tr|F1N5Q5|F1N5Q5_BOVIN:tr|Q24K07|Q24K07_BOVIN,,,,,1.44E6,2.11E6
QTFAHNPLLQH,54.89,1304.6626,11,-1.2,653.3378,47.07,2.06E5,12,13781,FL712_IPP71_TC_2408_ConA_odd_20180117072523.raw,6,Q3SYV3|OXA1L_BOVIN,,,,,2.19E6,2.24E6
GQETVAQIKAH,54.89,1180.6200,11,0.1,591.3173,31.40,1.6E6,12,7530,FL712_IPP71_TC_2408_ConA_odd_20180117072523.raw,5,tr|Q3SZG2|Q3SZG2_BOVIN,,,7.78E5,7.48E5,1.11E6,5.07E6
GQSDPAPLQH,54.84,1048.4938,10,1.6,1049.5027,31.34,1.96E6,9,7780,FL712_IPP71_TC_2408_ConA_even.raw,7,tr|A7E3W4|A7E3W4_BOVIN:tr|A7Z014|A7Z014_BOVIN:Q6B855|TKT_BOVIN:tr|A5PJ79|A5PJ79_BOVIN,,,5.19E7,6.12E7,2.26E7,3.47E7
GSFDLLENTDIHLH,54.83,1609.7736,14,0.1,805.8942,75.44,1.93E5,12,24903,FL712_IPP71_TC_2408_ConA_odd_20180117072523.raw,2,Q3SX23|LONP2_BOVIN,,,,,1.91E5,1.93E5
SAFYDSELFRM(+15.99)H,54.83,1517.6609,12,0.1,759.8378,61.74,2.22E6,9,19628,FL712_IPP71_TC_2408_ConA_even.raw,9,tr|F1N506|F1N506_BOVIN,Oxidation (M),M11:Oxidation (M):1000.00,6.62E6,8.49E6,9.15E5,3.54E6
HHLSLFFTGHR,54.82,1350.6945,11,-0.1,338.6808,40.21,,9,11282,FL712_IPP71_TC_2408_ConA_even.raw,1,tr|F1N7R3|F1N7R3_BOVIN:tr|Q05AT4|Q05AT4_BOVIN:tr|F1MM15|F1MM15_BOVIN,,,,,,
GYNQWQQGQFWGQKP,54.81,1850.8489,15,1.3,926.4329,66.30,1.12E5,12,21339,FL712_IPP71_TC_2408_ConA_odd_20180117072523.raw,2,tr|A2VDN7|A2VDN7_BOVIN,,,,,1.37E5,1.12E5
RFNVLKVTKAA,54.80,1245.7557,11,-0.6,416.2589,37.33,2.98E6,11,10094,FL712_IPP71_TC_2408_ConA_odd.raw,3,Q3T0V4|RS11_BOVIN,,,,,2.98E6,2.26E6
SVFAYGATGAGKTH,54.77,1365.6677,14,-0.3,683.8409,39.02,1.82E5,9,10819,FL712_IPP71_TC_2408_ConA_even.raw,3,tr|E1BC46|E1BC46_BOVIN,,,1.82E5,2.32E5,,5.84E4
SQEGPPMLH,54.69,994.4542,9,1.5,995.4630,41.24,1.01E5,9,11687,FL712_IPP71_TC_2408_ConA_even.raw,4,tr|G3MYU5|G3MYU5_BOVIN:tr|F1MAV6|F1MAV6_BOVIN,,,5.52E6,6.72E6,,
AQQEHPRPYF,54.68,1271.6047,10,-0.6,636.8093,37.03,8.02E5,12,9783,FL712_IPP71_TC_2408_ConA_odd_20180117072523.raw,4,tr|E1BHG8|E1BHG8_BOVIN,,,,,2.4E6,3.64E6
AQHSAIKML,54.65,997.5378,9,0.0,499.7762,35.44,3.83E6,9,9408,FL712_IPP71_TC_2408_ConA_even.raw,7,tr|F1MG10|F1MG10_BOVIN:A6QQ21|CSN6_BOVIN,,,7.71E6,3.54E6,2.98E7,1.38E7
LPKKGGAGGKGVW,54.63,1253.7244,13,-0.9,627.8689,28.56,5.84E5,9,6682,FL712_IPP71_TC_2408_ConA_even.raw,6,tr|A4IFD1|A4IFD1_BOVIN,,,8.44E6,3.31E6,7.5E5,5.68E5
SVFSDTATPDIKSH,54.61,1503.7205,14,0.7,752.8680,49.69,4.49E4,12,14727,FL712_IPP71_TC_2408_ConA_odd_20180117072523.raw,2,Q17QE5|CIB1_BOVIN,,,,,,5.49E5
SQHQSSYGPMKSGGGGGGGGSSW,54.61,2151.9028,23,4.1,718.3112,39.08,2.33E5,12,10603,FL712_IPP71_TC_2408_ConA_odd_20180117072523.raw,1,tr|F6RSR1|F6RSR1_BOVIN,,,,,,2.33E5
YPPELSHSSL,54.54,1128.5452,10,1.4,1129.5541,52.67,,12,15896,FL712_IPP71_TC_2408_ConA_odd_20180117072523.raw,11,tr|F1MVN6|F1MVN6_BOVIN,,,,4.77E6,7.05E7,9.93E7
HLNDHLQMH,54.54,1143.5244,9,0.0,382.1821,29.95,7.11E5,9,7226,FL712_IPP71_TC_2408_ConA_even.raw,2,tr|G3MYM4|G3MYM4_BOVIN,,,7.11E5,1.1E6,,
RMFDLRHLEH,54.51,1352.6771,10,-0.6,339.1764,42.54,5.16E5,9,12187,FL712_IPP71_TC_2408_ConA_even.raw,4,tr|Q32L87|Q32L87_BOVIN,,,1.3E6,7.08E5,,
AMYMAGIDGEKEH,54.49,1450.6221,13,1.1,726.3191,46.34,1.18E5,12,13490,FL712_IPP71_TC_2408_ConA_odd_20180117072523.raw,1,tr|F1N0Q7|F1N0Q7_BOVIN,,,,,,1.18E5
AQSGAAPHYH,54.48,1037.4679,10,-0.1,1038.4751,24.75,2.49E5,10,4940,FL712_IPP71_TC_2408_ConA_even_20180117091528.raw,9,A7Z017|MAF_BOVIN,,,3.46E6,2.2E7,5.58E6,2.54E7
GQFEDADVDH,54.47,1131.4469,10,1.2,1132.4556,41.44,2.13E5,12,11540,FL712_IPP71_TC_2408_ConA_odd_20180117072523.raw,7,tr|Q1LZ90|Q1LZ90_BOVIN,,,6.46E5,7.27E5,5.64E6,1.4E7
SQMSELWGVRGGGPGEP,54.47,1742.8046,17,0.3,872.4099,67.20,,11,21722,FL712_IPP71_TC_2408_ConA_odd.raw,2,A6QQJ8|ZC12A_BOVIN,,,,,,1.67E5
GFGGKYGVEKDRADKSA,54.47,1783.8853,17,-1.3,446.9780,28.69,1.5E6,9,6731,FL712_IPP71_TC_2408_ConA_even.raw,3,tr|Q3SYW3|Q3SYW3_BOVIN,,,1.5E6,2.72E6,,
Q(-17.03)QEYLDSMKKNKVH,54.46,1729.8457,14,-0.6,433.4684,41.20,5.62E5,9,11674,FL712_IPP71_TC_2408_ConA_even.raw,3,tr|E1BFW9|E1BFW9_BOVIN,Pyro-glu from Q,Q1:Pyro-glu from Q:1000.00,5.62E5,8.81E5,,
AKGSELQTQAKAYFEKTQEEL,54.43,2398.2017,21,1.5,800.4091,63.25,2.7E5,12,20117,FL712_IPP71_TC_2408_ConA_odd_20180117072523.raw,1,P81644|APOA2_BOVIN,,,,,,2.7E5
SQAAVHPDIAH,54.42,1144.5625,11,0.3,573.2887,29.50,4.08E5,11,6973,FL712_IPP71_TC_2408_ConA_odd.raw,4,tr|E1BND6|E1BND6_BOVIN,,,,,1.09E6,1.96E6
GSLPWLDGGKALGSH,54.39,1493.7627,15,1.2,747.8895,64.95,5.52E5,11,20859,FL712_IPP71_TC_2408_ConA_odd.raw,2,Q08DV0|GATA3_BOVIN,,,,,5.52E5,
GQHEEFYRY,54.38,1227.5309,9,-0.6,614.7723,39.74,2.13E6,12,10869,FL712_IPP71_TC_2408_ConA_odd_20180117072523.raw,5,tr|M5FJZ9|M5FJZ9_BOVIN:Q2TBI4|TRAP1_BOVIN,,,,,2.99E6,6.13E6
RQWATQKLYEH,54.35,1458.7368,11,-1.4,487.2522,34.54,2.79E6,11,8993,FL712_IPP71_TC_2408_ConA_odd.raw,6,P84466|ERG7_BOVIN,,,,2.46E5,2.93E6,2.93E6
SVSKDHALRLW,54.31,1310.7095,11,1.0,656.3627,43.84,2.37E5,11,12677,FL712_IPP71_TC_2408_ConA_odd.raw,5,Q3SZ25|EED_BOVIN,,,8.32E6,,9.26E6,4.73E6
RTFSKPRPAH,54.31,1195.6573,10,-0.9,399.5594,22.50,1.46E6,12,3991,FL712_IPP71_TC_2408_ConA_odd_20180117072523.raw,3,tr|A6QP73|A6QP73_BOVIN:tr|F1N5H8|F1N5H8_BOVIN,,,4.31E5,9.1E5,,1.46E6
SVAEGYYSH,54.31,1011.4297,9,0.0,1012.4371,36.35,5.28E4,9,9765,FL712_IPP71_TC_2408_ConA_even.raw,7,tr|G3X702|G3X702_BOVIN:Q3T0P5|CASP6_BOVIN,,,5.28E4,2.81E6,1.28E7,2.35E7
KQHSWVKVH,54.29,1147.6250,9,-0.8,383.5486,26.51,2.23E6,12,5572,FL712_IPP71_TC_2408_ConA_odd_20180117072523.raw,1,tr|E1BE97|E1BE97_BOVIN,,,,,,2.23E6
SMMSPMAERSMM,54.27,1387.5427,12,-1.1,694.7779,60.86,5.4E5,10,19214,FL712_IPP71_TC_2408_ConA_even_20180117091528.raw,2,tr|Q59A30|Q59A30_BOVIN,,,5.76E5,5.4E5,,
SAYSGHYIAH,54.25,1104.4988,10,1.6,553.2576,30.28,1.58E6,11,7285,FL712_IPP71_TC_2408_ConA_odd.raw,4,tr|E1BF92|E1BF92_BOVIN,,,,,2.27E6,2.9E6
HLQKLVHHW,54.24,1196.6567,9,-0.7,399.8926,30.55,1.83E6,11,7393,FL712_IPP71_TC_2408_ConA_odd.raw,2,tr|A1L552|A1L552_BOVIN,,,,,1.83E6,1.52E6
AQNAIKAMH,54.24,982.5018,9,0.0,983.5091,26.12,4.89E4,9,5708,FL712_IPP71_TC_2408_ConA_even.raw,9,tr|E1BIM7|E1BIM7_BOVIN,,,1.01E7,1.8E7,9.95E6,1.8E7
FLSHVISQH,54.22,1066.5559,9,0.9,534.2857,38.40,1.61E6,9,10579,FL712_IPP71_TC_2408_ConA_even.raw,4,P19483|ATPA_BOVIN,,,4.47E6,5.63E6,,
RQFIGPQHHH,54.20,1255.6322,10,0.0,419.5514,24.43,1.49E6,12,4752,FL712_IPP71_TC_2408_ConA_odd_20180117072523.raw,4,tr|F1N0A8|F1N0A8_BOVIN:tr|G3MYZ7|G3MYZ7_BOVIN,,,,,1.59E6,1.86E6
KLFESIQKGKY,54.20,1339.7499,11,0.3,447.5907,37.86,3.23E6,11,10306,FL712_IPP71_TC_2408_ConA_odd.raw,2,tr|F1N1A7|F1N1A7_BOVIN,,,,,3.23E6,3.56E6
ADNLVLNLQDESFTRGSDSLIKGKK,54.20,2747.4453,25,1.4,687.8696,63.28,9.13E5,12,20127,FL712_IPP71_TC_2408_ConA_odd_20180117072523.raw,2,Q2HJ97|PHB2_BOVIN,,,,,7.74E5,9.13E5
SVFGVDQTH,54.20,988.4614,9,0.4,989.4691,47.14,9.49E4,9,13990,FL712_IPP71_TC_2408_ConA_even.raw,4,tr|Q5FX62|Q5FX62_BOVIN,,,3.93E6,3.65E6,,
SQSASLPPYFSQGPGNRP,54.18,1888.9067,18,0.4,945.4611,61.48,1.74E6,10,19459,FL712_IPP71_TC_2408_ConA_even_20180117091528.raw,4,tr|F1MGR6|F1MGR6_BOVIN:tr|Q08DS6|Q08DS6_BOVIN,,,1.35E6,1.74E6,,
TQHHRPVIAVH,54.18,1293.7054,11,0.2,432.2425,25.30,1E6,11,5292,FL712_IPP71_TC_2408_ConA_odd.raw,2,tr|A5D9C4|A5D9C4_BOVIN:tr|Q4ZJ65|Q4ZJ65_BOVIN:tr|Q0V7M9|Q0V7M9_BOVIN:tr|Q29RP7|Q29RP7_BOVIN,,,,,1E6,2.85E6
LPHHVHLTW,54.14,1138.6036,9,-0.6,570.3088,43.29,2.84E6,12,12275,FL712_IPP71_TC_2408_ConA_odd_20180117072523.raw,6,tr|A7Z025|A7Z025_BOVIN,,,1.37E7,5.5E6,2.38E7,1.32E7
RLYKPRLASQH,54.11,1367.7786,11,-0.8,342.9516,27.24,1.73E6,9,6156,FL712_IPP71_TC_2408_ConA_even.raw,3,tr|A7Z039|A7Z039_BOVIN,,,1.73E6,4.33E6,,
YLMDPSGNAHKW,54.10,1417.6449,12,-0.6,709.8293,51.30,3.73E5,10,15457,FL712_IPP71_TC_2408_ConA_even_20180117091528.raw,4,tr|M5FMV3|M5FMV3_BOVIN,,,7.07E5,4.38E6,,
SQAPFPQPHL,54.05,1120.5665,10,1.7,1121.5757,58.51,8.41E4,9,18374,FL712_IPP71_TC_2408_ConA_even.raw,8,tr|E1BMP2|E1BMP2_BOVIN,,,3.83E7,3.7E7,,3.95E6
SQFDEHVGY,54.05,1080.4512,9,3.3,1081.4620,48.02,6.16E5,9,14325,FL712_IPP71_TC_2408_ConA_even.raw,8,tr|F1MLY7|F1MLY7_BOVIN,,,2.46E7,4.73E7,2.18E7,2.86E7
GMDPKAKQHMW,54.03,1327.6166,11,-0.9,443.5457,35.06,3.13E6,12,8998,FL712_IPP71_TC_2408_ConA_odd_20180117072523.raw,4,tr|E1BKP0|E1BKP0_BOVIN,,,,,2.54E6,3.34E6
SVAEMSSYH,54.03,1009.4175,9,1.9,1010.4266,37.29,1.83E5,11,10078,FL712_IPP71_TC_2408_ConA_odd.raw,4,tr|F1MDU7|F1MDU7_BOVIN,,,,,2.03E6,3.71E6
SQHEKAALYF,54.02,1192.5876,10,2.7,1193.5981,41.69,3.54E5,9,11862,FL712_IPP71_TC_2408_ConA_even.raw,12,A1A4R8|CDC23_BOVIN,,,6.29E7,8.63E7,6.95E6,8.73E6
SSVGEITGH,53.99,885.4192,9,1.5,886.4278,34.80,7.5E5,9,9151,FL712_IPP71_TC_2408_ConA_even.raw,8,Q2KJH4|WDR1_BOVIN,,,8.77E6,1.05E7,4.16E6,9.3E6
AQALAQLAAQH,53.98,1120.5989,11,-0.6,561.3064,46.67,4.14E6,9,13806,FL712_IPP71_TC_2408_ConA_even.raw,1,tr|A6QLT5|A6QLT5_BOVIN,,,4.14E6,,,
SLVNTSDTVQH,53.95,1199.5782,11,-2.3,1200.5828,41.13,6.07E4,12,11417,FL712_IPP71_TC_2408_ConA_odd_20180117072523.raw,6,tr|F1MWF8|F1MWF8_BOVIN:tr|A5PKE0|A5PKE0_BOVIN,,,,,1.13E7,1.93E7
AVLLPKKTESHHKTK,53.94,1716.0046,15,-1.0,430.0080,23.50,6.02E5,12,4381,FL712_IPP71_TC_2408_ConA_odd_20180117072523.raw,2,tr|A0A0A0MPA2|A0A0A0MPA2_BOVIN,,,,,3.79E5,6.02E5
PPKD(+14.02)D(+14.02)KKKKDAGKSAKKDKD,53.89,2254.2644,20,0.0,752.4287,19.66,9.61E5,12,2885,FL712_IPP71_TC_2408_ConA_odd_20180117072523.raw,2,Q56JX5|RS25_BOVIN,Methyl ester,D4:Methyl ester:121.92
LLYGQDSAYQ(+.98)NIAH,53.88,1592.7471,14,1.4,797.3819,61.94,1.67E5,11,19675,FL712_IPP71_TC_2408_ConA_odd.raw,3,tr|Q6XZP8|Q6XZP8_BOVIN:tr|Q3SX08|Q3SX08_BOVIN,Deamidation (NQ),Q10:Deamidation (NQ):14.02,,,1.67E5,3.42E5
HQVPAVSSVSH,53.88,1146.5781,11,0.7,574.2968,32.15,3.4E6,12,7833,FL712_IPP71_TC_2408_ConA_odd_20180117072523.raw,3,Q32S26|BRD2_BOVIN,,,,4.94E5,2.48E6,3.4E6
AQVSQPFRGLIPAGTQH,53.85,1805.9536,17,0.7,602.9922,59.90,4.53E5,10,18837,FL712_IPP71_TC_2408_ConA_even_20180117091528.raw,1,tr|G3X6B3|G3X6B3_BOVIN:tr|G3X6B2|G3X6B2_BOVIN,,,,4.53E5,,
SQIHHPLPQASVARH,53.83,1676.8859,15,-1.2,420.2282,30.14,3.5E5,10,7081,FL712_IPP71_TC_2408_ConA_even_20180117091528.raw,2,tr|E1BKT3|E1BKT3_BOVIN,,,4.34E5,3.5E5,,
AKAPKPKAAKPKAAKPKATKAKKAVSKKK,53.83,2997.9382,29,-0.3,750.4916,21.05,3.51E6,12,3427,FL712_IPP71_TC_2408_ConA_odd_20180117072523.raw,3,A7MAZ5|H13_BOVIN,,,,1.07E6,1.8E6,3.51E6
GYGGSSSSSSYGSGR,53.83,1394.5698,15,1.0,698.2929,28.34,6.71E4,9,6594,FL712_IPP71_TC_2408_ConA_even.raw,1,P09867|ROA1_BOVIN:tr|G5E5V7|G5E5V7_BOVIN,,,6.71E4,,,
AFWQRYPNPY,53.80,1340.6301,10,1.4,671.3233,65.26,1.23E7,12,20921,FL712_IPP71_TC_2408_ConA_odd_20180117072523.raw,6,Q32KN9|PRLD1_BOVIN,,,2.31E5,1.24E5,9.44E6,1.23E7
GQHSHVVRY,53.79,1081.5417,9,-1.8,1082.5471,25.53,1.25E6,12,5180,FL712_IPP71_TC_2408_ConA_odd_20180117072523.raw,8,tr|A7MBC3|A7MBC3_BOVIN:tr|A7E332|A7E332_BOVIN,,,6.97E6,1.24E7,4.54E7,9.95E7
GHQQLYWSHP,53.78,1251.5785,10,1.4,626.7974,40.68,1.75E5,11,11427,FL712_IPP71_TC_2408_ConA_odd.raw,2,tr|E1BNY4|E1BNY4_BOVIN:P62276|RS29_BOVIN,,,,,1.75E5,3.49E5
HQADTPEGLAH,53.72,1174.5366,11,1.4,588.2764,30.98,1.81E6,12,7363,FL712_IPP71_TC_2408_ConA_odd_20180117072523.raw,2,Q5EA24|RIOX2_BOVIN,,,,,1.79E6,1.81E6
FSAEVHRKH,53.69,1109.5730,9,0.3,555.7939,23.13,6.63E6,10,4304,FL712_IPP71_TC_2408_ConA_even_20180117091528.raw,8,Q58DW5|RL5_BOVIN:tr|G3MYE2|G3MYE2_BOVIN,,,8.65E6,3.07E7,2.49E6,7.29E6
PPAENSSAPEAEQGGAE,53.68,1639.6960,17,1.8,820.8568,37.79,6.77E4,12,10090,FL712_IPP71_TC_2408_ConA_odd_20180117072523.raw,1,P67808|YBOX1_BOVIN:tr|F1MZ92|F1MZ92_BOVIN,,,,,,6.77E4
IVYEKIMEH,53.67,1160.5900,9,-0.5,581.3019,44.51,2.8E6,9,12962,FL712_IPP71_TC_2408_ConA_even.raw,11,tr|E1BH78|E1BH78_BOVIN,,,6.02E6,8.1E6,6E7,8.64E7
AQHIVTIVH,53.66,1016.5767,9,1.4,509.2963,36.05,2.37E7,9,9649,FL712_IPP71_TC_2408_ConA_even.raw,10,tr|E1B7W1|E1B7W1_BOVIN,,,6.14E7,5.82E7,2.55E6,2.31E6
TFFARIPYY,53.60,1176.5967,9,1.6,589.3066,75.45,1.03E7,9,24846,FL712_IPP71_TC_2408_ConA_even.raw,4,tr|G3MZ32|G3MZ32_BOVIN:tr|G3N175|G3N175_BOVIN,,,1.03E7,1.02E7,,
YLRDFLRHW,53.58,1304.6777,9,0.4,435.9000,59.25,3.13E7,9,18664,FL712_IPP71_TC_2408_ConA_even.raw,9,tr|A5PKM3|A5PKM3_BOVIN,,,3.13E7,1.69E7,3.17E6,1.93E6
SQRAGLQFPVGRIH,53.58,1564.8586,14,1.7,392.2226,44.20,1.87E6,9,12836,FL712_IPP71_TC_2408_ConA_even.raw,1,P0C0S4|H2AZ_BOVIN:Q32LA7|H2AV_BOVIN,,,1.87E6,,,
GREPGESRAH,53.58,1094.5217,10,-0.7,365.8476,20.08,5.02E5,9,3326,FL712_IPP71_TC_2408_ConA_even.raw,8,tr|Q0Z9Z4|Q0Z9Z4_BOVIN:tr|F1SY23|F1SY23_BOVIN:P67939|P53_BOVIN,,,8.58E5,1.37E6,1.94E6,5.22E6
SQYESHQVISH,53.57,1313.6000,11,1.3,657.8081,30.69,2.36E5,12,7245,FL712_IPP71_TC_2408_ConA_odd_20180117072523.raw,1,A2VE10|CASC4_BOVIN,,,,,,2.36E5
RQVRGKSSFLH,53.57,1313.7316,11,-1.3,329.4397,25.22,1.14E5,9,5349,FL712_IPP71_TC_2408_ConA_even.raw,1,Q0VBY8|DDB2_BOVIN,,,1.14E5,,,
GETDKHWRH,53.51,1164.5425,9,0.2,583.2786,21.34,3.17E6,9,3828,FL712_IPP71_TC_2408_ConA_even.raw,4,tr|Q29RQ8|Q29RQ8_BOVIN:tr|F1MTI2|F1MTI2_BOVIN,,,1.71E7,1.04E7,,
LQNFPETQH,53.50,1112.5250,9,-2.5,1113.5295,40.03,1.93E6,9,11215,FL712_IPP71_TC_2408_ConA_even.raw,19,Q32P97|UXT_BOVIN,,,1.08E8,1.17E8,4.03E7,6.11E7
KLFSQNSGGHW,53.49,1259.6047,11,0.6,630.8100,40.15,1.8E6,9,11263,FL712_IPP71_TC_2408_ConA_even.raw,4,Q58CX2|FAKD3_BOVIN,,,2.82E6,7.86E5,,1.01E6
FIKKLEHSW,53.48,1186.6499,9,2.0,594.3334,37.77,2.32E6,9,10328,FL712_IPP71_TC_2408_ConA_even.raw,9,tr|A8E4M7|A8E4M7_BOVIN:tr|A6QLC5|A6QLC5_BOVIN,,,2.77E7,2.64E7,1.12E7,9.21E6
EQYEHASIH,53.46,1112.4886,9,0.6,557.2520,27.83,5.27E5,9,6388,FL712_IPP71_TC_2408_ConA_even.raw,3,Q1LZB6|CAPR1_BOVIN,,,8.71E5,,,9.91E5
NVMSSQLHSLTH,53.46,1352.6506,12,-1.3,677.3317,46.24,1.29E5,12,13452,FL712_IPP71_TC_2408_ConA_odd_20180117072523.raw,2,Q2KII6|NGDN_BOVIN,,,,,,1.29E5
S(+42.01)GRGKGGKGLGKGGAKR,53.45,1611.9281,17,-2.8,403.9882,20.64,5.96E5,10,3325,FL712_IPP71_TC_2408_ConA_even_20180117091528.raw,6,tr|A5D792|A5D792_BOVIN:tr|G3N081|G3N081_BOVIN,Acetylation (Protein N-term),S1:Acetylation (Protein N-term):1000.00,8.04E5,1.51E6,1.05E6,3.19E6
SQYPASQALPSYPH,53.45,1544.7260,14,1.7,773.3716,57.59,9.36E4,12,17862,FL712_IPP71_TC_2408_ConA_odd_20180117072523.raw,1,tr|F1MVN0|F1MVN0_BOVIN,,,,,,9.36E4
SVIAGGSSVGH,53.43,969.4879,11,0.9,970.4961,33.29,8.77E4,9,8554,FL712_IPP71_TC_2408_ConA_even.raw,4,tr|F1MBG0|F1MBG0_BOVIN,,,2.33E6,4.21E6,1.37E6,
SEVEEIEQH,53.43,1098.4829,9,-0.1,1099.4901,38.31,2.04E5,11,10484,FL712_IPP71_TC_2408_ConA_odd.raw,8,O18737|CACO2_BOVIN,,,1.74E6,2.35E6,4.48E6,7.39E6
ALAPSIYEH,53.43,999.5025,9,1.5,1000.5112,49.24,4.59E5,9,14798,FL712_IPP71_TC_2408_ConA_even.raw,6,tr|Q148N1|Q148N1_BOVIN,,,2.4E7,2.41E7,2.9E6,5.71E6
GSHSLRYF,53.40,965.4719,8,1.6,483.7440,39.99,3.56E6,12,10967,FL712_IPP71_TC_2408_ConA_odd_20180117072523.raw,2,tr|O46712|O46712_BOVIN:tr|Q3YJK7|Q3YJK7_BOVIN:tr|A0A0K1L5Y7|A0A0K1L5Y7_BOVIN:tr|Q95396|Q95396_BOVIN:tr|Q3YJK3|Q3YJK3_BOVIN:tr|Q3YJK6|Q3YJK6_BOVIN:tr|Q3YJH6|Q3YJH6_BOVIN:tr|Q3YJM2|Q3YJM2_BOVIN:tr|Q3YJG1|Q3YJG1_BOVIN:tr|A8E4P0|A8E4P0_BOVIN:tr|Q3YJF9|Q3YJF9_BOVIN:tr|Q3YJF4|Q3YJF4_BOVIN:tr|Q…
AVFQAKKSFYW,53.37,1373.7131,11,0.3,687.8641,55.41,4.88E6,9,17169,FL712_IPP71_TC_2408_ConA_even.raw,10,tr|A5D9A8|A5D9A8_BOVIN,,,1.26E7,1.2E7,6.79E6,8.35E6
AEYENIPIRH,53.36,1240.6200,10,1.2,621.3180,41.02,3.32E5,9,11601,FL712_IPP71_TC_2408_ConA_even.raw,3,tr|E1BH78|E1BH78_BOVIN,,,1.22E6,4.78E5,,
KMYDAAKLLY,53.34,1214.6368,10,0.2,608.3258,56.67,3E7,9,17659,FL712_IPP71_TC_2408_ConA_even.raw,8,P49951|CLH1_BOVIN,,,3E7,2.84E7,7.06E6,7.63E6
PKRKAEGDAKGDKAKVKDEPQRRSARL,53.32,3033.6907,27,2.4,759.4318,23.91,1.28E6,10,4604,FL712_IPP71_TC_2408_ConA_even_20180117091528.raw,4,tr|F2Z4H2|F2Z4H2_BOVIN,,,2.19E5,1.28E6,,4.04E5
RQHSQLILHH,53.31,1267.6898,10,-0.3,423.5704,27.01,7.82E5,12,5773,FL712_IPP71_TC_2408_ConA_odd_20180117072523.raw,2,tr|A6QNV5|A6QNV5_BOVIN,,,,,4.15E5,7.82E5
SQVDPESGLNRH,53.30,1337.6323,12,0.3,669.8237,34.22,2.3E6,12,8661,FL712_IPP71_TC_2408_ConA_odd_20180117072523.raw,4,tr|A6QR43|A6QR43_BOVIN,,,,,9.44E6,1.31E7
ELAGNASKDLKVKRITPRHL,53.29,2245.3018,20,-0.6,562.3324,36.81,4.8E6,12,9697,FL712_IPP71_TC_2408_ConA_odd_20180117072523.raw,2,P0C0S4|H2AZ_BOVIN:Q32LA7|H2AV_BOVIN:TpMuguga_02g00611:tr|F1MT45|F1MT45_BOVIN,,,,,,4.8E6
GTFSGHRRGLW,53.29,1272.6476,11,1.6,637.3321,35.95,7E6,9,9612,FL712_IPP71_TC_2408_ConA_even.raw,8,Q2KJJ5|TBL3_BOVIN:tr|F1MNS4|F1MNS4_BOVIN,,,7.37E7,3.73E7,3.2E6,4.08E6
WWTNTAHY,53.27,1077.4668,8,0.6,1078.4747,55.70,4.75E5,9,17279,FL712_IPP71_TC_2408_ConA_even.raw,12,tr|A7Z025|A7Z025_BOVIN,,,3.97E7,3.2E7,4.64E6,5.57E6
VQADSPEEMH,53.27,1141.4709,10,1.7,571.7437,34.90,1.39E6,12,8934,FL712_IPP71_TC_2408_ConA_odd_20180117072523.raw,2,tr|Q0IIA5|Q0IIA5_BOVIN,,,,,9.08E5,1.39E6
SQFGEMGGKFM,53.26,1217.5209,11,1.7,609.7687,63.75,1.62E6,12,20317,FL712_IPP71_TC_2408_ConA_odd_20180117072523.raw,5,Q95L46|IF4G2_BOVIN,,,4.44E5,6.25E5,9.96E5,1.62E6
SVFALTNGIYPH,53.24,1317.6718,12,1.9,659.8444,76.52,3.47E6,12,25310,FL712_IPP71_TC_2408_ConA_odd_20180117072523.raw,2,Q58DQ3|RL6_BOVIN,,,,,2.29E6,3.47E6
SSLSLAKSVSTTNIAG,53.21,1534.8202,16,0.1,768.4174,58.75,7.89E5,12,18326,FL712_IPP71_TC_2408_ConA_odd_20180117072523.raw,2,tr|F1N1F7|F1N1F7_BOVIN,,,,,5.51E5,7.89E5
GQHDGPLPRQH,53.21,1240.6061,11,0.0,621.3103,23.24,1.55E5,9,4576,FL712_IPP71_TC_2408_ConA_even.raw,3,tr|F1MVV2|F1MVV2_BOVIN,,,7.95E5,,2.26E5,
PQYAEILLAH,53.20,1153.6132,10,0.7,577.8143,68.58,1.66E6,9,22244,FL712_IPP71_TC_2408_ConA_even.raw,3,tr|A6H7C1|A6H7C1_BOVIN,,,1.66E6,1.64E6,1.93E5,
SQVLQSEVDGMNLH,53.19,1555.7301,14,-0.2,778.8722,62.12,1.37E5,12,19666,FL712_IPP71_TC_2408_ConA_odd_20180117072523.raw,2,A5D7V5|MO2R1_BOVIN,,,,,1.15E5,1.37E5
SHYYDSDRRYH,53.16,1497.6385,11,-1.0,375.4165,27.14,1.78E6,12,5826,FL712_IPP71_TC_2408_ConA_odd_20180117072523.raw,4,tr|F1MDT8|F1MDT8_BOVIN,,,,,3.28E6,9.31E6
TKTPGPGAQSALR,53.16,1282.6993,13,0.9,428.5741,30.91,1.24E6,12,7336,FL712_IPP71_TC_2408_ConA_odd_20180117072523.raw,1,tr|Q862B7|Q862B7_BOVIN:tr|Q3T076|Q3T076_BOVIN:tr|F1MR01|F1MR01_BOVIN,,,,,,1.24E6
IVNDSLDKAYW,53.15,1322.6506,11,-0.2,662.3325,65.56,5.49E5,12,21040,FL712_IPP71_TC_2408_ConA_odd_20180117072523.raw,2,P46195|KGUA_BOVIN:tr|G8JKX7|G8JKX7_BOVIN,,,,,5.01E5,5.49E5
GQHEAWLVH,53.14,1075.5199,9,1.2,538.7679,38.83,1.1E6,11,10689,FL712_IPP71_TC_2408_ConA_odd.raw,4,tr|Q5E974|Q5E974_BOVIN:tr|Q2KIN2|Q2KIN2_BOVIN,,,,,3.55E6,3.32E6
VQASEELLREH,53.14,1309.6626,11,0.3,655.8387,42.81,4.43E6,10,12116,FL712_IPP71_TC_2408_ConA_even_20180117091528.raw,5,tr|A5PK70|A5PK70_BOVIN,,,2.59E7,3.06E7,1.06E6,
AVAEASLHFEH,53.13,1209.5778,11,-0.6,605.7958,44.55,2.46E6,12,12777,FL712_IPP71_TC_2408_ConA_odd_20180117072523.raw,7,tr|F1MG77|F1MG77_BOVIN:Q2KIP2|HASP_BOVIN,,,2.29E6,1.82E6,8.53E6,7.55E6
TIFENLKMLNH,53.11,1358.7017,11,-1.0,680.3574,65.84,3E5,12,21153,FL712_IPP71_TC_2408_ConA_odd_20180117072523.raw,4,tr|F1N0W0|F1N0W0_BOVIN,,,,,2.58E6,3.77E6
SLFEGKALGLDKAILH,53.11,1710.9668,16,0.6,571.3299,65.41,7.2E5,11,21040,FL712_IPP71_TC_2408_ConA_odd.raw,2,Q1LZF2|ARP8_BOVIN,,,,,7.2E5,2.02E5
MSLGLVLVH,53.10,967.5525,9,1.3,484.7841,77.28,9.93E7,12,25597,FL712_IPP71_TC_2408_ConA_odd_20180117072523.raw,17,A7Z064|HMDH_BOVIN,,,3.04E6,2.5E6,1.76E8,9.99E7
RETAQAIKGMH,53.08,1240.6346,11,-0.7,414.5519,25.78,6.78E5,11,5488,FL712_IPP71_TC_2408_ConA_odd.raw,3,Q3T025|RL17_BOVIN:tr|F1N0W3|F1N0W3_BOVIN,,,,,6.78E5,1.73E6
SVANKFYVH,53.08,1063.5450,9,1.9,532.7808,36.05,2.12E8,9,9648,FL712_IPP71_TC_2408_ConA_even.raw,12,Q32LC7|G3BP1_BOVIN,,,3.21E8,4.54E8,2.11E7,2.97E7
SAVTTVVNPKYEGK,53.08,1491.7932,14,1.7,746.9052,40.26,1.32E5,10,11112,FL712_IPP71_TC_2408_ConA_even_20180117091528.raw,2,P53712|ITB1_BOVIN,,,1.31E5,1.32E5,,
TFDAQIVIIEH,53.07,1284.6714,11,-0.4,643.3427,73.63,2.5E5,11,24136,FL712_IPP71_TC_2408_ConA_odd.raw,3,tr|A5D7D4|A5D7D4_BOVIN:tr|F6Q087|F6Q087_BOVIN:tr|A7YWL9|A7YWL9_BOVIN,,,2.18E5,,2.5E5,1.65E5
AQLKQKVMTH,53.07,1182.6543,10,1.0,592.3350,24.80,2.85E6,9,5186,FL712_IPP71_TC_2408_ConA_even.raw,8,Q0VBZ5|JUNB_BOVIN,,,1.86E7,4.1E7,2.95E7,6.41E7
RQTAGKVLAH,53.03,1079.6200,10,-1.8,360.8799,22.32,2.74E6,9,4224,FL712_IPP71_TC_2408_ConA_even.raw,2,tr|F1MBX3|F1MBX3_BOVIN,,,2.74E6,,1.24E6,
YWHGLHPGY,53.02,1128.5140,9,2.0,565.2654,44.40,1.07E6,9,12918,FL712_IPP71_TC_2408_ConA_even.raw,3,Q0VCY6|MBOA7_BOVIN,,,1.68E6,7.06E5,,
MQFSKPRKL,53.02,1133.6379,9,-0.7,567.8259,31.10,2.49E6,11,7614,FL712_IPP71_TC_2408_ConA_odd.raw,3,tr|E1BEK9|E1BEK9_BOVIN,,,,,1.8E7,1.55E7
YFSKFPGVW,53.02,1129.5596,9,-0.5,565.7868,74.98,6.55E6,9,24676,FL712_IPP71_TC_2408_ConA_even.raw,3,tr|F1N412|F1N412_BOVIN,,,6.55E6,3.87E6,,
PAGVSWSSYLKM,53.01,1324.6486,12,4.0,663.3342,77.60,2.88E5,9,25628,FL712_IPP71_TC_2408_ConA_even.raw,2,tr|G3N1R3|G3N1R3_BOVIN,,,2.88E5,2.27E5,,
EQATEMLVH,53.00,1056.4910,9,0.6,1057.4989,47.26,2.15E5,9,14037,FL712_IPP71_TC_2408_ConA_even.raw,5,tr|F1N789|F1N789_BOVIN,,,7.14E6,8.31E6,,
FLYDEVHPKQH,52.99,1411.6884,11,3.1,706.8536,40.44,1.42E5,12,11144,FL712_IPP71_TC_2408_ConA_odd_20180117072523.raw,2,tr|F1MG94|F1MG94_BOVIN:tr|A2VDX0|A2VDX0_BOVIN,,,,,,2.83E6
SQPLYQPSH,52.98,1055.5035,9,1.1,1056.5120,37.90,2.61E6,12,10134,FL712_IPP71_TC_2408_ConA_odd_20180117072523.raw,7,Q1LZB6|CAPR1_BOVIN,,,2.68E6,4.01E6,2.87E7,2.61E6
AQQQITSGQMH,52.97,1227.5667,11,0.3,614.7908,30.21,5.99E6,9,7333,FL712_IPP71_TC_2408_ConA_even.raw,6,tr|F1MDH3|F1MDH3_BOVIN,,,6.08E6,7.89E6,2.9E6,4.44E6
SILTHATAH,52.97,949.4981,9,-0.8,950.5046,30.45,1.76E5,11,7352,FL712_IPP71_TC_2408_ConA_odd.raw,6,tr|E1B9Q4|E1B9Q4_BOVIN,,,,,2.82E7,2.53E7
NEVEKHVSH,52.95,1077.5203,9,2.0,1078.5297,21.99,,12,3788,FL712_IPP71_TC_2408_ConA_odd_20180117072523.raw,9,tr|Q05B68|Q05B68_BOVIN:tr|F1N2E8|F1N2E8_BOVIN,,,2.42E6,3.15E6,5.78E6,4.22E6
PGVTVKDVNQQEFVRALA,52.94,1970.0585,18,2.2,657.6949,64.02,9.46E4,11,20488,FL712_IPP71_TC_2408_ConA_odd.raw,1,Q32PD5|RS19_BOVIN:tr|E1BHA5|E1BHA5_BOVIN,,,,,9.46E4,
SLMELKFIYH,52.88,1279.6635,10,1.2,640.8398,69.63,5.4E5,9,22635,FL712_IPP71_TC_2408_ConA_even.raw,1,tr|Q0IIF4|Q0IIF4_BOVIN,,,5.4E5,,,
QQSHFPMTH,52.88,1111.4869,9,0.3,1112.4945,31.34,1.66E5,9,7781,FL712_IPP71_TC_2408_ConA_even.raw,12,tr|Q3SYT9|Q3SYT9_BOVIN,,,2.57E7,2.21E7,7.95E6,1E7
GTLKGHNGW,52.86,968.4828,9,0.9,485.2491,28.85,7.62E6,9,6797,FL712_IPP71_TC_2408_ConA_even.raw,4,P63243|RACK1_BOVIN,,,7.62E6,4.21E6,8.46E5,1.26E6
AFASTGLESGASGRGSY,52.86,1616.7430,17,0.8,809.3795,51.49,7E4,12,15426,FL712_IPP71_TC_2408_ConA_odd_20180117072523.raw,1,tr|E1BE19|E1BE19_BOVIN,,,,,,7E4
NPPQLPNPEV,52.85,1103.5610,10,-1.4,1104.5668,66.03,5.88E5,12,21230,FL712_IPP71_TC_2408_ConA_odd_20180117072523.raw,2,tr|G5E628|G5E628_BOVIN,,,,,3.35E5,5.88E5
FGNDGSNFGGGGSYNDFGNY,52.84,2044.7823,20,3.3,1023.4019,80.25,2.9E5,12,26671,FL712_IPP71_TC_2408_ConA_odd_20180117072523.raw,2,P09867|ROA1_BOVIN:tr|G5E5V7|G5E5V7_BOVIN,,,,,2.07E5,2.9E5
KYFIHYSGW,52.83,1199.5763,9,-0.5,600.7951,57.22,1.91E6,12,17716,FL712_IPP71_TC_2408_ConA_odd_20180117072523.raw,3,tr|F1N4R2|F1N4R2_BOVIN,,,,,1.72E6,1.91E6
AENAIAFEH,52.82,1000.4614,9,1.8,1001.4705,44.66,1.97E5,9,13021,FL712_IPP71_TC_2408_ConA_even.raw,5,tr|G8GWQ4|G8GWQ4_BOVIN:tr|F1MB20|F1MB20_BOVIN,,,6.96E6,9.57E6,,4.42E5
FQVDKVNFH,52.82,1132.5665,9,-0.5,1133.5732,49.08,1.33E5,12,14484,FL712_IPP71_TC_2408_ConA_odd_20180117072523.raw,12,P04896|GNAS2_BOVIN,,,6.9E6,9.75E6,2E8,2.12E8
LMTEGALGH,52.82,927.4484,9,3.1,928.4585,43.38,,9,12517,FL712_IPP71_TC_2408_ConA_even.raw,5,tr|F1MY16|F1MY16_BOVIN,,,1.31E7,1.84E7,2.26E6,3.47E6
LGIEQGMTVSGGSPGLRRR,52.81,1970.0480,19,1.4,493.5200,44.45,1.02E6,11,12915,FL712_IPP71_TC_2408_ConA_odd.raw,3,tr|E1BFF0|E1BFF0_BOVIN,,,,,1.02E6,2.21E5
AQRDLKKGLHLY,52.81,1440.8201,12,1.2,481.2812,36.56,3.36E6,12,9596,FL712_IPP71_TC_2408_ConA_odd_20180117072523.raw,4,tr|A6QR37|A6QR37_BOVIN,,,,,7.41E6,3.36E6
RQIKEVVMH,52.78,1138.6281,9,0.2,380.5500,28.23,6.77E7,11,6469,FL712_IPP71_TC_2408_ConA_odd.raw,7,tr|E1BAT8|E1BAT8_BOVIN:tr|G3MYT9|G3MYT9_BOVIN,,,1.04E7,1.46E7,7.61E7,1.48E8
ESFFKPLTH,52.77,1104.5603,9,1.9,553.2885,49.94,5.03E8,9,15069,FL712_IPP71_TC_2408_ConA_even.raw,17,tr|F1MZ79|F1MZ79_BOVIN,,,5.15E8,9.88E8,7.21E7,1.42E8
SHLQDNIQH,52.76,1090.5156,9,0.4,546.2653,27.13,2.61E6,9,6112,FL712_IPP71_TC_2408_ConA_even.raw,4,Q3SYW6|EIF3C_BOVIN,,,2.61E6,5.09E6,7.42E5,1.29E6
GQVTNEKLLFH,52.75,1284.6826,11,-1.8,643.3474,45.04,1.74E6,11,13153,FL712_IPP71_TC_2408_ConA_odd.raw,3,tr|A6QQZ9|A6QQZ9_BOVIN:tr|F1ML90|F1ML90_BOVIN,,,,,8.05E6,8E6
YASGRTTGIVMDSGDGVTHTVPIYEG,52.74,2682.2595,26,2.8,895.0963,64.32,1.51E5,11,20609,FL712_IPP71_TC_2408_ConA_odd.raw,3,tr|F1MRD0|F1MRD0_BOVIN:P60712|ACTB_BOVIN:P63258|ACTG_BOVIN,,,,,1.51E5,2.03E5
AQYSRLGDKWAR,52.74,1449.7477,12,-1.6,484.2557,34.75,2.07E6,11,9074,FL712_IPP71_TC_2408_ConA_odd.raw,2,Q28072|CD3D_BOVIN,,,,,2.07E6,2.85E6
SLQEYPRHVGH,52.73,1321.6527,11,-0.6,661.8333,28.74,1.8E5,11,6672,FL712_IPP71_TC_2408_ConA_odd.raw,4,tr|G3MXE5|G3MXE5_BOVIN:tr|E1BG05|E1BG05_BOVIN,,,,7.62E5,2.37E6,3.94E6
MSSYERSMMSY,52.73,1370.5305,11,1.4,686.2735,55.63,6.7E5,10,17147,FL712_IPP71_TC_2408_ConA_even_20180117091528.raw,2,tr|Q59A30|Q59A30_BOVIN,,,4.25E5,6.7E5,,
SQMKPTYLTRH,52.72,1360.6921,11,0.5,454.5716,29.87,1.15E6,9,7197,FL712_IPP71_TC_2408_ConA_even.raw,2,tr|E1BNR1|E1BNR1_BOVIN,,,1.15E6,1.64E6,,
GVAMNPVEH,52.72,952.4437,9,1.8,953.4526,38.40,1.77E7,11,10518,FL712_IPP71_TC_2408_ConA_odd.raw,11,Q3T0S6|RL8_BOVIN:TpMuguga_01g01051,,,1.65E7,2.02E7,3.39E8,5.78E8
AQEEAQGIIQH,52.71,1222.5942,11,-0.3,612.3042,40.18,7.81E6,12,11041,FL712_IPP71_TC_2408_ConA_odd_20180117072523.raw,3,tr|Q59A29|Q59A29_BOVIN:tr|E1BDF1|E1BDF1_BOVIN,,,,,4.36E6,7.81E6
GQYGNPLNKY,52.66,1152.5564,10,-0.3,577.2853,47.95,7.99E6,12,14130,FL712_IPP71_TC_2408_ConA_odd_20180117072523.raw,3,Q10741|ADA10_BOVIN,,,1.09E6,1.23E6,,7.99E6
TLYTSSPGGVYATR,52.65,1471.7307,14,1.5,736.8737,48.82,2.91E6,9,14632,FL712_IPP71_TC_2408_ConA_even.raw,6,P48616|VIME_BOVIN,,,2.91E6,3.78E6,2.44E7,2.92E7
AQIATGGVIDPVH,52.64,1276.6775,13,-1.6,639.3450,57.20,1.36E6,12,17705,FL712_IPP71_TC_2408_ConA_odd_20180117072523.raw,2,tr|E1BF59|E1BF59_BOVIN,,,,,1.05E6,1.36E6
NPPLPTEPTI,52.62,1077.5706,10,0.4,1078.5782,71.87,2.21E5,9,23482,FL712_IPP71_TC_2408_ConA_even.raw,5,tr|E1BDS6|E1BDS6_BOVIN,,,2.21E5,3.07E5,4.26E5,6.58E5
KLIYEKAKHYH,52.61,1428.7877,11,0.0,715.4011,25.29,2.73E5,9,5380,FL712_IPP71_TC_2408_ConA_even.raw,10,Q58DT1|RL7_BOVIN,,,1.92E7,3.93E7,3.78E6,1.88E7
APQLVGQFIARAV,52.61,1368.7877,13,-1.6,685.4000,77.80,4E4,11,25668,FL712_IPP71_TC_2408_ConA_odd.raw,3,tr|A4IFD1|A4IFD1_BOVIN,,,,3.03E4,4E4,8.93E4
AVKAIIHQY,52.60,1041.5970,9,0.4,521.8060,35.00,6.78E6,9,9231,FL712_IPP71_TC_2408_ConA_even.raw,4,tr|Q6IE76|Q6IE76_BOVIN:Q32KR6|FDFT_BOVIN,,,6.78E6,1.26E7,,
SSKINALMH,52.59,999.5172,9,1.0,500.7663,33.97,2.53E7,9,8824,FL712_IPP71_TC_2408_ConA_even.raw,9,tr|F1MLM2|F1MLM2_BOVIN,,,3.04E7,2.85E7,3.03E6,3.91E5
SIFEGDNNH,52.57,1031.4308,9,1.3,1032.4395,39.83,,11,11089,FL712_IPP71_TC_2408_ConA_odd.raw,4,tr|Q3T0N9|Q3T0N9_BOVIN,,,,,4.16E6,5.57E6
AAYGGYPTAH,52.56,1006.4508,10,2.1,1007.4602,39.09,1.27E5,12,10609,FL712_IPP71_TC_2408_ConA_odd_20180117072523.raw,1,tr|F1N0Y9|F1N0Y9_BOVIN,,,,,,1.27E5
HQFQPKNFW,52.52,1230.5934,9,3.5,616.3061,52.09,1.15E6,12,15664,FL712_IPP71_TC_2408_ConA_odd_20180117072523.raw,1,A4FUA8|CAZA1_BOVIN,,,,,,1.15E6
SSNDKYYTH,52.51,1113.4727,9,-0.1,557.7435,24.67,3.66E6,11,5043,FL712_IPP71_TC_2408_ConA_odd.raw,4,tr|E1BQ34|E1BQ34_BOVIN,,,4.33E6,9.01E6,4.38E6,
NISDTGIMH,52.51,986.4492,9,-1.3,987.4552,44.81,1.7E5,9,13080,FL712_IPP71_TC_2408_ConA_even.raw,6,Q17R01|FXL14_BOVIN,,,7.86E6,7.33E6,,5.85E5
LSHISPFSH,52.50,1023.5137,9,2.3,1024.5233,39.90,4.48E5,11,11116,FL712_IPP71_TC_2408_ConA_odd.raw,14,Q08DV0|GATA3_BOVIN,,,2.08E7,1.63E7,9.27E7,1.12E8
GYFGKVGMR,52.50,1013.5117,9,-0.3,507.7629,41.33,1.98E6,12,11496,FL712_IPP71_TC_2408_ConA_odd_20180117072523.raw,1,tr|G1K1B4|G1K1B4_BOVIN:tr|E1BE42|E1BE42_BOVIN:tr|G3MWX5|G3MWX5_BOVIN:Q56K03|RL27A_BOVIN,,,,,,1.98E6
MSTEMNAALMH,52.49,1234.5145,11,1.2,618.2653,55.44,3.02E5,12,17001,FL712_IPP71_TC_2408_ConA_odd_20180117072523.raw,1,tr|E1BKA6|E1BKA6_BOVIN,,,,,,3.02E5
AQILPIRFQEH,52.47,1350.7407,11,0.0,676.3776,57.38,3.99E6,9,17932,FL712_IPP71_TC_2408_ConA_even.raw,7,P49951|CLH1_BOVIN,,,4.77E7,3.91E7,,1.16E6
SQFHLVIDH,52.46,1094.5509,9,2.0,548.2838,48.53,1.61E6,9,14523,FL712_IPP71_TC_2408_ConA_even.raw,9,tr|F1MDU9|F1MDU9_BOVIN,,,2.87E6,8.6E5,2.46E7,3.04E7
ATYGKPVHH,52.45,1008.5141,9,0.8,1009.5222,21.33,7.38E5,9,3826,FL712_IPP71_TC_2408_ConA_even.raw,11,tr|E1BK63|E1BK63_BOVIN:Q5EAD6|RL15_BOVIN,,,5.88E7,9.25E7,6.66E7,7.2E7
Q(+.98)ASLSPAGDSAVLVLPPPPSPGAR,52.45,2284.2063,24,1.6,1143.1123,78.44,2.52E5,12,26030,FL712_IPP71_TC_2408_ConA_odd_20180117072523.raw,2,Q3T0C8|PDLI2_BOVIN,Deamidation (NQ),Q1:Deamidation (NQ):1000.00,,,2.97E5,2.52E5
SDQ(+.98)GSDVSLTVPKV,52.44,1431.7092,14,0.6,716.8623,65.46,3.5E5,12,21002,FL712_IPP71_TC_2408_ConA_odd_20180117072523.raw,2,tr|O46712|O46712_BOVIN:tr|Q3YJK7|Q3YJK7_BOVIN:tr|A0A0K1L5Y7|A0A0K1L5Y7_BOVIN:tr|Q95396|Q95396_BOVIN:tr|Q3YJK3|Q3YJK3_BOVIN:tr|Q3YJK6|Q3YJK6_BOVIN:tr|Q3YJH6|Q3YJH6_BOVIN:tr|Q3YJM2|Q3YJM2_BOVIN:tr|Q3YJF4|Q3YJF4_BOVIN:tr|Q3YJF6|Q3YJF6_BOVIN:tr|Q3YJF3|Q3YJF3_BOVIN:tr|Q3YJL0|Q3YJ…
SLLPIVVEH,52.39,1005.5859,9,2.4,1006.5956,71.70,8E5,9,23414,FL712_IPP71_TC_2408_ConA_even.raw,7,tr|E1BKX3|E1BKX3_BOVIN,,,9.02E7,6.91E5,5.51E6,4.35E6
AANHKVAKW,52.39,1023.5614,9,-0.5,512.7877,26.09,7.31E6,12,5403,FL712_IPP71_TC_2408_ConA_odd_20180117072523.raw,9,tr|E1BE13|E1BE13_BOVIN,,,1.14E7,1.43E7,1.44E7,2.87E7
TSMSKLLRH,52.37,1071.5859,9,0.0,536.8002,31.49,2.54E6,9,7840,FL712_IPP71_TC_2408_ConA_even.raw,3,tr|G3X6Q6|G3X6Q6_BOVIN:tr|G3X7S5|G3X7S5_BOVIN:tr|F1MWD7|F1MWD7_BOVIN:tr|G3MYH0|G3MYH0_BOVIN,,,2.54E6,8.85E6,6.95E5,
RQFDVDILISGH,52.36,1398.7256,12,0.2,700.3702,69.29,7.14E6,12,22521,FL712_IPP71_TC_2408_ConA_odd_20180117072523.raw,7,tr|G3X6P5|G3X6P5_BOVIN:Q3T0M0|VPS29_BOVIN,,,3.17E5,2.51E5,,8.57E6
GVHSSSVLH,52.34,921.4668,9,-0.1,922.4739,26.09,4.21E5,9,5696,FL712_IPP71_TC_2408_ConA_even.raw,9,Q3ZCI9|TCPQ_BOVIN,,,2.06E7,3.62E7,9.74E6,1.63E7
VSKHRAQVIYTRNTKGGDAPAAGEDA,52.33,2711.3738,26,0.7,678.8512,28.45,2.22E6,9,6638,FL712_IPP71_TC_2408_ConA_even.raw,2,Q56JX5|RS25_BOVIN,,,2.22E6,2.84E6,,
YVHSQGYAH,52.33,1060.4727,9,-0.3,1061.4796,26.03,7.69E4,10,5443,FL712_IPP71_TC_2408_ConA_even_20180117091528.raw,9,tr|A9Q1J5|A9Q1J5_BOVIN,,,2.68E6,6.21E6,2.05E6,3.95E6
AVKKLTKLW,52.33,1085.6960,9,2.5,543.8566,37.53,7.14E5,9,10233,FL712_IPP71_TC_2408_ConA_even.raw,4,tr|F1MZT7|F1MZT7_BOVIN,,,5.08E6,2.21E6,2.35E5,
YMKVYKEEW,52.32,1274.6005,9,-1.0,638.3069,45.80,4.58E6,9,13470,FL712_IPP71_TC_2408_ConA_even.raw,3,tr|E1BNG5|E1BNG5_BOVIN,,,4.58E6,6.63E6,,
KLKHTIALW,52.32,1108.6757,9,0.0,555.3451,44.04,2.09E7,12,12571,FL712_IPP71_TC_2408_ConA_odd_20180117072523.raw,9,tr|E1BHN4|E1BHN4_BOVIN,,,1.54E6,6.98E5,1.22E8,5.98E7
GQDLQHPPSH,52.28,1114.5155,10,-1.8,558.2640,27.23,1.54E6,10,5925,FL712_IPP71_TC_2408_ConA_even_20180117091528.raw,2,tr|E1BC37|E1BC37_BOVIN,,,,3.21E6,,
VFKEKNHSW,52.27,1173.5930,9,-0.7,587.8033,28.22,5.13E6,9,6543,FL712_IPP71_TC_2408_ConA_even.raw,5,Q3ZBI3|RNH2B_BOVIN,,,3.3E7,4.19E7,,4.36E6
ASFDQTIRIH,52.27,1186.6095,10,0.7,594.3124,49.21,1.9E6,12,14537,FL712_IPP71_TC_2408_ConA_odd_20180117072523.raw,7,Q2TBS9|SMU1_BOVIN,,,3.06E5,3.09E5,8.43E6,8.77E6
SVESEANLH,52.27,984.4512,9,2.2,985.4606,33.71,9.67E5,9,8720,FL712_IPP71_TC_2408_ConA_even.raw,6,tr|A6QLT5|A6QLT5_BOVIN,,,5.79E6,8.71E6,3.08E6,5.73E6
QGSDVSLTVPKV,52.27,1228.6663,12,-1.0,615.3398,61.48,7.55E5,12,19410,FL712_IPP71_TC_2408_ConA_odd_20180117072523.raw,2,tr|O46712|O46712_BOVIN:tr|Q3YJK7|Q3YJK7_BOVIN:tr|A0A0K1L5Y7|A0A0K1L5Y7_BOVIN:tr|Q95396|Q95396_BOVIN:tr|Q3YJK3|Q3YJK3_BOVIN:tr|Q3YJK6|Q3YJK6_BOVIN:tr|Q3YJH6|Q3YJH6_BOVIN:tr|Q3YJM2|Q3YJM2_BOVIN:tr|Q3YJG1|Q3YJG1_BOVIN:tr|A8E4P0|A8E4P0_BOVIN:tr|Q3YJF9|Q3YJF9_BOVIN:tr|Q3YJF4|Q3YJF4_BOV…
YMRHGDLNRF,52.27,1307.6193,10,-0.6,436.8801,32.77,2.54E6,11,8283,FL712_IPP71_TC_2408_ConA_odd.raw,4,tr|F1MC14|F1MC14_BOVIN,,,,,2.64E6,2.71E6
APVKKLVAKGGKKKKQVLKFTLD,52.26,2523.5991,23,-1.0,631.9064,32.17,3.52E5,9,8115,FL712_IPP71_TC_2408_ConA_even.raw,1,tr|F1N301|F1N301_BOVIN,,,3.52E5,,,
FSLEDPQTH,52.24,1072.4825,9,0.8,1073.4907,52.36,6.23E5,9,15984,FL712_IPP71_TC_2408_ConA_even.raw,7,Q76LV2|HS90A_BOVIN:tr|G5E507|G5E507_BOVIN:Q76LV1|HS90B_BOVIN,,,5.71E7,7.03E7,6.01E4,1.31E7
AAFDQWREW,52.21,1207.5410,9,1.6,604.7787,74.42,1.64E7,9,24462,FL712_IPP71_TC_2408_ConA_even.raw,7,O02675|DPYL2_BOVIN,,,1.64E7,8.14E6,5.21E5,4.36E5
RMFAPTKTWRRWH,52.20,1771.9205,13,0.0,443.9874,36.40,2E6,11,9725,FL712_IPP71_TC_2408_ConA_odd.raw,2,Q58DW0|RL4_BOVIN,,,,,2E6,2.2E6
RLNESHRLH,52.18,1160.6162,9,-0.7,387.8791,22.05,1.39E7,9,4115,FL712_IPP71_TC_2408_ConA_even.raw,7,tr|E1BFB0|E1BFB0_BOVIN,,,1.52E7,5.83E7,4.63E6,1.36E7
SILDPPDTWVPSH,52.15,1462.7092,13,1.7,732.3632,79.63,4.83E6,12,26446,FL712_IPP71_TC_2408_ConA_odd_20180117072523.raw,4,tr|F1MEK3|F1MEK3_BOVIN,,,,,4.89E6,4.83E6
ASSSDSAQGSDVSLTVPKV,52.14,1833.8955,19,3.1,917.9579,61.68,1.75E5,11,19574,FL712_IPP71_TC_2408_ConA_odd.raw,1,tr|Q3YJG1|Q3YJG1_BOVIN:tr|A8E4P0|A8E4P0_BOVIN:tr|Q3YJF9|Q3YJF9_BOVIN:tr|K7QEK6|K7QEK6_BOVIN:tr|K7QEC8|K7QEC8_BOVIN:tr|Q3YJH4|Q3YJH4_BOVIN:tr|Q95393|Q95393_BOVIN:tr|K7QED0|K7QED0_BOVIN:tr|H6V5E0|H6V5E0_BOVIN:tr|A0A173FD45|A0A173FD45_BOVIN:tr|H6V5F7|H6V5F7_BOVIN:tr|Q3YJG2|Q3YJG2_BOVIN:tr|K7Q…
ILDWVPYINGKFKKDD,52.14,1950.0250,16,0.2,488.5136,70.99,8.52E6,9,23149,FL712_IPP71_TC_2408_ConA_even.raw,2,P07552|QCR10_BOVIN,,,8.52E6,5.41E6,,
DPAQITMKVI,52.12,1114.6056,10,0.7,558.3105,69.00,2.3E6,9,22401,FL712_IPP71_TC_2408_ConA_even.raw,2,tr|F1MSF1|F1MSF1_BOVIN:tr|Q32LP1|Q32LP1_BOVIN,,,2.3E6,2.03E6,,
GLQFPVGRIH,52.11,1122.6298,10,1.7,562.3231,52.87,5.11E6,9,16185,FL712_IPP71_TC_2408_ConA_even.raw,5,P0C0S4|H2AZ_BOVIN:Q32LA7|H2AV_BOVIN,,,1.54E7,2.01E7,,
RDKLPQPGQVD,52.11,1251.6571,11,0.3,626.8360,34.17,,11,8844,FL712_IPP71_TC_2408_ConA_odd.raw,2,P53712|ITB1_BOVIN,,,,,,7.4E5
GQKKYLIKH,52.11,1113.6658,9,1.2,557.8408,24.08,7.8E6,12,4611,FL712_IPP71_TC_2408_ConA_odd_20180117072523.raw,6,tr|F1MY03|F1MY03_BOVIN:Q28151|OZF_BOVIN,,,5.48E6,8.61E6,1.39E7,3.34E7
EIFKDKFIQH,52.10,1303.6924,10,1.9,652.8547,43.94,4.89E5,12,12534,FL712_IPP71_TC_2408_ConA_odd_20180117072523.raw,4,tr|F1MGM4|F1MGM4_BOVIN,,,,,6.35E6,8.08E6
VLLPKKTESHHKTK,52.09,1644.9675,14,-0.5,412.2490,22.64,1.31E6,12,4048,FL712_IPP71_TC_2408_ConA_odd_20180117072523.raw,2,tr|A0A0A0MPA2|A0A0A0MPA2_BOVIN,,,,,,1.6E6
SQHLFEYHH,52.09,1196.5363,9,-0.7,399.8524,34.81,2.06E6,10,8941,FL712_IPP71_TC_2408_ConA_even_20180117091528.raw,3,tr|Q5E9E0|Q5E9E0_BOVIN:Q3MHZ8|LEG9_BOVIN:tr|F1MZ12|F1MZ12_BOVIN,,,1.45E6,2.06E6,,2.1E5
KVLEPSGW,52.08,914.4861,8,0.6,915.4940,50.31,1.49E6,9,15210,FL712_IPP71_TC_2408_ConA_even.raw,18,tr|E1B738|E1B738_BOVIN,,,1.06E8,8.39E7,1.9E8,2.51E8
MPYNHQHKY,52.08,1216.5448,9,0.7,609.2801,26.43,2.3E6,12,5540,FL712_IPP71_TC_2408_ConA_odd_20180117072523.raw,5,tr|F1N4L8|F1N4L8_BOVIN,,,4.05E5,,4.43E6,1.27E7
SQSASLPPYFSQGPGNRPLP,52.08,2099.0435,20,2.5,1050.5316,70.18,7.52E5,12,22863,FL712_IPP71_TC_2408_ConA_odd_20180117072523.raw,3,tr|F1MGR6|F1MGR6_BOVIN:tr|Q08DS6|Q08DS6_BOVIN,,,,,4.13E5,7.52E5
YVVKKVAVH,52.07,1041.6334,9,-2.0,521.8229,27.35,1.94E6,11,6116,FL712_IPP71_TC_2408_ConA_odd.raw,5,tr|G3MX12|G3MX12_BOVIN:tr|E1B782|E1B782_BOVIN,,,,6.42E5,9.47E6,1.58E7
GSKS(+79.97)PDWLMH,52.05,1236.4999,10,-0.3,413.1738,55.03,6.85E6,11,16973,FL712_IPP71_TC_2408_ConA_odd.raw,5,P82908|RT36_BOVIN,Phosphorylation (STY),S4:Phosphorylation (STY):24.32,,3.33E5,4.16E7,2.25E7
SLYDGYQPPYPSPYPPDPGPAPH,52.03,2511.1382,23,3.2,1256.5804,78.20,1.81E5,11,25817,FL712_IPP71_TC_2408_ConA_odd.raw,3,tr|F1N6K7|F1N6K7_BOVIN,,,,,1.81E5,1.92E5
QQQENPKFLSH,52.02,1354.6630,11,0.3,678.3389,32.86,5.9E5,9,8383,FL712_IPP71_TC_2408_ConA_even.raw,5,tr|F1N365|F1N365_BOVIN,,,5.9E5,5.59E6,1.31E6,
PKFEVVEKPQS,52.00,1286.6870,11,3.0,644.3527,39.15,2.49E5,10,10669,FL712_IPP71_TC_2408_ConA_even_20180117091528.raw,3,P02721|ATP5J_BOVIN,,,1.01E5,1.72E6,,
RIAGQVAAANKKH,52.00,1362.7844,13,0.1,455.2688,22.88,6.81E5,10,4207,FL712_IPP71_TC_2408_ConA_even_20180117091528.raw,1,Q32PD5|RS19_BOVIN:tr|E1BHA5|E1BHA5_BOVIN,,,,6.81E5,,
ALNNEFFTH,51.99,1091.5035,9,2.2,1092.5132,57.73,3.34E5,9,18069,FL712_IPP71_TC_2408_ConA_even.raw,6,tr|F1N4U8|F1N4U8_BOVIN,,,3.34E5,2.03E7,5.2E6,8.35E6
PSGWVLSHMENYKKRE,51.98,1959.9625,16,2.8,654.3300,58.37,,10,18227,FL712_IPP71_TC_2408_ConA_even_20180117091528.raw,1,P14622|COX8A_BOVIN,,,,,,
KMLTEAIMH,51.96,1072.5409,9,0.3,537.2779,43.03,9.12E6,11,12363,FL712_IPP71_TC_2408_ConA_odd.raw,2,tr|F1MX04|F1MX04_BOVIN:tr|E1BLC8|E1BLC8_BOVIN,,,,,9.12E6,1.01E7
WTQEHVRQW,51.96,1268.6051,9,3.6,635.3121,40.54,3.5E5,12,11186,FL712_IPP71_TC_2408_ConA_odd_20180117072523.raw,3,tr|F1MGF9|F1MGF9_BOVIN:Q29RS8|FLI1_BOVIN,,,,,2.23E5,1.67E6
TKMSVHLIH,51.95,1064.5801,9,-0.5,355.8671,33.58,2.72E7,9,8667,FL712_IPP71_TC_2408_ConA_even.raw,8,tr|Q1LZ70|Q1LZ70_BOVIN:tr|E1BBB1|E1BBB1_BOVIN,,,2.93E7,3.56E7,9.48E6,7.86E6
AVLLPKKTESHHKAK,51.94,1685.9940,15,-1.4,422.5052,23.44,3.92E5,12,4359,FL712_IPP71_TC_2408_ConA_odd_20180117072523.raw,1,tr|F2Z4J1|F2Z4J1_BOVIN:tr|A0A0A0MP90|A0A0A0MP90_BOVIN:tr|F2Z4I6|F2Z4I6_BOVIN:P0C0S9|H2A1_BOVIN:tr|A0A0A0MP93|A0A0A0MP93_BOVIN:tr|G8JL00|G8JL00_BOVIN:tr|A4IFU5|A4IFU5_BOVIN:tr|F2Z4G5|F2Z4G5_BOVIN,,,,,,3.92E5
KIRRVLHTY,51.93,1184.7142,9,-1.5,395.9114,27.32,6.54E6,9,6188,FL712_IPP71_TC_2408_ConA_even.raw,2,Q3SZN0|SEPT6_BOVIN,,,6.84E6,,,
RVSGKYFAH,51.92,1063.5563,9,-1.3,355.5256,27.00,1.86E6,9,6061,FL712_IPP71_TC_2408_ConA_even.raw,6,tr|E1BLG8|E1BLG8_BOVIN,,,2.08E6,5.71E6,2.02E6,3.52E6
TVSERQPMY,51.92,1109.5176,9,0.3,1110.5251,36.79,2.23E5,9,9941,FL712_IPP71_TC_2408_ConA_even.raw,5,tr|E1BCT9|E1BCT9_BOVIN,,,1.16E7,1.52E7,,
GIVHPFFTH,51.90,1053.5396,9,-0.7,527.7767,50.13,1.11E7,9,15142,FL712_IPP71_TC_2408_ConA_even.raw,4,tr|F1MU50|F1MU50_BOVIN,,,1.68E7,2.99E7,,
TLLIKTVET(-18.01)RDGQVINETSQHHDDLE,51.87,2972.4839,26,-1.9,744.1268,53.99,4E5,12,16423,FL712_IPP71_TC_2408_ConA_odd_20180117072523.raw,2,P48616|VIME_BOVIN,Dehydration,T9:Dehydration:0.00,,,3.76E5,4E5
VQDEPAVYSH,51.87,1143.5197,10,2.0,572.7682,39.44,5.15E5,12,10747,FL712_IPP71_TC_2408_ConA_odd_20180117072523.raw,1,tr|E1BF46|E1BF46_BOVIN,,,,,,5.15E5
DSLPLVDTHSKR,51.85,1366.7205,12,-1.2,456.5802,36.73,1.01E6,9,9913,FL712_IPP71_TC_2408_ConA_even.raw,1,P48616|VIME_BOVIN,,,1.01E6,,,
QQEYLDSMKKNKVH,51.84,1746.8723,14,0.7,437.7256,29.63,2.89E5,9,7108,FL712_IPP71_TC_2408_ConA_even.raw,1,tr|E1BFW9|E1BFW9_BOVIN,,,2.89E5,,,
ATYDVTDPSITH,51.80,1318.6041,12,2.7,660.3111,54.06,1.68E5,10,16529,FL712_IPP71_TC_2408_ConA_even_20180117091528.raw,4,tr|E1BM72|E1BM72_BOVIN,,,1.55E5,1.68E5,,
GQYNMPYPPVYH,51.80,1464.6497,12,1.6,733.3333,63.61,1.37E6,10,20297,FL712_IPP71_TC_2408_ConA_even_20180117091528.raw,2,tr|E1BKM4|E1BKM4_BOVIN,,,1E6,1.37E6,,
HKFHHTIGGSR,51.79,1275.6584,11,-0.1,426.2267,22.65,9.25E5,12,4049,FL712_IPP71_TC_2408_ConA_odd_20180117072523.raw,2,tr|E1BK63|E1BK63_BOVIN:Q5EAD6|RL15_BOVIN,,,,,,1.49E6
HVSDDMKTH,51.78,1068.4658,9,-2.3,357.1617,22.94,1.11E6,12,4166,FL712_IPP71_TC_2408_ConA_odd_20180117072523.raw,4,tr|A6QLB7|A6QLB7_BOVIN:Q3SYV4|CAP1_BOVIN,,,4.51E5,1.39E6,2.23E5,1.11E6
SQHINGASH,51.77,949.4366,9,-2.1,475.7246,20.89,9.31E5,12,3361,FL712_IPP71_TC_2408_ConA_odd_20180117072523.raw,2,tr|F1MXI4|F1MXI4_BOVIN,,,,,5.29E5,9.31E5
IHSKPPREQLGTMDIAIGLT,51.77,2176.1675,20,2.9,545.0507,60.99,2.19E6,11,19304,FL712_IPP71_TC_2408_ConA_odd.raw,1,P14622|COX8A_BOVIN,,,,,2.19E6,
HMMSAIKKY,51.77,1107.5569,9,0.0,370.1929,30.13,2.24E6,9,7300,FL712_IPP71_TC_2408_ConA_even.raw,3,tr|F1MUZ0|F1MUZ0_BOVIN:tr|Q3T0K6|Q3T0K6_BOVIN,,,2.24E6,2.97E6,,
YAKGFGGQYGIQKDRVDKSAVGFNE,51.76,2733.3511,25,4.4,684.3480,49.38,4.04E5,10,14700,FL712_IPP71_TC_2408_ConA_even_20180117091528.raw,2,tr|Q3SYW3|Q3SYW3_BOVIN,,,1.98E5,4.04E5,,
HQYGHYGYNQR(+14.02)PPYGYY,51.74,2175.9551,17,2.7,726.3276,45.16,7.87E5,9,13220,FL712_IPP71_TC_2408_ConA_even.raw,3,tr|Q3T050|Q3T050_BOVIN,Methylation,R11:Methylation:156.85,7.87E5,1.7E6,,
TQFRMMVPLGH,51.74,1315.6530,11,-0.1,439.5582,59.33,1.29E6,11,18660,FL712_IPP71_TC_2408_ConA_odd.raw,3,tr|E1BG59|E1BG59_BOVIN,,,,,1.41E6,1.41E6
EMFHSDFQH,51.71,1176.4658,9,-1.1,589.2396,44.59,9.06E5,12,12792,FL712_IPP71_TC_2408_ConA_odd_20180117072523.raw,3,tr|E1B7K5|E1B7K5_BOVIN,,,,,9.08E5,1.95E6
AQLKQKVLSH,51.70,1150.6823,10,0.8,576.3489,26.38,5.14E6,9,5814,FL712_IPP71_TC_2408_ConA_even.raw,12,A7YY54|JUND_BOVIN,,,4.07E7,7.56E7,1.34E8,2.14E8
YQTDPSGTYH,51.70,1167.4833,10,-0.8,1168.4896,34.20,2.69E5,11,8855,FL712_IPP71_TC_2408_ConA_odd.raw,6,tr|E1BD83|E1BD83_BOVIN,,,2.77E6,3.47E6,1.08E7,1.64E7
RQPYAVSELAGH,51.70,1326.6680,12,-0.2,664.3411,43.43,1.29E6,12,12329,FL712_IPP71_TC_2408_ConA_odd_20180117072523.raw,4,Q58DW0|RL4_BOVIN:tr|G3MXR5|G3MXR5_BOVIN,,,9.83E5,1.06E6,1.12E6,1.29E6
HKFHHTIGGS,51.67,1119.5574,10,1.0,560.7865,24.08,1.09E6,12,4612,FL712_IPP71_TC_2408_ConA_odd_20180117072523.raw,6,tr|E1BK63|E1BK63_BOVIN:Q5EAD6|RL15_BOVIN,,,6.17E5,1.06E6,1.96E6,4.25E6
YLEDKSLVH,51.66,1102.5658,9,2.9,1103.5763,38.47,1.43E4,9,10606,FL712_IPP71_TC_2408_ConA_even.raw,7,tr|F1MCX4|F1MCX4_BOVIN,,,2.3E7,3.76E7,4.85E5,3.95E5
LSMAKPVYH,51.66,1044.5426,9,-0.1,523.2785,35.62,7.6E6,9,9481,FL712_IPP71_TC_2408_ConA_even.raw,7,tr|E1BH78|E1BH78_BOVIN,,,1.37E7,2.24E7,1.94E5,3.21E5
KQHKELWAH,51.65,1175.6200,9,0.3,392.8807,25.61,1.17E7,9,5507,FL712_IPP71_TC_2408_ConA_even.raw,6,tr|Q58CY9|Q58CY9_BOVIN:Q1LZA7|LIMD2_BOVIN,,,1.26E7,8.89E6,1.67E6,2.51E6
HAFAGSAAW,51.63,916.4191,9,-0.8,917.4257,48.09,2.9E5,9,14349,FL712_IPP71_TC_2408_ConA_even.raw,11,tr|Q1RMJ1|Q1RMJ1_BOVIN,,,4.27E6,3.15E6,3.15E7,3.32E7
GNFGFGDSRGGGGNFGP,51.63,1598.6862,17,1.9,800.3519,63.68,2E5,10,20327,FL712_IPP71_TC_2408_ConA_even_20180117091528.raw,2,Q2HJ60|ROA2_BOVIN,,,1.23E5,2E5,,
TYSLGSALRPTT,51.62,1265.6615,12,-0.5,633.8377,57.52,5.88E5,12,17834,FL712_IPP71_TC_2408_ConA_odd_20180117072523.raw,2,P48616|VIME_BOVIN,,,,,4.33E5,5.88E5
SQVSSFPSSSGQSH,51.62,1420.6218,14,2.0,711.3196,38.31,3.75E5,12,10297,FL712_IPP71_TC_2408_ConA_odd_20180117072523.raw,1,tr|E1BJE7|E1BJE7_BOVIN,,,,,,3.75E5
TLLETSFHQH,51.59,1211.5935,10,2.1,606.8053,43.16,1.49E6,11,12415,FL712_IPP71_TC_2408_ConA_odd.raw,4,tr|F1MEN2|F1MEN2_BOVIN,,,,,3.47E6,4.1E6
YQVGVHYEL,51.59,1106.5397,9,0.3,1107.5472,58.61,3.1E5,9,18413,FL712_IPP71_TC_2408_ConA_even.raw,12,tr|E1BDX8|E1BDX8_BOVIN,,,6.22E7,6.45E7,2.14E6,2.12E6
QQMYDMIMQH,51.58,1323.5410,10,0.0,662.7778,65.08,6.91E5,9,20940,FL712_IPP71_TC_2408_ConA_even.raw,2,tr|A4FV64|A4FV64_BOVIN,,,6.91E5,9.9E5,,
SSHDPLWRRH,51.58,1289.6377,10,0.6,645.8265,28.65,1.82E6,10,6484,FL712_IPP71_TC_2408_ConA_even_20180117091528.raw,5,A6H7H7|FBX3_BOVIN,,,1.61E7,2.19E7,4.08E5,
VYM(+15.99)ATQIGIEWNPSPVGRVTPKEWREQ,51.55,3186.5920,27,1.4,797.6564,67.95,4.06E5,9,22011,FL712_IPP71_TC_2408_ConA_even.raw,1,P13183|COX7B_BOVIN:tr|A0A0N4STN2|A0A0N4STN2_BOVIN,Oxidation (M),M3:Oxidation (M):1000.00,4.06E5,,,
RMFAPTKTW,51.54,1136.5801,9,0.4,1137.5878,43.70,8.91E5,9,12642,FL712_IPP71_TC_2408_ConA_even.raw,13,Q58DW0|RL4_BOVIN:tr|G3MXR5|G3MXR5_BOVIN,,,4.04E8,1.48E7,1.44E7,1.51E7
TQRKVVVSH,51.53,1052.6090,9,-0.4,351.8768,21.59,1.7E6,9,3929,FL712_IPP71_TC_2408_ConA_even.raw,5,Q3T148|EIF3M_BOVIN,,,2.11E6,1.38E6,2.94E5,1.78E6
GQYMGQLKM,51.51,1054.4940,9,0.6,528.2546,53.05,1.59E7,12,16048,FL712_IPP71_TC_2408_ConA_odd_20180117072523.raw,2,tr|G3X684|G3X684_BOVIN,,,,,1.21E7,1.59E7
VIHEQVNHRW,51.50,1316.6738,10,-1.0,439.8981,30.36,3.96E5,9,7390,FL712_IPP71_TC_2408_ConA_even.raw,5,tr|F1MDU7|F1MDU7_BOVIN,,,3.96E5,7.88E4,9.08E5,6.16E5
EQYEHASIHL,51.48,1225.5728,10,-0.6,613.7933,42.90,3.95E6,11,12313,FL712_IPP71_TC_2408_ConA_odd.raw,4,Q1LZB6|CAPR1_BOVIN,,,,,8.04E6,6.45E6
TLLIKTVETRDGQVINETSQHHDD(-18.01)LE,51.47,2972.4839,26,0.8,744.1288,55.04,6.78E5,11,16977,FL712_IPP71_TC_2408_ConA_odd.raw,3,P48616|VIME_BOVIN,Dehydration,D24:Dehydration:0.00,,,6.78E5,3.45E5
RMFDIVGTHLTH,51.46,1425.7188,12,0.6,476.2471,54.23,8.19E5,10,16599,FL712_IPP71_TC_2408_ConA_even_20180117091528.raw,1,tr|Q3ZCB7|Q3ZCB7_BOVIN,,,,8.19E5,,
SQKDLEIEERH,51.45,1382.6790,11,-0.2,692.3466,28.19,8.48E4,11,6452,FL712_IPP71_TC_2408_ConA_odd.raw,3,tr|E1BAT5|E1BAT5_BOVIN,,,,,1.36E6,2.75E6
AEFDGTVTH,51.45,975.4297,9,3.0,976.4399,38.09,1.02E6,9,10457,FL712_IPP71_TC_2408_ConA_even.raw,11,tr|F1MAV4|F1MAV4_BOVIN,,,2.13E7,3.29E7,1.92E8,3.43E8
TVRAFELRH,51.44,1127.6200,9,-1.0,376.8802,32.73,1.24E6,9,8333,FL712_IPP71_TC_2408_ConA_even.raw,2,tr|F1MJS9|F1MJS9_BOVIN,,,1.24E6,,7.72E5,
GQYFVLENPGTIH,51.43,1473.7252,13,0.4,737.8702,70.16,4.83E4,12,22855,FL712_IPP71_TC_2408_ConA_odd_20180117072523.raw,1,tr|G5E6I5|G5E6I5_BOVIN,,,,,,4.83E4
YQGERAYQH,51.43,1150.5155,9,0.1,576.2651,26.25,2.07E7,12,5469,FL712_IPP71_TC_2408_ConA_odd_20180117072523.raw,9,tr|E1BEK9|E1BEK9_BOVIN,,,4.79E7,9.16E7,2.41E7,4.48E7
AAHKLPKKH,51.41,1028.6243,9,0.4,343.8822,20.29,5.37E5,12,3123,FL712_IPP71_TC_2408_ConA_odd_20180117072523.raw,5,tr|E1BG53|E1BG53_BOVIN,,,1.45E5,2.9E5,2.9E5,6.84E5
EVFDYLVAH,51.40,1091.5287,9,2.4,1092.5386,74.23,3.7E5,9,24391,FL712_IPP71_TC_2408_ConA_even.raw,11,tr|E1BPI2|E1BPI2_BOVIN,,,1.1E7,1.31E7,4.2E6,6.38E6
QIMKEIQEH,51.40,1154.5754,9,2.1,1155.5851,33.66,7.94E4,9,8700,FL712_IPP71_TC_2408_ConA_even.raw,9,tr|A6QNM0|A6QNM0_BOVIN:tr|F1MBT8|F1MBT8_BOVIN:tr|F1MIH2|F1MIH2_BOVIN:Q6Q137|SEPT7_BOVIN,,,4.97E7,6.54E7,1.85E7,8.92E6
ALAQLAAQH,51.39,921.5032,9,1.2,922.5116,39.54,5.14E5,11,10975,FL712_IPP71_TC_2408_ConA_odd.raw,3,tr|A6QLT5|A6QLT5_BOVIN,,,,,1.03E7,1.13E7
IQRPPKIQVYSRHPPE,51.38,1944.0693,16,0.2,487.0247,35.27,1.26E6,11,9283,FL712_IPP71_TC_2408_ConA_odd.raw,1,P01888|B2MG_BOVIN,,,,,1.26E6,
ELLAEHYKH,51.38,1138.5770,9,-0.5,570.2955,30.46,2.75E6,9,7433,FL712_IPP71_TC_2408_ConA_even.raw,8,P53348|BTG1_BOVIN,,,7.91E6,8.83E6,2.15E6,2.14E6
YVNADHGLY,51.38,1050.4771,9,0.4,1051.4847,44.33,3.54E5,9,12891,FL712_IPP71_TC_2408_ConA_even.raw,6,Q1LZ79|GEMI8_BOVIN,,,1.29E7,2.08E7,1.33E6,2.09E6
GKKYKPLDLRPKKTR,51.37,1827.1206,15,0.5,457.7877,26.73,6.2E5,10,5724,FL712_IPP71_TC_2408_ConA_even_20180117091528.raw,1,Q3MHM7|RL35_BOVIN,,,,6.2E5,,
GQKKIGNPLLH,51.37,1203.7087,11,-0.7,402.2432,31.56,6.78E5,9,7871,FL712_IPP71_TC_2408_ConA_even.raw,1,tr|E1BD03|E1BD03_BOVIN,,,6.78E5,,,
SKMDFILSH,51.36,1076.5325,9,1.0,539.2740,51.60,1.31E6,9,15683,FL712_IPP71_TC_2408_ConA_even.raw,2,tr|E1B9R3|E1B9R3_BOVIN,,,1.31E6,2.72E6,,
KWFNVRNGY,51.36,1182.5934,9,0.7,1183.6014,47.65,3.01E6,10,14032,FL712_IPP71_TC_2408_ConA_even_20180117091528.raw,28,tr|A5D7Q4|A5D7Q4_BOVIN:P67808|YBOX1_BOVIN:tr|F1MZ92|F1MZ92_BOVIN,,,1.08E9,1.09E9,,3.29E7
SMIQQAEEMPH,51.35,1299.5587,11,0.5,650.7869,55.95,1.41E6,12,17205,FL712_IPP71_TC_2408_ConA_odd_20180117072523.raw,2,tr|F1MZD8|F1MZD8_BOVIN:Q3MHH7|PALMD_BOVIN,,,,,1.07E6,1.41E6
RKLRGHVSHGHGRIGKH,51.35,1931.0939,17,0.7,644.7057,21.24,2.41E6,12,3505,FL712_IPP71_TC_2408_ConA_odd_20180117072523.raw,1,tr|G1K1B4|G1K1B4_BOVIN:tr|E1BE42|E1BE42_BOVIN:tr|G3MWX5|G3MWX5_BOVIN:Q56K03|RL27A_BOVIN,,,,,,2.41E6
RQPAPPREAH,51.34,1157.6053,10,-0.5,386.8755,21.57,1.38E7,9,3920,FL712_IPP71_TC_2408_ConA_even.raw,8,tr|Q861S4|Q861S4_BOVIN:tr|G5E6D6|G5E6D6_BOVIN:tr|E1BM31|E1BM31_BOVIN,,,1.75E7,2.03E7,4.4E6,9.32E6
AVFGQPGGLGSNIYQH,51.33,1643.8055,16,2.1,822.9118,65.81,3.93E5,10,21169,FL712_IPP71_TC_2408_ConA_even_20180117091528.raw,2,tr|E1BAQ2|E1BAQ2_BOVIN,,,2.27E5,3.93E5,,
KRKYSAAKSKVEKK,51.33,1649.9940,14,-0.5,413.5056,20.71,9.62E5,10,3355,FL712_IPP71_TC_2408_ConA_even_20180117091528.raw,6,Q58DQ3|RL6_BOVIN,,,2.52E5,1.86E6,3.9E5,6.21E5
GQSDDLIHHH,51.32,1157.5214,10,0.7,579.7684,26.72,7.99E5,9,5949,FL712_IPP71_TC_2408_ConA_even.raw,3,tr|G3MYG6|G3MYG6_BOVIN:tr|E1B8W8|E1B8W8_BOVIN,,,2.3E6,1.46E6,,
ALFSSPDMNETH,51.27,1347.5765,12,1.2,674.7963,59.59,1.21E5,12,18654,FL712_IPP71_TC_2408_ConA_odd_20180117072523.raw,1,tr|F1MEI8|F1MEI8_BOVIN,,,,,,1.21E5
SVPEVQEQYSH,51.27,1301.5887,11,1.7,651.8027,41.14,2.96E5,11,11611,FL712_IPP71_TC_2408_ConA_odd.raw,3,tr|G5E5C0|G5E5C0_BOVIN,,,,,8.25E5,4.58E5
LQFPVGRVH,51.26,1051.5927,9,1.6,1052.6016,48.62,8.67E6,10,14402,FL712_IPP71_TC_2408_ConA_even_20180117091528.raw,327,tr|F2Z4J1|F2Z4J1_BOVIN:tr|A0A0A0MP90|A0A0A0MP90_BOVIN:tr|F2Z4I6|F2Z4I6_BOVIN:P0C0S9|H2A1_BOVIN:tr|A0A0A0MP93|A0A0A0MP93_BOVIN:tr|G8JL00|G8JL00_BOVIN:tr|A4IFU5|A4IFU5_BOVIN:tr|F2Z4G5|F2Z4G5_BOVIN:TpMuguga_02g00611:tr|A0A0A0MPA2|A0A0A0MPA2_BOVIN:A1A4R1|H2A2C_BOVIN,,,4.9E9,5.55E9,4.81…
TIFHDRAEYMH,51.26,1418.6401,11,2.0,710.3288,38.96,9.41E5,12,10555,FL712_IPP71_TC_2408_ConA_odd_20180117072523.raw,5,Q0V8H6|MOV10_BOVIN,,,6.55E5,,9.25E6,1.6E7
AMYSRKALY,51.26,1101.5641,9,-0.7,1102.5706,35.93,7.87E5,11,9545,FL712_IPP71_TC_2408_ConA_odd.raw,13,Q58DQ3|RL6_BOVIN,,,3.83E7,3.91E7,1.83E8,2.42E8
SAMYSRKALY,51.23,1188.5961,10,1.1,595.3060,36.65,3.96E6,9,9884,FL712_IPP71_TC_2408_ConA_even.raw,7,Q58DQ3|RL6_BOVIN,,,3.96E6,6.37E6,4.09E7,4.97E7
LQHGAAPIWFH,51.23,1275.6512,11,0.7,426.2246,55.18,1.44E6,12,16898,FL712_IPP71_TC_2408_ConA_odd_20180117072523.raw,2,tr|Q0V8D3|Q0V8D3_BOVIN:tr|A7Z041|A7Z041_BOVIN,,,,,1.09E6,1.44E6
VSVEDAQMH,51.22,1014.4440,9,1.1,1015.4524,38.40,2.1E4,11,10521,FL712_IPP71_TC_2408_ConA_odd.raw,4,tr|Q1JPC8|Q1JPC8_BOVIN,,,5.84E5,,4.55E6,6.63E6
AITEHVVKH,51.22,1032.5717,9,0.8,517.2935,26.77,2.92E6,12,5676,FL712_IPP71_TC_2408_ConA_odd_20180117072523.raw,10,Q29RV1|PDIA4_BOVIN:tr|F1MEN8|F1MEN8_BOVIN,,,1.96E7,3.96E7,6.12E6,1.1E7
SQHGQPLNM,51.21,1010.4604,9,1.4,1011.4691,34.93,6.39E4,11,9149,FL712_IPP71_TC_2408_ConA_odd.raw,5,tr|E1B8D6|E1B8D6_BOVIN,,,8.06E5,2.28E6,4.7E6,7.91E6
QVADAILGNQMFTH,51.21,1543.7454,14,-0.2,772.8798,75.48,8.28E5,12,24919,FL712_IPP71_TC_2408_ConA_odd_20180117072523.raw,3,P49951|CLH1_BOVIN,,,,,7.34E5,8.28E5
ASYTPSPARASH,51.20,1243.5945,12,0.9,622.8051,27.23,4.42E5,11,6068,FL712_IPP71_TC_2408_ConA_odd.raw,5,tr|A6QQU2|A6QQU2_BOVIN,,,,,4.42E5,1.68E6
HFFYQKLQW,51.20,1295.6451,9,0.7,648.8303,63.07,1.26E6,9,20153,FL712_IPP71_TC_2408_ConA_even.raw,2,P62285|ASPM_BOVIN:tr|F1MM80|F1MM80_BOVIN,,,1.26E6,8.51E5,,
RMFAPTKTWR,51.19,1292.6812,10,0.7,431.9013,37.40,1.07E6,12,9931,FL712_IPP71_TC_2408_ConA_odd_20180117072523.raw,2,Q58DW0|RL4_BOVIN,,,,,8.31E5,1.07E6
GQKPWSQHY,51.18,1129.5305,9,0.2,565.7726,31.77,4.66E6,9,7954,FL712_IPP71_TC_2408_ConA_even.raw,5,tr|A2VDN7|A2VDN7_BOVIN,,,6.59E6,4.05E6,4.35E5,5.35E5
GQHGGIYVH,51.17,966.4672,9,0.5,967.4749,29.32,2.47E5,12,6698,FL712_IPP71_TC_2408_ConA_odd_20180117072523.raw,9,tr|E1B9Q3|E1B9Q3_BOVIN:tr|A7E315|A7E315_BOVIN,,,2.35E6,8.74E6,1.31E7,2.45E7
YQEDVGNYMH,51.14,1254.4976,10,-1.1,628.2554,50.27,1.22E6,12,14960,FL712_IPP71_TC_2408_ConA_odd_20180117072523.raw,3,tr|Q8SQ31|Q8SQ31_BOVIN,,,6.31E6,7.82E6,,1.22E6
SQHSKGSKSPDWLM(+15.99)H,51.14,1739.8049,15,-1.0,435.9581,29.79,1.62E6,12,6887,FL712_IPP71_TC_2408_ConA_odd_20180117072523.raw,1,P82908|RT36_BOVIN,Oxidation (M),M14:Oxidation (M):1000.00,,,,1.62E6
FGFDEQLMH,51.14,1122.4805,9,-0.1,562.2474,70.25,6.93E6,11,22870,FL712_IPP71_TC_2408_ConA_odd.raw,4,tr|E1BJD2|E1BJD2_BOVIN,,,7.7E5,8.15E5,6.93E6,7.16E6
QVDPVAITH,51.13,978.5134,9,3.9,979.5245,45.01,1.35E5,9,13161,FL712_IPP71_TC_2408_ConA_even.raw,6,A5D7V5|MO2R1_BOVIN:tr|F1MGU6|F1MGU6_BOVIN,,,7.61E6,1.27E7,4.97E6,4.17E6
GGFGSRPTDAH,51.12,1100.4999,11,-0.4,551.2570,26.26,3.66E6,11,5678,FL712_IPP71_TC_2408_ConA_odd.raw,6,tr|A5PJP2|A5PJP2_BOVIN:tr|E1B9I2|E1B9I2_BOVIN,,,1.07E6,3.37E6,5.36E6,3.21E6
AAFEQLQKW,51.09,1119.5713,9,2.2,560.7941,61.91,2.1E6,9,19697,FL712_IPP71_TC_2408_ConA_even.raw,4,tr|Q08E34|Q08E34_BOVIN,,,2.1E6,1.19E6,8.01E6,8.42E6
SLREHFEKW,51.09,1230.6145,9,0.8,411.2124,40.34,4.54E8,9,11333,FL712_IPP71_TC_2408_ConA_even.raw,16,tr|E1BEG2|E1BEG2_BOVIN,,,4.92E8,3.81E8,1.73E7,1.09E7
HQAPARILH,51.08,1041.5831,9,-0.4,348.2015,25.85,1.64E7,11,5516,FL712_IPP71_TC_2408_ConA_odd.raw,6,tr|A6H7B6|A6H7B6_BOVIN,,,1.01E6,1.72E6,1.89E7,3.48E7
ILMDPSPEY,51.08,1063.4896,9,-0.1,1064.4968,72.65,2.01E6,9,23786,FL712_IPP71_TC_2408_ConA_even.raw,5,Q24K09|DNMT1_BOVIN,,,2.01E6,2.3E6,2.42E5,3.29E5
RIAAKFITH,51.06,1055.6240,9,-0.9,352.8816,31.71,3.21E6,9,7931,FL712_IPP71_TC_2408_ConA_even.raw,2,A4FUA8|CAZA1_BOVIN,,,3.21E6,2.78E6,,
AQKFISDIANDALQH,51.06,1669.8423,15,-0.7,557.6210,61.24,8.73E5,9,19437,FL712_IPP71_TC_2408_ConA_even.raw,2,tr|A5PJW1|A5PJW1_BOVIN,,,8.73E5,1.08E6,,
HAAPSPVQH,51.06,942.4672,9,-0.5,472.2406,22.15,5.59E6,9,4154,FL712_IPP71_TC_2408_ConA_even.raw,5,tr|E1BJ59|E1BJ59_BOVIN,,,5.71E6,1.26E7,3.27E6,
SEFEKGLKH,51.04,1073.5505,9,0.0,537.7825,26.15,1.28E7,11,5634,FL712_IPP71_TC_2408_ConA_odd.raw,9,tr|E1BAT5|E1BAT5_BOVIN,,,2.59E6,5.63E6,6.74E7,1.17E8
TMAEGGIEH,51.04,943.4069,9,1.3,944.4155,31.83,3.31E5,9,7977,FL712_IPP71_TC_2408_ConA_even.raw,7,tr|Q3ZBC3|Q3ZBC3_BOVIN:tr|F1MCF9|F1MCF9_BOVIN,,,7.05E6,8.88E6,8.68E6,1.21E7
SQSYYTVAH,51.03,1054.4719,9,2.7,1055.4821,40.06,1.1E6,12,10993,FL712_IPP71_TC_2408_ConA_odd_20180117072523.raw,7,tr|A5PKK5|A5PKK5_BOVIN,,,1.55E6,2.26E6,1.47E7,2.94E7
AMFPHEVNH,51.02,1080.4811,9,0.1,541.2479,38.00,7.98E5,10,10211,FL712_IPP71_TC_2408_ConA_even_20180117091528.raw,4,tr|F1MLJ5|F1MLJ5_BOVIN,,,1.86E6,1.81E6,,
KKSSKSPKKPKAVKPK,50.99,1765.1301,16,-1.6,442.2891,20.05,5.27E5,9,3312,FL712_IPP71_TC_2408_ConA_even.raw,5,G3N131|H11_BOVIN,,,6.12E5,1.06E6,,2.74E5
ALDDSVSSSSVH,50.98,1202.5415,12,-0.8,602.2775,41.27,1.08E6,12,11473,FL712_IPP71_TC_2408_ConA_odd_20180117072523.raw,1,tr|F1MXS1|F1MXS1_BOVIN,,,,,,1.08E6
STHAFHQPH,50.97,1060.4839,9,0.1,531.2493,23.88,9.18E6,10,4594,FL712_IPP71_TC_2408_ConA_even_20180117091528.raw,8,E1BD44|BATF_BOVIN,,,8.86E6,2.67E7,3.91E6,1.36E7
AQDALKFMH,50.97,1059.5171,9,1.4,530.7665,43.58,2.12E6,11,12575,FL712_IPP71_TC_2408_ConA_odd.raw,4,tr|Q58DG7|Q58DG7_BOVIN,,,,,4.43E6,6.6E6
SSYPNPVAH,50.97,970.4508,9,1.4,971.4595,40.65,5.55E5,12,11227,FL712_IPP71_TC_2408_ConA_odd_20180117072523.raw,7,tr|E1BIA7|E1BIA7_BOVIN,,,8.01E5,1.51E6,1.1E7,1.9E7
TQYDVELFQRIEH,50.96,1676.8158,13,1.7,839.4166,67.13,6.54E4,12,21666,FL712_IPP71_TC_2408_ConA_odd_20180117072523.raw,2,Q29S22|DDX47_BOVIN,,,,,,2.74E6
SLFGGLAPGESSWSQH,50.94,1658.7688,16,0.9,830.3924,77.72,7.58E4,11,25639,FL712_IPP71_TC_2408_ConA_odd.raw,1,Q2HJE1|WDR91_BOVIN,,,,,7.58E4,
TQIQESQVTSH,50.94,1256.5997,11,0.8,629.3076,34.96,2.75E6,10,8999,FL712_IPP71_TC_2408_ConA_even_20180117091528.raw,4,tr|F1N6E9|F1N6E9_BOVIN,,,2.05E6,2.75E6,5.56E5,7.44E5
AQYLREPRTSH,50.93,1356.6898,11,-0.1,453.2372,27.98,1.26E6,11,6370,FL712_IPP71_TC_2408_ConA_odd.raw,3,tr|Q1RMI4|Q1RMI4_BOVIN:tr|E1BN49|E1BN49_BOVIN,,,,,1.29E6,2.26E6
KWVEMTSHW,50.92,1202.5543,9,0.0,602.2844,54.25,2.56E6,12,16526,FL712_IPP71_TC_2408_ConA_odd_20180117072523.raw,3,tr|A6QQB2|A6QQB2_BOVIN,,,,,2.45E6,2.56E6
AQQIHNIRQH,50.92,1243.6534,10,1.0,622.8346,22.20,7.28E5,11,4095,FL712_IPP71_TC_2408_ConA_odd.raw,10,tr|A7YY50|A7YY50_BOVIN,,,1.24E7,2.54E7,4.53E6,1.38E7
QEYDEPILKH,50.92,1270.6194,10,-0.8,424.5467,40.95,1.7E6,9,11572,FL712_IPP71_TC_2408_ConA_even.raw,4,tr|F1N7X3|F1N7X3_BOVIN:Q2TA40|NP1L4_BOVIN,,,2.01E6,2.29E6,,
TLLIKTVETRDGQVINETS,50.89,2116.1375,19,1.2,706.3873,57.24,1.06E6,10,17785,FL712_IPP71_TC_2408_ConA_even_20180117091528.raw,1,P48616|VIME_BOVIN,,,,1.06E6,,
KLFSTETSLQVH,50.88,1388.7300,12,0.9,695.3729,50.65,1.42E5,12,15111,FL712_IPP71_TC_2408_ConA_odd_20180117072523.raw,1,Q29RK0|ZN574_BOVIN,,,,,,1.42E5
AQWEETVTH,50.87,1099.4934,9,0.3,1100.5010,43.41,2.91E6,9,12527,FL712_IPP71_TC_2408_ConA_even.raw,6,tr|E1BJU6|E1BJU6_BOVIN,,,5.24E7,6.13E7,1.31E6,1.65E6
AQYEQDLQH,50.85,1130.4993,9,2.9,1131.5098,35.09,1.21E5,9,9267,FL712_IPP71_TC_2408_ConA_even.raw,6,Q95N27|PP16B_BOVIN,,,4.54E6,6.25E6,1.31E7,2.07E7
SLPWLDGGKALGSH,50.83,1436.7412,14,-0.5,719.3775,65.72,1.39E6,12,21105,FL712_IPP71_TC_2408_ConA_odd_20180117072523.raw,4,Q08DV0|GATA3_BOVIN,,,,,5.34E6,7.63E6
KVVLTQANKLGV,50.82,1268.7816,12,1.3,635.3989,43.05,2.61E5,11,12370,FL712_IPP71_TC_2408_ConA_odd.raw,3,tr|E1BMP2|E1BMP2_BOVIN,,,,,5.62E5,1.16E5
HQLNQILRH,50.81,1157.6417,9,-0.2,386.8878,31.44,1.43E7,9,7824,FL712_IPP71_TC_2408_ConA_even.raw,6,tr|G3X6Y3|G3X6Y3_BOVIN,,,1.55E7,1.01E7,2.39E6,1.58E6
YASGRTTGIVM(+15.99)DSGD,50.81,1544.6776,15,2.0,773.3477,40.52,2.65E5,10,11213,FL712_IPP71_TC_2408_ConA_even_20180117091528.raw,2,tr|F1MRD0|F1MRD0_BOVIN:P60712|ACTB_BOVIN:P63258|ACTG_BOVIN,Oxidation (M),M11:Oxidation (M):1000.00,1.34E5,2.65E5,,
RLLDAKEQAH,50.79,1179.6360,10,-0.3,394.2191,26.45,6.63E6,9,5842,FL712_IPP71_TC_2408_ConA_even.raw,8,Q24JY3|SPC24_BOVIN:tr|F1MNP7|F1MNP7_BOVIN,,,7.66E6,1.44E7,3.52E7,5.32E7
AFYDGSAGRW,50.77,1128.4988,10,1.5,565.2575,59.54,2.83E7,9,18777,FL712_IPP71_TC_2408_ConA_even.raw,4,tr|E1BGH2|E1BGH2_BOVIN,,,2.84E7,1.54E7,,1.2E6
RLYELIVRH,50.77,1197.6982,9,1.1,400.2405,42.99,3.44E5,9,12364,FL712_IPP71_TC_2408_ConA_even.raw,4,tr|F1MGY1|F1MGY1_BOVIN:tr|A0JN73|A0JN73_BOVIN,,,3.44E5,2.8E5,9.57E5,8.32E5
LLHEMQIQH,50.77,1147.5808,9,0.9,383.5345,38.49,2.98E6,9,10614,FL712_IPP71_TC_2408_ConA_even.raw,3,Q3MHL7|TCPZ_BOVIN,,,2.98E6,3.18E6,,
TLAIHEVSH,50.76,1005.5244,9,0.3,503.7696,32.98,3.97E6,11,8366,FL712_IPP71_TC_2408_ConA_odd.raw,4,tr|G5E5F9|G5E5F9_BOVIN:Q3ZBY7|DEGS1_BOVIN,,,,,6.92E6,5.16E6
TQEIHVIEH,50.76,1104.5564,9,1.2,553.2861,33.77,2.1E6,11,8684,FL712_IPP71_TC_2408_ConA_odd.raw,3,tr|F1MNL8|F1MNL8_BOVIN,,,,,4.82E6,2.74E6
TGRLRGTKTVQEKEN,50.75,1715.9279,15,-0.8,429.9889,23.76,1.71E6,12,4484,FL712_IPP71_TC_2408_ConA_odd_20180117072523.raw,11,Q3T0S6|RL8_BOVIN,,,7.5E6,1.46E7,7.44E5,3.84E6
RQINWTVLYRRKH,50.75,1768.9961,13,-0.1,443.2563,36.96,1.2E6,9,10006,FL712_IPP71_TC_2408_ConA_even.raw,1,Q862I1|RL24_BOVIN,,,1.2E6,,,
KVKKTIPSW,50.72,1085.6597,9,1.6,543.8380,32.08,3.01E7,11,8007,FL712_IPP71_TC_2408_ConA_odd.raw,7,Q08DU9|HP1B3_BOVIN,,,2.38E6,,8.07E7,4.2E7
FYDSELFRMH,50.69,1343.5968,10,-0.1,448.8728,65.07,1.43E6,12,20846,FL712_IPP71_TC_2408_ConA_odd_20180117072523.raw,1,tr|F1N506|F1N506_BOVIN,,,,,,1.43E6
TVRAFDLHRY,50.69,1276.6676,10,0.1,426.5632,39.78,3.55E7,9,11115,FL712_IPP71_TC_2408_ConA_even.raw,13,tr|E1BL00|E1BL00_BOVIN,,,3.55E7,2.7E7,5.25E7,4.4E7
RSSLYFPPLSDELVN,50.68,1735.8781,15,0.5,868.9468,81.19,2.29E5,9,26958,FL712_IPP71_TC_2408_ConA_even.raw,2,P07688|CATB_BOVIN,,,2.29E5,4.3E5,,
TQVSVRPLQH,50.68,1163.6411,10,-0.8,582.8274,33.24,1.61E6,9,8532,FL712_IPP71_TC_2408_ConA_even.raw,9,tr|F1N632|F1N632_BOVIN:A6QPY0|OST48_BOVIN,,,1.61E6,1.82E6,8.38E7,8.93E7
RAFDQGADAIYEH,50.67,1491.6742,13,0.9,498.2325,47.60,8.31E5,12,13995,FL712_IPP71_TC_2408_ConA_odd_20180117072523.raw,2,P00130|QCR9_BOVIN,,,,,,1.62E6
RIEPFSSPPELPDVM(+15.99)KPQDSGSSANEQAVQ,50.65,3255.5354,30,1.6,1086.1875,65.53,7.34E5,10,21060,FL712_IPP71_TC_2408_ConA_even_20180117091528.raw,4,tr|E1BJ20|E1BJ20_BOVIN:tr|Q3SZ32|Q3SZ32_BOVIN,Oxidation (M),M15:Oxidation (M):1000.00,4.85E5,7.34E5,5.18E5,8.5E5
GGFGSYSQH,50.65,938.3882,9,2.3,939.3977,35.05,5.25E5,11,9197,FL712_IPP71_TC_2408_ConA_odd.raw,6,tr|F6RSR1|F6RSR1_BOVIN,,,5.9E5,9.45E5,1.07E7,1.43E7
SQIEEHKVF,50.64,1115.5610,9,0.0,1116.5684,36.18,1.77E5,9,9701,FL712_IPP71_TC_2408_ConA_even.raw,8,tr|F1N6H4|F1N6H4_BOVIN,,,4.44E7,4.92E7,1.61E6,1.45E6
FQQSHVHVH,50.63,1117.5417,9,0.1,559.7782,26.16,1.85E6,12,5431,FL712_IPP71_TC_2408_ConA_odd_20180117072523.raw,6,tr|Q1JPK4|Q1JPK4_BOVIN:tr|Q1JPI9|Q1JPI9_BOVIN:Q5EAE0|ERGI3_BOVIN,,,1.45E6,4.06E6,2.08E6,6.08E6
ALLTYMIAH,50.63,1031.5474,9,0.3,1032.5549,71.49,4.48E5,11,23324,FL712_IPP71_TC_2408_ConA_odd.raw,6,Q2TA32|TYSY_BOVIN:tr|F1MY63|F1MY63_BOVIN,,,,,1.71E7,2E7
RLMGAGKKEH,50.61,1125.6077,10,-0.5,376.2096,21.22,1.88E5,12,3495,FL712_IPP71_TC_2408_ConA_odd_20180117072523.raw,1,Q3MHL8|SMAP_BOVIN,,,,,,1.88E5
MQVVPVLVH,50.59,1020.5790,9,-0.7,511.2964,65.93,4.07E6,9,21268,FL712_IPP71_TC_2408_ConA_even.raw,5,tr|A6H714|A6H714_BOVIN:tr|A5PJZ8|A5PJZ8_BOVIN,,,4.07E6,4.15E6,2.14E5,3.08E5
RLYGVYKVH,50.59,1133.6345,9,-1.2,378.8850,32.85,1.59E6,11,8314,FL712_IPP71_TC_2408_ConA_odd.raw,2,A1A4L0|SNX4_BOVIN,,,,2.07E6,1.59E6,
AMWKKLAEW,50.58,1161.6005,9,0.5,581.8078,57.37,1.5E7,9,17930,FL712_IPP71_TC_2408_ConA_even.raw,6,tr|E1BD03|E1BD03_BOVIN,,,1.5E7,,8.68E6,8.86E6
EEGFYKFHNW,50.58,1355.5935,10,0.1,678.8041,58.94,6.06E5,12,18402,FL712_IPP71_TC_2408_ConA_odd_20180117072523.raw,2,tr|A7E3T4|A7E3T4_BOVIN:Q2KJI2|STT3A_BOVIN,,,,,4.28E5,6.06E5
KMFFTTKHRW,50.57,1380.7125,10,0.2,691.3636,37.06,2.86E5,12,9796,FL712_IPP71_TC_2408_ConA_odd_20180117072523.raw,7,P82927|RM42_BOVIN,,,7.61E5,2.83E6,1.29E7,1.6E7
KVFDPQNDKPSKW,50.57,1587.8044,13,1.2,530.2761,38.91,1.15E6,11,10721,FL712_IPP71_TC_2408_ConA_odd.raw,1,Q3T035|ARPC3_BOVIN,,,,,1.15E6,
NPGLLVHPDL,50.56,1073.5869,10,-0.4,537.8005,65.17,6.04E5,10,20918,FL712_IPP71_TC_2408_ConA_even_20180117091528.raw,1,tr|Q1KNJ0|Q1KNJ0_BOVIN:tr|A7Z034|A7Z034_BOVIN:tr|F1MKW9|F1MKW9_BOVIN,,,,6.04E5,,
AQSGAAPHYHH,50.56,1174.5267,11,1.7,588.2717,21.29,1.9E5,9,3809,FL712_IPP71_TC_2408_ConA_even.raw,5,A7Z017|MAF_BOVIN,,,5.09E5,,3.69E5,9.04E5
KGEVEKHTSQKDYSR,50.55,1790.8911,15,0.0,448.7301,21.79,3.3E5,10,3776,FL712_IPP71_TC_2408_ConA_even_20180117091528.raw,2,tr|Q3SYW3|Q3SYW3_BOVIN,,,2.14E5,3.3E5,,
A(+42.01)AQYLREPRTSHGLANSGDSQLRLVL,50.53,2893.5159,26,4.0,724.3892,68.11,1.41E5,10,22072,FL712_IPP71_TC_2408_ConA_even_20180117091528.raw,1,tr|E1BN49|E1BN49_BOVIN,Acetylation (Protein N-term),A1:Acetylation (Protein N-term):1000.00,,1.41E5,,
AQDSKGHIY,50.53,1017.4879,9,-1.7,1018.4935,27.55,4.16E4,10,6051,FL712_IPP71_TC_2408_ConA_even_20180117091528.raw,9,tr|F1MN16|F1MN16_BOVIN:tr|A6QPL8|A6QPL8_BOVIN,,,6.74E6,1.28E7,4.19E6,8.61E6
YQTHQPVYH,50.52,1171.5410,9,-0.2,586.7776,28.09,1.2E6,11,6412,FL712_IPP71_TC_2408_ConA_odd.raw,4,tr|A2VE51|A2VE51_BOVIN:tr|F1MIU2|F1MIU2_BOVIN,,,,,3.43E6,9.64E6
HFWGLRVRGQHTKTTG,50.52,1879.9917,16,2.7,627.6729,31.98,5.57E5,11,7966,FL712_IPP71_TC_2408_ConA_odd.raw,7,Q3T0R1|RS18_BOVIN,,,8.16E6,5.44E6,3.83E6,1.83E5
SSFETEFNTQPH,50.50,1422.6051,12,2.0,712.3113,55.74,7.45E4,12,17122,FL712_IPP71_TC_2408_ConA_odd_20180117072523.raw,1,tr|Q2T9R7|Q2T9R7_BOVIN,,,,,,7.45E4
SIHDGTVTH,50.49,965.4567,9,0.0,966.4639,25.56,1.36E5,12,5191,FL712_IPP71_TC_2408_ConA_odd_20180117072523.raw,6,tr|F1MNP4|F1MNP4_BOVIN:Q6TJY3|KS6B1_BOVIN,,,3.33E5,8.76E5,8.13E5,8.27E6
MQTEKQFFH,50.48,1194.5492,9,1.5,598.2828,39.84,8.9E5,12,10909,FL712_IPP71_TC_2408_ConA_odd_20180117072523.raw,4,tr|D7GLD0|D7GLD0_BOVIN:tr|D7GLD1|D7GLD1_BOVIN:tr|E1BKT8|E1BKT8_BOVIN,,,,,1.56E6,2.78E6
YVFWVQRQH,50.48,1261.6356,9,0.2,631.8252,51.67,1.24E6,9,15710,FL712_IPP71_TC_2408_ConA_even.raw,8,Q28125|ICAM3_BOVIN,,,3.37E6,4.61E6,2.27E6,9.76E6
DLMEYAKQH,50.47,1133.5176,9,0.4,567.7663,48.94,7.49E6,10,14523,FL712_IPP71_TC_2408_ConA_even_20180117091528.raw,5,P14568|ASSY_BOVIN,,,5.9E6,7.8E6,,2.53E6
SIHSKEIFH,50.45,1096.5665,9,2.2,1097.5762,29.03,2.08E5,9,6868,FL712_IPP71_TC_2408_ConA_even.raw,11,tr|E1BIF0|E1BIF0_BOVIN,,,7.69E7,1.14E8,1E7,1.37E7
YC(+119.00)FSGMSDHRY,50.45,1483.5319,11,0.4,742.7735,45.95,9.59E4,12,13337,FL712_IPP71_TC_2408_ConA_odd_20180117072523.raw,2,tr|E1BF20|E1BF20_BOVIN:Q3SZF3|HNRH2_BOVIN:tr|A5D9B4|A5D9B4_BOVIN,Cysteinylation,C2:Cysteinylation:1000.00,,,4.31E4,9.59E4
TAYEKIKKW,50.45,1165.6495,9,0.1,583.8321,32.62,9.33E5,11,8223,FL712_IPP71_TC_2408_ConA_odd.raw,4,tr|E1BC77|E1BC77_BOVIN:tr|Q6WY07|Q6WY07_BOVIN,,,,,6.9E6,5.68E6
RLTEHMRIH,50.45,1191.6295,9,0.0,398.2171,27.64,1.51E6,9,6316,FL712_IPP71_TC_2408_ConA_even.raw,2,tr|F1ML16|F1ML16_BOVIN,,,1.51E6,2.22E6,,
VTDDPTQVH,50.43,1010.4669,9,1.8,1011.4760,34.54,5.82E4,10,8835,FL712_IPP71_TC_2408_ConA_even_20180117091528.raw,3,tr|A5D7T6|A5D7T6_BOVIN,,,,3.5E6,,1.84E6
TVIDSGDGVTH,50.43,1099.5145,11,-1.7,1100.5199,37.88,4.9E5,11,10315,FL712_IPP71_TC_2408_ConA_odd.raw,8,P61157|ARP3_BOVIN,,,5.42E6,7.97E6,1.77E7,2.55E7
HAVDHILQH,50.42,1068.5465,9,-0.7,357.1892,29.62,9.6E5,11,7020,FL712_IPP71_TC_2408_ConA_odd.raw,1,Q3ZCH9|HDHD2_BOVIN,,,,,9.6E5,
KVLHKVQQY,50.41,1141.6608,9,0.7,571.8381,25.68,7.76E5,11,5447,FL712_IPP71_TC_2408_ConA_odd.raw,4,tr|F1MIQ3|F1MIQ3_BOVIN,,,,,3.22E6,6.63E6
YFFKGLHYW,50.41,1259.6127,9,-0.1,630.8135,67.17,3.42E6,9,21719,FL712_IPP71_TC_2408_ConA_even.raw,5,tr|F1N1F5|F1N1F5_BOVIN:tr|M5FK30|M5FK30_BOVIN,,,6.1E6,4.85E6,,
RQHAFELKH,50.40,1164.6152,9,-2.5,389.2114,25.89,2.64E5,9,5617,FL712_IPP71_TC_2408_ConA_even.raw,2,tr|E1BNA3|E1BNA3_BOVIN,,,2.64E5,3.46E5,,
SQSSSYGSLHSH,50.40,1275.5480,12,-0.3,426.1898,26.43,5.52E5,9,5831,FL712_IPP71_TC_2408_ConA_even.raw,4,tr|A0JN84|A0JN84_BOVIN:tr|F1MV33|F1MV33_BOVIN:tr|A7E377|A7E377_BOVIN,,,8.07E5,1.19E6,,
HAFHGALHLW,50.40,1187.5989,10,-1.7,396.8729,49.94,4.49E6,11,14972,FL712_IPP71_TC_2408_ConA_odd.raw,2,tr|E1BEP7|E1BEP7_BOVIN,,,,,4.49E6,3.89E6
GAADGGLMDRDH,50.38,1213.5145,12,0.9,607.7651,35.82,5.37E5,12,9304,FL712_IPP71_TC_2408_ConA_odd_20180117072523.raw,2,tr|A5PJP2|A5PJP2_BOVIN:tr|E1B9I2|E1B9I2_BOVIN,,,,,4.12E5,5.37E5
SITYKPVKH,50.38,1071.6077,9,0.5,536.8114,25.65,5.76E6,11,5434,FL712_IPP71_TC_2408_ConA_odd.raw,8,Q56K10|RS15_BOVIN,,,3.22E6,8.57E6,1.71E7,4.45E7
LLFGIFDGHGGH,50.38,1268.6301,12,-1.2,423.8835,74.68,9.06E4,10,24592,FL712_IPP71_TC_2408_ConA_even_20180117091528.raw,1,tr|G3N1T9|G3N1T9_BOVIN,,,,9.06E4,,
AQLPGHSSDTSGLH,50.38,1405.6586,14,-0.4,469.5599,34.51,9.88E5,12,8777,FL712_IPP71_TC_2408_ConA_odd_20180117072523.raw,2,Q6T8E9|CCNT1_BOVIN,,,,,,1.11E6
SQDSPIFMY,50.36,1086.4692,9,3.5,1087.4803,81.70,8.81E7,11,27041,FL712_IPP71_TC_2408_ConA_odd.raw,4,tr|A7Z054|A7Z054_BOVIN,,,,,8.96E7,5.05E5
TDGDYDYLIKL,50.36,1314.6343,11,1.8,658.3256,80.90,1.53E5,11,26724,FL712_IPP71_TC_2408_ConA_odd.raw,2,Q8HZJ5|RB27B_BOVIN,,,,,1.53E5,1.41E5
KLHELNQKW,50.35,1194.6509,9,1.7,598.3337,32.30,1.11E6,11,8095,FL712_IPP71_TC_2408_ConA_odd.raw,5,tr|E1BFB0|E1BFB0_BOVIN,,,2.23E5,,1.17E7,8.55E6
SFTTTIHKVNS,50.35,1233.6354,11,-0.5,617.8246,34.15,2.88E5,9,8895,FL712_IPP71_TC_2408_ConA_even.raw,1,tr|Q2YDM9|Q2YDM9_BOVIN:tr|E1BL66|E1BL66_BOVIN:tr|E1BL65|E1BL65_BOVIN,,,2.88E5,,,
GMHIRKATKY,50.35,1203.6547,10,-1.1,402.2250,26.47,7.62E5,10,5620,FL712_IPP71_TC_2408_ConA_even_20180117091528.raw,3,Q3T025|RL17_BOVIN:tr|F1N0W3|F1N0W3_BOVIN,,,,7.62E5,1.05E6,9.83E5
C(+119.00)QQEVIGALVTH,50.35,1415.6537,12,0.3,708.8344,58.55,1.29E6,12,18244,FL712_IPP71_TC_2408_ConA_odd_20180117072523.raw,2,tr|E1BE83|E1BE83_BOVIN,Cysteinylation,C1:Cysteinylation:1000.00,,,1.06E6,1.29E6
RVFDKLSPLH,50.34,1210.6823,10,-1.3,404.5675,45.55,6.67E6,12,13176,FL712_IPP71_TC_2408_ConA_odd_20180117072523.raw,3,Q3SZC2|PSB9_BOVIN,,,,,5.76E6,7.06E6
S(+42.01)GRGKGGKGLGKGGAKRH,50.33,1748.9869,18,2.1,584.0042,20.33,5.45E5,12,3140,FL712_IPP71_TC_2408_ConA_odd_20180117072523.raw,1,tr|A5D792|A5D792_BOVIN:tr|G3N081|G3N081_BOVIN,Acetylation (Protein N-term),S1:Acetylation (Protein N-term):1000.00,,,,5.45E5
QQQQPQHAF,50.32,1110.5206,9,-0.7,556.2672,30.43,8.51E6,11,7345,FL712_IPP71_TC_2408_ConA_odd.raw,5,Q0VCT9|CITE2_BOVIN,,,4.85E5,6.64E5,8.62E6,1.22E7
HVLHVVAPNW,50.30,1170.6298,10,-0.2,586.3220,53.63,4.75E5,11,16415,FL712_IPP71_TC_2408_ConA_odd.raw,1,tr|A6QQZ9|A6QQZ9_BOVIN:tr|F1ML90|F1ML90_BOVIN,,,,,4.75E5,
KVHGSLARAGKVRGQTPKVAKQEKKK,50.30,2828.6936,26,1.4,708.1817,24.35,2.25E6,10,4783,FL712_IPP71_TC_2408_ConA_even_20180117091528.raw,4,tr|Q3SZG2|Q3SZG2_BOVIN,,,,2.25E6,3.41E5,
MQYEEDSYNH,50.29,1314.4823,10,0.9,658.2490,38.19,6.36E5,11,10434,FL712_IPP71_TC_2408_ConA_odd.raw,3,tr|F1N0Q7|F1N0Q7_BOVIN,,,,,6.36E5,1.38E6
VIEEGGMNH,50.28,984.4335,9,-0.3,985.4405,31.12,5.43E5,11,7620,FL712_IPP71_TC_2408_ConA_odd.raw,7,tr|E1B7K3|E1B7K3_BOVIN,,,2.64E7,2.43E7,1.29E7,1.48E7
TLDEKRKFLFF,50.26,1442.7921,11,1.6,722.4045,64.76,5.05E5,10,20756,FL712_IPP71_TC_2408_ConA_even_20180117091528.raw,7,tr|F1N7C1|F1N7C1_BOVIN,,,7.2E7,8.01E7,,
AQTAIKAMH,50.25,969.5066,9,0.4,485.7608,26.68,4.23E6,9,5932,FL712_IPP71_TC_2408_ConA_even.raw,8,tr|A7MB95|A7MB95_BOVIN,,,6.59E6,1.03E7,4.85E6,1.16E7
MAYAYLFKY,50.25,1168.5626,9,-1.0,585.2880,75.87,7.71E5,9,25010,FL712_IPP71_TC_2408_ConA_even.raw,3,tr|Q148J4|Q148J4_BOVIN,,,7.71E5,8.54E5,,
KFFYQKEHW,50.24,1311.6400,9,-1.3,438.2201,40.17,7.37E6,9,11266,FL712_IPP71_TC_2408_ConA_even.raw,9,tr|F1MXV4|F1MXV4_BOVIN,,,7.81E6,5.81E6,2.49E6,2.95E6
AQFAARAIISEL,50.24,1288.7139,12,1.2,645.3650,75.94,1.59E5,12,25098,FL712_IPP71_TC_2408_ConA_odd_20180117072523.raw,2,Q95L46|IF4G2_BOVIN,,,,,2.04E5,1.59E5
M(+15.99)SLGLVLVH,50.23,983.5474,9,1.8,984.5564,67.42,2.31E5,12,21783,FL712_IPP71_TC_2408_ConA_odd_20180117072523.raw,10,A7Z064|HMDH_BOVIN,Oxidation (M),M1:Oxidation (M):1000.00,1.09E6,1.12E6,1.34E7,1.86E7
VWRAAANHRY,50.19,1242.6370,10,-1.2,415.2191,27.96,1.47E6,9,6439,FL712_IPP71_TC_2408_ConA_even.raw,3,tr|E1BDQ2|E1BDQ2_BOVIN,,,2.13E6,1.67E6,,
AKAVKPKAAKPKTAKPKAAKPKKAAAKKK,50.18,2981.9431,29,2.8,746.4952,20.71,6.71E6,12,3290,FL712_IPP71_TC_2408_ConA_odd_20180117072523.raw,4,tr|G3MWV5|G3MWV5_BOVIN,,,1.09E6,3.38E6,3.02E6,6.71E6
AMADTFLEH,50.17,1033.4539,9,1.3,1034.4625,58.42,2.29E5,11,18304,FL712_IPP71_TC_2408_ConA_odd.raw,6,tr|A5D984|A5D984_BOVIN,,,8.91E5,9.23E5,1.36E7,2.24E7
EMLDILVKH,50.16,1096.5951,9,0.2,549.3049,62.24,2.15E6,9,19826,FL712_IPP71_TC_2408_ConA_even.raw,3,Q08DP6|RHG10_BOVIN,,,2.15E6,1.42E6,,
KVDHGALMH,50.15,1006.5018,9,0.0,336.5079,25.05,5.43E6,9,5284,FL712_IPP71_TC_2408_ConA_even.raw,8,tr|Q3T089|Q3T089_BOVIN:tr|F1MRA9|F1MRA9_BOVIN:Q5EA99|PK1IP_BOVIN,,,5.43E6,1.27E7,2.68E7,4.67E7
FVLDNTDHKGVH,50.15,1380.6786,12,-1.5,346.1764,36.40,4.89E5,10,9570,FL712_IPP71_TC_2408_ConA_even_20180117091528.raw,4,A2VE39|CMTR1_BOVIN,,,3.64E6,3.95E6,,
LLAENDTSH,50.14,998.4669,9,1.3,999.4755,31.76,7.4E4,9,7952,FL712_IPP71_TC_2408_ConA_even.raw,5,A7Z064|HMDH_BOVIN,,,3.9E6,8.89E4,1.52E6,1.9E6
LRVTPFILKKLDSI,50.14,1642.0181,14,1.5,548.3475,68.95,3.73E6,9,22381,FL712_IPP71_TC_2408_ConA_even.raw,2,A8YXZ8|TOM5_BOVIN,,,3.73E6,3.04E6,,
N(+.98)VMSSQLHSLTH,50.13,1353.6348,12,1.2,677.8255,55.15,5.12E5,12,16887,FL712_IPP71_TC_2408_ConA_odd_20180117072523.raw,2,Q2KII6|NGDN_BOVIN,Deamidation (NQ),N1:Deamidation (NQ):95.62,,,4.2E5,5.12E5
RVHAALVYH,50.13,1064.5879,9,2.1,355.8707,29.63,1.63E5,9,7106,FL712_IPP71_TC_2408_ConA_even.raw,1,tr|A4FUE1|A4FUE1_BOVIN:Q28147|PP1R8_BOVIN,,,1.63E5,,,
SPPELPPRNII,50.12,1231.6924,11,0.3,616.8536,62.01,3.28E6,9,19739,FL712_IPP71_TC_2408_ConA_even.raw,9,tr|A7MBK3|A7MBK3_BOVIN:tr|F6QCI5|F6QCI5_BOVIN,,,3.4E6,3.2E6,,8.96E5
ASNLHALAH,50.12,932.4828,9,0.0,467.2487,28.30,1.55E6,9,6577,FL712_IPP71_TC_2408_ConA_even.raw,4,tr|Q1JP65|Q1JP65_BOVIN:tr|F1MV20|F1MV20_BOVIN,,,1.55E6,1.68E6,1.34E6,6.22E6
GPKRVAAHITGSNRK,50.12,1590.9066,15,-0.4,398.7338,22.13,2.23E6,11,4069,FL712_IPP71_TC_2408_ConA_odd.raw,2,tr|E1BE56|E1BE56_BOVIN,,,,,2.23E6,3.81E6
LQYADPVSAQH,50.12,1227.5884,11,0.7,614.8019,46.45,4.91E6,9,13721,FL712_IPP71_TC_2408_ConA_even.raw,3,Q8WN55|PTBP1_BOVIN,,,4.91E6,4.67E6,,
GIYPHEPKH,50.10,1076.5403,9,-0.1,539.2773,26.92,1.68E7,11,5945,FL712_IPP71_TC_2408_ConA_odd.raw,8,tr|E1BM72|E1BM72_BOVIN,,,6.04E6,1.66E7,8.86E7,1.76E8
YPPPPPPPP,50.07,957.4960,9,1.1,958.5043,53.94,4.99E6,10,16485,FL712_IPP71_TC_2408_ConA_even_20180117091528.raw,17,tr|E1BLX2|E1BLX2_BOVIN:tr|A7E307|A7E307_BOVIN,,,7.66E6,9.8E6,3.82E5,6.53E5
YMYRHKGTY,50.06,1217.5652,9,-0.5,609.7896,26.83,4.57E5,11,5906,FL712_IPP71_TC_2408_ConA_odd.raw,8,tr|F6QC58|F6QC58_BOVIN:tr|Q2MJQ2|Q2MJQ2_BOVIN:tr|Q1RMP4|Q1RMP4_BOVIN:tr|Q2MJQ1|Q2MJQ1_BOVIN:tr|Q6XFR7|Q6XFR7_BOVIN,,,2.58E7,7.85E7,2.8E6,6.33E6
AQSDIEHLFQH,50.05,1323.6207,11,1.1,662.8184,57.56,2.41E5,9,18004,FL712_IPP71_TC_2408_ConA_even.raw,4,tr|F1MEN7|F1MEN7_BOVIN,,,3.36E6,2.16E6,,
RQADSKMTLH,50.05,1185.5924,10,-1.7,396.2041,26.11,4.62E6,12,5410,FL712_IPP71_TC_2408_ConA_odd_20180117072523.raw,5,tr|F1N542|F1N542_BOVIN,,,,1.68E6,2.7E6,5.42E6
GIYKVVRYW,50.05,1182.6549,9,0.1,592.3348,55.64,1.07E7,11,17214,FL712_IPP71_TC_2408_ConA_odd.raw,7,A7E320|UHRF1_BOVIN,,,,1.86E5,1.07E7,2.04E7
HVKDPQSGEW,50.04,1181.5465,10,-0.3,591.7803,31.59,3.65E6,9,7880,FL712_IPP71_TC_2408_ConA_even.raw,2,tr|E1BF92|E1BF92_BOVIN,,,3.65E6,1.92E6,,
PKGKKAKGKKVAPAPAVVKKQ,50.04,2157.3835,21,2.0,720.1366,21.47,2.69E4,12,3594,FL712_IPP71_TC_2408_ConA_odd_20180117072523.raw,1,Q2TBQ5|RL7A_BOVIN,,,,,,2.69E4
SSHKTFRIKRFLA,50.02,1589.9154,13,0.8,398.4865,33.79,5.07E6,9,8751,FL712_IPP71_TC_2408_ConA_even.raw,3,Q3T051|RL39_BOVIN,,,6.06E6,3.41E6,,
GTVQKGMPH,50.02,953.4753,9,-0.4,477.7447,24.25,6.77E6,9,4972,FL712_IPP71_TC_2408_ConA_even.raw,6,tr|Q861S4|Q861S4_BOVIN:tr|G5E6D6|G5E6D6_BOVIN:tr|E1BM31|E1BM31_BOVIN,,,6.77E6,1.61E7,3.47E6,8.21E6
TEFVFPLSH,50.02,1075.5338,9,1.0,1076.5421,76.22,1.54E5,12,25199,FL712_IPP71_TC_2408_ConA_odd_20180117072523.raw,7,tr|Q3ZBQ3|Q3ZBQ3_BOVIN,,,2.79E5,,9.67E6,1.18E7
HQVVVAKY,49.99,942.5287,8,-1.0,472.2711,30.61,5.99E5,9,7490,FL712_IPP71_TC_2408_ConA_even.raw,4,Q2KJH4|WDR1_BOVIN,,,5.99E5,9E5,7.13E6,8.02E6
LEQPRIVKWDRDL,49.99,1666.9154,13,0.5,417.7363,53.14,8.29E6,11,16225,FL712_IPP71_TC_2408_ConA_odd.raw,6,P01888|B2MG_BOVIN,,,1.32E5,,1.12E7,1.15E7
TAKALQAHW,49.98,1024.5454,9,0.3,513.2802,35.57,5.19E6,11,9402,FL712_IPP71_TC_2408_ConA_odd.raw,4,tr|Q08E44|Q08E44_BOVIN,,,,,8.96E6,1.21E7
MQDHAPAIGH,49.97,1075.4869,10,0.1,538.7508,32.16,5.78E5,12,7838,FL712_IPP71_TC_2408_ConA_odd_20180117072523.raw,2,tr|F1MGK9|F1MGK9_BOVIN,,,,,,2.19E6
LKNGEKIKSEQSDLSFSKDWSFY,49.97,2735.3442,23,-0.8,684.8428,60.72,1.91E5,10,19161,FL712_IPP71_TC_2408_ConA_even_20180117091528.raw,1,P01888|B2MG_BOVIN,,,,1.91E5,,
IQDQQEQIQH,49.97,1265.6000,10,0.8,633.8078,29.44,8.03E5,9,7031,FL712_IPP71_TC_2408_ConA_even.raw,4,tr|G3X6W2|G3X6W2_BOVIN,,,8.03E5,1.05E6,4.68E5,6.51E5
GFYNGPVSKFW,49.96,1300.6240,11,0.9,651.3199,76.42,6.97E5,9,25221,FL712_IPP71_TC_2408_ConA_even.raw,2,tr|A6QNQ7|A6QNQ7_BOVIN,,,6.97E5,6.01E5,,
AQPLNVGVAH,49.96,1004.5403,10,-0.4,1005.5471,42.14,3.62E5,9,12032,FL712_IPP71_TC_2408_ConA_even.raw,6,tr|E1BQ34|E1BQ34_BOVIN:tr|F1MW00|F1MW00_BOVIN,,,1.62E7,2.02E7,8.32E7,2.64E6
QQFPYPSNY,49.95,1142.5033,9,1.9,1143.5127,67.31,6.1E5,9,21769,FL712_IPP71_TC_2408_ConA_even.raw,7,tr|F1MVD0|F1MVD0_BOVIN,,,6.1E5,7.15E5,1.65E5,2.43E5
YQGPPPQQGY,49.94,1133.5142,10,-1.7,1134.5195,45.76,1.06E6,12,13258,FL712_IPP71_TC_2408_ConA_odd_20180117072523.raw,6,tr|A5D7A1|A5D7A1_BOVIN,,,1.72E5,2.25E5,5.79E5,1.06E6
IIYDTHSLMH,49.94,1228.5911,10,-0.6,615.3024,52.30,1.11E6,12,15746,FL712_IPP71_TC_2408_ConA_odd_20180117072523.raw,4,tr|Q58DU1|Q58DU1_BOVIN,,,,1.88E5,6.34E6,9.22E6
IIADHPAEL,49.94,977.5182,9,-1.1,489.7658,47.12,4.12E6,9,13984,FL712_IPP71_TC_2408_ConA_even.raw,4,tr|E1BAC1|E1BAC1_BOVIN,,,4.12E6,3.1E6,1.35E6,1.16E6
VTYKNVPNW,49.93,1119.5713,9,0.0,560.7929,52.56,7.55E6,9,16060,FL712_IPP71_TC_2408_ConA_even.raw,5,Q3T054|RAN_BOVIN:tr|B0JYN2|B0JYN2_BOVIN,,,7.59E6,6.25E6,1.49E6,1.34E6
RVLAVMREH,49.93,1109.6128,9,-2.0,370.8775,30.35,3.43E6,9,7387,FL712_IPP71_TC_2408_ConA_even.raw,2,tr|E1BCF8|E1BCF8_BOVIN,,,3.43E6,4.75E6,,
AQTLVRILSH,49.92,1136.6666,10,0.0,569.3406,47.95,3.97E8,11,14204,FL712_IPP71_TC_2408_ConA_odd.raw,21,tr|F2Z4E7|F2Z4E7_BOVIN,,,6.86E7,4.38E7,7.62E8,7.42E8
YIFSKAIGDAEW,49.91,1398.6819,12,1.0,700.3489,76.89,3E5,10,25444,FL712_IPP71_TC_2408_ConA_even_20180117091528.raw,2,tr|F1MII0|F1MII0_BOVIN,,,5.35E5,3E5,,
ALLTHQSSW,49.91,1041.5243,9,-0.7,521.7690,49.10,8.07E6,11,14642,FL712_IPP71_TC_2408_ConA_odd.raw,2,tr|E1B8S1|E1B8S1_BOVIN,,,,,8.07E6,7.73E6
YTSSPGGVYATR,49.91,1257.5989,12,0.5,629.8070,37.35,3.95E5,9,10163,FL712_IPP71_TC_2408_ConA_even.raw,3,P48616|VIME_BOVIN,,,3.95E5,5.22E5,,1.36E5
TFLEVRGHFY,49.91,1267.6349,10,1.0,634.8254,58.33,4.44E5,11,18268,FL712_IPP71_TC_2408_ConA_odd.raw,3,tr|F1MXS1|F1MXS1_BOVIN,,,,,4.44E5,1.28E6
SHYEEGPGKNIPFSVENKW(+3.99)RL,49.90,2490.2290,21,2.5,623.5661,56.81,6.31E5,10,17614,FL712_IPP71_TC_2408_ConA_even_20180117091528.raw,2,P00430|COX7C_BOVIN,Tryptophan oxidation to kynurenin,W19:Tryptophan oxidation to kynurenin:1000.00,8.22E5,6.31E5,,
STFSIPNSSSGPYGSQDSVH,49.90,2052.9023,20,2.8,1027.4613,61.54,,10,19483,FL712_IPP71_TC_2408_ConA_even_20180117091528.raw,1,tr|A5PKM1|A5PKM1_BOVIN,,,,,,
MQHGEIIKH,49.89,1091.5546,9,-1.1,364.8584,25.27,7.43E5,9,5372,FL712_IPP71_TC_2408_ConA_even.raw,5,Q32PG1|AP3B1_BOVIN,,,7.43E5,,3.58E6,7.27E6
YLWNNIKKW,49.89,1263.6764,9,1.4,632.8464,61.07,3.88E7,9,19371,FL712_IPP71_TC_2408_ConA_even.raw,16,P13135|CPNS1_BOVIN,,,3.33E8,1.74E8,,
IVQAVSELMQNYGGH,49.88,1644.7930,15,0.2,823.4039,75.34,7.49E5,11,24774,FL712_IPP71_TC_2408_ConA_odd.raw,2,tr|Q3ZBV6|Q3ZBV6_BOVIN,,,,,7.49E5,7.35E5
SAHQASYKHIH,49.88,1277.6265,11,-1.9,426.8820,21.52,2.02E5,9,3899,FL712_IPP71_TC_2408_ConA_even.raw,1,Q17QQ9|KRCC1_BOVIN,,,2.02E5,,,
YVIQHVLEH,49.86,1136.5978,9,-0.1,569.3061,44.41,9.9E6,11,12900,FL712_IPP71_TC_2408_ConA_odd.raw,7,tr|E1BE82|E1BE82_BOVIN:tr|F1N2B8|F1N2B8_BOVIN,,,5.35E5,6.27E5,2.26E7,2.04E7
SQMEHAMET,49.86,1062.4110,9,2.3,1063.4208,31.89,5.63E5,11,7930,FL712_IPP71_TC_2408_ConA_odd.raw,4,P60902|S10AA_BOVIN,,,1.35E6,1.62E6,5.63E5,1.71E7
SQVENATASHVENEYSQPPRNSQISAYPALEGALH,49.86,3793.7932,35,-0.3,949.4553,62.52,1.78E6,11,19899,FL712_IPP71_TC_2408_ConA_odd.raw,1,P19238|CD5_BOVIN,,,,,1.78E6,
GSVAKVLQH,49.85,937.5345,9,-0.5,469.7743,30.43,9.72E6,9,7419,FL712_IPP71_TC_2408_ConA_even.raw,10,tr|F1MTR1|F1MTR1_BOVIN,,,9.76E6,1.37E7,1.05E8,9.9E7
GQVSVKNPKGVAH,49.85,1319.7310,13,-0.7,440.9173,26.85,1.76E6,12,5708,FL712_IPP71_TC_2408_ConA_odd_20180117072523.raw,2,tr|F1N020|F1N020_BOVIN,,,,1.31E6,,1.76E6
RQYEGHVNEY,49.85,1293.5737,10,1.7,647.7952,31.01,8.44E5,12,7376,FL712_IPP71_TC_2408_ConA_odd_20180117072523.raw,2,Q58DC2|DCAF4_BOVIN:tr|Q1LZF5|Q1LZF5_BOVIN,,,,,3.3E5,8.44E5
GFYDKDSSGWSS,49.85,1334.5415,12,0.8,668.2786,55.49,1.8E6,12,17020,FL712_IPP71_TC_2408_ConA_odd_20180117072523.raw,2,tr|G5E631|G5E631_BOVIN,,,,,1.68E6,1.8E6
STIKKVLWH,49.83,1110.6549,9,0.4,371.2257,36.52,2.16E6,12,9581,FL712_IPP71_TC_2408_ConA_odd_20180117072523.raw,2,tr|E1BE66|E1BE66_BOVIN,,,,,3.22E6,2.16E6
RQERHMIMH,49.83,1236.5968,9,-0.8,310.1562,24.62,1.25E7,12,4830,FL712_IPP71_TC_2408_ConA_odd_20180117072523.raw,5,tr|Q08DH9|Q08DH9_BOVIN,,,,,1.45E7,2.48E7
GVNDIKNHKW,49.81,1209.6255,10,1.7,605.8210,32.61,8.46E5,9,8287,FL712_IPP71_TC_2408_ConA_even.raw,5,P00517|KAPCA_BOVIN,,,1.06E7,7.71E5,2.28E6,1.36E5
VVKHLPKAH,49.80,1027.6290,9,-1.3,343.5498,22.92,4.96E5,12,4157,FL712_IPP71_TC_2408_ConA_odd_20180117072523.raw,1,Q0V8H6|MOV10_BOVIN,,,,,,4.96E5
GQHVTAALY,49.80,958.4872,9,-0.5,959.4940,42.14,9.36E4,9,12034,FL712_IPP71_TC_2408_ConA_even.raw,3,tr|Q2TBM0|Q2TBM0_BOVIN,,,3.07E6,3.47E6,,
SSHKTFRIKRFL,49.80,1518.8783,12,-0.8,380.7265,34.15,1.62E6,9,8894,FL712_IPP71_TC_2408_ConA_even.raw,3,Q3T051|RL39_BOVIN,,,1.62E6,2.5E6,,
AALQHAHAH,49.77,954.4784,9,-2.1,478.2455,20.89,9.68E5,12,3362,FL712_IPP71_TC_2408_ConA_odd_20180117072523.raw,8,Q2NKT2|SOSSC_BOVIN,,,1.26E5,7.67E5,6.82E5,1.79E6
VVRNITYKY,49.75,1154.6448,9,0.0,385.8889,36.33,7.83E6,11,9699,FL712_IPP71_TC_2408_ConA_odd.raw,7,Q3SZC2|PSB9_BOVIN,,,9.2E6,1.12E7,7.83E6,1.58E7
TMHSQEVRH,49.75,1123.5193,9,-1.1,375.5133,21.28,4.39E5,12,3520,FL712_IPP71_TC_2408_ConA_odd_20180117072523.raw,3,tr|E1BPR9|E1BPR9_BOVIN,,,,,3.08E5,5.81E5
TMMKNILGH,49.72,1043.5256,9,0.9,522.7706,43.98,3.09E6,11,12733,FL712_IPP71_TC_2408_ConA_odd.raw,5,D3K0R6|AT2B4_BOVIN:tr|F1N7J2|F1N7J2_BOVIN:tr|Q95ML6|Q95ML6_BOVIN:tr|F1MS16|F1MS16_BOVIN:tr|Q28164|Q28164_BOVIN,,,1.24E5,,6.28E6,1.01E7
YRDLDAPDDVDFF,49.70,1586.6888,13,-0.6,794.3513,81.00,1.2E5,9,26880,FL712_IPP71_TC_2408_ConA_even.raw,2,A4IFB1|SRRT_BOVIN:tr|F1MIT4|F1MIT4_BOVIN,,,1.2E5,1.81E5,,
GLQFPVGRVH,49.70,1108.6141,10,-0.5,555.3141,48.60,2.12E6,11,14461,FL712_IPP71_TC_2408_ConA_odd.raw,8,tr|F2Z4J1|F2Z4J1_BOVIN:tr|A0A0A0MP90|A0A0A0MP90_BOVIN:tr|F2Z4I6|F2Z4I6_BOVIN:P0C0S9|H2A1_BOVIN:tr|A0A0A0MP93|A0A0A0MP93_BOVIN:tr|G8JL00|G8JL00_BOVIN:tr|A4IFU5|A4IFU5_BOVIN:tr|F2Z4G5|F2Z4G5_BOVIN:TpMuguga_02g00611:tr|A0A0A0MPA2|A0A0A0MPA2_BOVIN:A1A4R1|H2A2C_BOVIN,,,9.91E6,1.21E7,6.86E6,8.39E6
FVFSTVVIH,49.69,1047.5753,9,1.6,1048.5842,74.31,8.68E5,12,24464,FL712_IPP71_TC_2408_ConA_odd_20180117072523.raw,11,A7Z064|HMDH_BOVIN,,,8.88E5,7.79E5,3.12E7,3.68E7
SQSASLPPYFSQGPGNRPLPRMEGR,49.66,2728.3503,25,-0.9,683.0942,57.55,1.78E7,11,17958,FL712_IPP71_TC_2408_ConA_odd.raw,7,tr|F1MGR6|F1MGR6_BOVIN:tr|Q08DS6|Q08DS6_BOVIN,,,,,2.05E7,2.39E7
QVTQPTVGMNFKTPRGAV,49.66,1930.0094,18,-0.3,644.3436,52.76,7.66E5,9,16140,FL712_IPP71_TC_2408_ConA_even.raw,2,A5PK63|RS17_BOVIN:tr|A0A140T832|A0A140T832_BOVIN,,,7.66E5,1E6,,
TQVAKLTGH,49.64,953.5294,9,0.9,954.5375,30.18,2.2E5,10,7097,FL712_IPP71_TC_2408_ConA_even_20180117091528.raw,9,tr|Q32L05|Q32L05_BOVIN,,,1.36E7,1.85E7,3.69E6,1.03E7
IQRPPKIQ(+.98)VYSRHPPED,49.64,2060.0803,17,-0.7,516.0270,37.44,5.57E6,11,10135,FL712_IPP71_TC_2408_ConA_odd.raw,2,P01888|B2MG_BOVIN,Deamidation (NQ),Q8:Deamidation (NQ):74.55,,,5.57E6,6.98E5
TFMDHVLRY,49.64,1180.5699,9,0.2,591.2924,61.41,9.85E5,11,19466,FL712_IPP71_TC_2408_ConA_odd.raw,7,Q32PF2|ACLY_BOVIN,,,5.17E5,5.6E5,5.24E6,5.23E6
SQFQPVGTASLQNF,49.63,1522.7416,14,0.7,762.3786,80.61,9.72E4,11,26618,FL712_IPP71_TC_2408_ConA_odd.raw,2,tr|E1BN63|E1BN63_BOVIN,,,,,9.72E4,1.59E5
SQIGVILRDSH,49.63,1223.6622,11,0.5,612.8387,47.58,3.71E6,12,13987,FL712_IPP71_TC_2408_ConA_odd_20180117072523.raw,5,Q56JX8|RS13_BOVIN,,,6.04E5,5.94E5,4.88E6,8.16E6
ASIEAYPWLKH,49.63,1313.6768,11,0.5,657.8460,58.87,8.97E5,12,18371,FL712_IPP71_TC_2408_ConA_odd_20180117072523.raw,5,tr|F1MFC8|F1MFC8_BOVIN:Q2YDJ8|KMT5A_BOVIN:tr|G3N163|G3N163_BOVIN,,,,2.07E5,2.88E6,4.07E6
SLFAGGMLRVH,49.61,1186.6281,11,-0.2,594.3212,60.59,3.29E6,12,19055,FL712_IPP71_TC_2408_ConA_odd_20180117072523.raw,6,Q3T133|TMED9_BOVIN,,,1.78E5,1.67E5,8.29E6,7.62E6
KFANTEGHSY,49.60,1152.5200,10,0.1,577.2673,30.03,3.57E6,12,6980,FL712_IPP71_TC_2408_ConA_odd_20180117072523.raw,2,tr|A4FUC8|A4FUC8_BOVIN,,,,,1.14E6,3.57E6
LQNDWHTKH,49.60,1177.5629,9,1.2,589.7894,26.88,,12,5723,FL712_IPP71_TC_2408_ConA_odd_20180117072523.raw,4,tr|E1BKW3|E1BKW3_BOVIN,,,,,2.52E6,3.36E6
LRIEPFSSPPELPDVMKPQDSGSSANEQAVQ,49.59,3352.6245,31,-0.8,1118.5479,78.32,2.83E5,10,25985,FL712_IPP71_TC_2408_ConA_even_20180117091528.raw,4,tr|E1BJ20|E1BJ20_BOVIN:tr|Q3SZ32|Q3SZ32_BOVIN,,,3.99E5,2.83E5,,
GSLEEVLMH,49.59,1013.4852,9,2.4,1014.4949,65.90,6.87E5,9,21258,FL712_IPP71_TC_2408_ConA_even.raw,3,Q29RK0|ZN574_BOVIN,,,6.87E5,6.22E5,,
AEHIAYLEH,49.59,1081.5193,9,2.0,541.7680,38.54,1.46E6,9,10633,FL712_IPP71_TC_2408_ConA_even.raw,1,Q2KJC1|CDC5L_BOVIN,,,1.46E6,,,
AQAMMYTQH,49.58,1079.4529,9,-1.3,540.7330,36.57,1.31E6,11,9793,FL712_IPP71_TC_2408_ConA_odd.raw,5,tr|F1MBJ7|F1MBJ7_BOVIN,,,1.32E5,,1.31E6,1.69E6
SEFARAIGH,49.57,986.4933,9,-1.0,494.2535,34.56,5.03E6,9,9056,FL712_IPP71_TC_2408_ConA_even.raw,7,tr|Q0IIL6|Q0IIL6_BOVIN,,,5.51E6,7.44E6,6.45E5,1.2E6
PKRKAEGDAKGDKAKVKDEPQRRSARLS,49.56,3120.7227,28,0.9,781.1887,22.97,3.68E5,12,4176,FL712_IPP71_TC_2408_ConA_odd_20180117072523.raw,1,tr|F2Z4H2|F2Z4H2_BOVIN,,,,,,3.68E5
SEYSMPSTH,49.56,1037.4124,9,1.6,1038.4213,39.24,3.66E4,9,10907,FL712_IPP71_TC_2408_ConA_even.raw,7,tr|A0JNA1|A0JNA1_BOVIN,,,3.66E4,1.94E6,1.06E7,1.95E7
SLYAEVQKH,49.56,1073.5505,9,-0.1,537.7825,34.32,5.51E6,9,8959,FL712_IPP71_TC_2408_ConA_even.raw,6,tr|F1N7R0|F1N7R0_BOVIN,,,6.93E6,8.66E6,,8.49E5
GQVAAANKKH,49.56,1022.5621,10,0.3,512.2885,19.98,1.16E6,12,2999,FL712_IPP71_TC_2408_ConA_odd_20180117072523.raw,2,Q32PD5|RS19_BOVIN:tr|E1BHA5|E1BHA5_BOVIN,,,,,,2.03E6
DEEATGTIQEDYLREL,49.55,1880.8639,16,3.1,941.4421,80.85,3.54E4,12,26892,FL712_IPP71_TC_2408_ConA_odd_20180117072523.raw,2,A4IF97|ML12B_BOVIN:Q5E9E2|MYL9_BOVIN,,,,,5.17E4,3.54E4
GQMDSPTQIFEH,49.55,1388.6030,12,0.4,695.3091,65.01,8.47E5,10,20853,FL712_IPP71_TC_2408_ConA_even_20180117091528.raw,2,tr|E1BPN5|E1BPN5_BOVIN,,,7.14E5,8.47E5,,
Q(-17.03)QISHLVIMH,49.54,1187.6121,10,1.2,594.8140,66.05,3.1E6,11,21287,FL712_IPP71_TC_2408_ConA_odd.raw,3,tr|F1N789|F1N789_BOVIN,Pyro-glu from Q,Q1:Pyro-glu from Q:1000.00,5.83E5,,3.1E6,3.97E6
PQNEYIELH,49.53,1141.5404,9,0.3,571.7776,49.48,8.16E6,9,14892,FL712_IPP71_TC_2408_ConA_even.raw,4,Q3SX11|NSA2_BOVIN,,,8.16E6,1.66E7,2.66E6,5.72E6
RIHQFGIVH,49.50,1105.6145,9,-0.6,369.5452,33.21,5.4E6,11,8459,FL712_IPP71_TC_2408_ConA_odd.raw,2,tr|Q32PH9|Q32PH9_BOVIN,,,,,5.4E6,6.56E6
RLFETVFRH,49.49,1203.6512,9,-0.1,402.2243,46.79,9.83E6,10,13688,FL712_IPP71_TC_2408_ConA_even_20180117091528.raw,3,tr|F1MWL9|F1MWL9_BOVIN,,,,1.01E7,1.1E5,
NTLGVNVEH,49.49,981.4880,9,0.3,982.4955,40.78,2.88E5,11,11465,FL712_IPP71_TC_2408_ConA_odd.raw,5,tr|E1BPV2|E1BPV2_BOVIN,,,,,1.01E7,1.15E7
IEEDTPSYH,49.49,1089.4614,9,0.4,1090.4691,38.80,5.84E5,12,10491,FL712_IPP71_TC_2408_ConA_odd_20180117072523.raw,6,tr|F1MPD4|F1MPD4_BOVIN:tr|H7BWW4|H7BWW4_BOVIN,,,1.66E6,2.11E6,1.77E7,2.97E7
KVLHLVSQW,49.49,1108.6393,9,1.0,555.3275,51.85,1.56E6,12,15566,FL712_IPP71_TC_2408_ConA_odd_20180117072523.raw,3,tr|F1N3K6|F1N3K6_BOVIN,,,4.94E5,1.06E6,,1.56E6
HVMEVYSW,49.49,1049.4641,8,0.9,1050.4723,63.11,1.14E6,11,20129,FL712_IPP71_TC_2408_ConA_odd.raw,5,tr|F1MX60|F1MX60_BOVIN:tr|E1BN47|E1BN47_BOVIN,,,,,1.95E7,2.14E7
RLPVGDRPH,49.46,1045.5781,9,-0.8,349.5331,26.38,1.07E7,11,5729,FL712_IPP71_TC_2408_ConA_odd.raw,4,tr|Q2KJ82|Q2KJ82_BOVIN,,,,,1.22E7,2.07E7
SVSEDVHVH,49.46,1007.4672,9,1.5,1008.4760,29.19,2.75E5,9,6932,FL712_IPP71_TC_2408_ConA_even.raw,9,tr|F6RWU6|F6RWU6_BOVIN,,,3.01E7,4.13E7,1.32E7,6.94E6
SQMNDQRVL,49.46,1089.5237,9,-1.0,1090.5299,37.92,2.25E5,11,10328,FL712_IPP71_TC_2408_ConA_odd.raw,6,tr|Q0II49|Q0II49_BOVIN,,,2.72E7,3.26E7,2.25E5,2.18E7
IVNSYPLAH,49.45,1012.5342,9,2.2,1013.5437,45.74,1.85E5,9,13447,FL712_IPP71_TC_2408_ConA_even.raw,4,tr|A7MB49|A7MB49_BOVIN,,,1.85E5,1.06E7,,5.4E5
FIHHREQVW,49.44,1250.6309,9,-0.5,626.3224,33.95,1.08E6,9,8816,FL712_IPP71_TC_2408_ConA_even.raw,9,tr|Q0VC02|Q0VC02_BOVIN,,,8.49E6,5.14E6,4.12E7,4.09E7
SLYQARIVSH,49.42,1172.6301,10,0.7,587.3228,40.56,1.64E6,10,11230,FL712_IPP71_TC_2408_ConA_even_20180117091528.raw,4,tr|F1MQ56|F1MQ56_BOVIN,,,1.92E6,2.75E6,,
VWLVKVPKY,49.41,1130.6852,9,0.1,566.3499,60.10,5.45E6,12,18859,FL712_IPP71_TC_2408_ConA_odd_20180117072523.raw,9,Q2T9L9|T2FB_BOVIN,,,3.81E5,2.09E5,1.58E7,1.94E7
SLRQKSELNH,49.41,1210.6418,10,-1.8,404.5538,24.60,7.56E5,10,4883,FL712_IPP71_TC_2408_ConA_even_20180117091528.raw,2,Q3T0Q8|UT14A_BOVIN,,,2.41E5,7.56E5,,
YIHHMGYVH,49.41,1155.5283,9,0.5,386.1836,29.28,2.34E6,9,6967,FL712_IPP71_TC_2408_ConA_even.raw,3,Q5E9J9|STRAA_BOVIN:tr|A2VE62|A2VE62_BOVIN,,,2.34E6,4.35E6,,
GQENSFPHSH,49.40,1138.4791,10,-0.9,570.2463,28.07,1.34E6,10,6253,FL712_IPP71_TC_2408_ConA_even_20180117091528.raw,6,tr|F1N388|F1N388_BOVIN,,,1.15E6,3E6,4.23E5,8.45E5
SQNPTPLTH,49.40,993.4880,9,3.1,994.4983,31.36,3.37E4,9,7791,FL712_IPP71_TC_2408_ConA_even.raw,6,tr|F1MLK4|F1MLK4_BOVIN,,,2.34E6,2.73E6,3.42E6,2.88E6
GQHAHPFFF,49.40,1086.5035,9,1.1,544.2596,52.70,1.33E8,9,16116,FL712_IPP71_TC_2408_ConA_even.raw,15,P32120|ARRB2_BOVIN,,,1.33E8,2.36E8,3.05E7,4.28E7
RVAHLALKH,49.39,1043.6353,9,-0.7,348.8854,26.57,4.72E6,12,5598,FL712_IPP71_TC_2408_ConA_odd_20180117072523.raw,2,tr|Q58D76|Q58D76_BOVIN:tr|Q58D01|Q58D01_BOVIN:tr|Q0V8N4|Q0V8N4_BOVIN:Q58DA0|PSMD4_BOVIN,,,,,2.45E6,4.72E6
AFYDPTHAW,49.39,1106.4822,9,1.7,1107.4913,69.13,1.46E6,11,22452,FL712_IPP71_TC_2408_ConA_odd.raw,16,Q1JQB2|BUB3_BOVIN,,,7.81E6,4.78E6,1.26E8,1.65E8
RVLNVFRHW,49.39,1225.6832,9,1.2,409.5688,46.97,1.4E6,11,13814,FL712_IPP71_TC_2408_ConA_odd.raw,1,tr|F1N1J9|F1N1J9_BOVIN,,,,,1.4E6,
LLYEHEAQH,49.38,1138.5406,9,-0.3,570.2774,33.53,4.22E5,12,8386,FL712_IPP71_TC_2408_ConA_odd_20180117072523.raw,2,tr|F1MTV2|F1MTV2_BOVIN,,,,,1.1E2,4.22E5
APPEYHRKAV,49.38,1166.6196,10,0.8,584.3176,24.35,4.83E5,11,4915,FL712_IPP71_TC_2408_ConA_odd.raw,7,tr|F1N4R2|F1N4R2_BOVIN,,,2.12E5,5.04E5,3.74E6,8.23E6
KFSSEKRFAYW,49.36,1447.7247,11,2.7,724.8716,46.47,9.95E6,12,13545,FL712_IPP71_TC_2408_ConA_odd_20180117072523.raw,15,tr|A6QM02|A6QM02_BOVIN:tr|F1N6B6|F1N6B6_BOVIN,,,3.24E6,,1.99E8,2.27E8
AQNLVGPNNVH,49.36,1161.5891,11,1.7,581.8028,36.96,4.82E6,11,9945,FL712_IPP71_TC_2408_ConA_odd.raw,2,tr|F1MY41|F1MY41_BOVIN,,,,,4.82E6,7.18E6
SAFGHYKAMW,49.33,1196.5437,10,1.2,599.2798,53.85,2.31E5,12,16365,FL712_IPP71_TC_2408_ConA_odd_20180117072523.raw,2,tr|G5E5F9|G5E5F9_BOVIN:Q3ZBY7|DEGS1_BOVIN,,,,,,2.31E5
IFSKAIGDAEW,49.33,1235.6187,11,0.7,618.8170,65.88,3.05E6,12,21171,FL712_IPP71_TC_2408_ConA_odd_20180117072523.raw,2,tr|F1MII0|F1MII0_BOVIN,,,,,2.5E6,3.05E6
IVYLYTKKVGKAP,49.32,1478.8860,13,3.3,740.4527,39.59,3.31E5,12,10808,FL712_IPP71_TC_2408_ConA_odd_20180117072523.raw,5,tr|Q3SYZ7|Q3SYZ7_BOVIN:tr|F1ML72|F1ML72_BOVIN,,,1.1E6,,2.86E6,1.67E7
ALYKPQKGLFH,49.32,1300.7291,11,-0.1,326.1895,38.16,2.22E5,11,10425,FL712_IPP71_TC_2408_ConA_odd.raw,6,Q5E9P1|ABRX1_BOVIN,,,1.96E5,,3.27E6,4.15E6
KLYSDIPHSW,49.31,1244.6189,10,0.3,623.3169,53.87,8.31E5,9,16566,FL712_IPP71_TC_2408_ConA_even.raw,4,tr|F1N685|F1N685_BOVIN,,,8.31E5,6.02E5,8.8E5,1.01E6
FLREHLNYW,49.30,1276.6353,9,0.1,639.3250,57.72,1.92E6,12,17916,FL712_IPP71_TC_2408_ConA_odd_20180117072523.raw,2,tr|E1BDU6|E1BDU6_BOVIN,,,,,,1.92E6
TSHSMALIH,49.30,995.4858,9,1.0,498.7507,33.72,2.92E6,9,8724,FL712_IPP71_TC_2408_ConA_even.raw,5,tr|Q148N1|Q148N1_BOVIN,,,4.38E6,4.16E6,3.79E5,
HLKVATGKW,49.29,1038.5974,9,0.4,520.3062,32.10,7.49E5,11,8015,FL712_IPP71_TC_2408_ConA_odd.raw,4,tr|E1BGX9|E1BGX9_BOVIN,,,,,6.15E6,4.11E6
YVWDYTDHVW,49.28,1382.5931,10,0.3,692.3041,81.05,7.71E5,9,26901,FL712_IPP71_TC_2408_ConA_even.raw,2,tr|E1BKB2|E1BKB2_BOVIN,,,7.71E5,3.73E5,,
WVHSDFSKW,49.27,1190.5509,9,0.2,596.2828,55.85,2.87E6,12,17166,FL712_IPP71_TC_2408_ConA_odd_20180117072523.raw,7,E1BLP6|ARI5B_BOVIN,,,,,1.5E7,1.28E7
HLHGQGLVH,49.26,996.5253,9,0.1,333.1824,25.44,7.5E5,11,5350,FL712_IPP71_TC_2408_ConA_odd.raw,2,tr|M5FMW5|M5FMW5_BOVIN:tr|F1MKK7|F1MKK7_BOVIN,,,,,7.5E5,1.34E6
KAFDLIEHY,49.25,1134.5709,9,0.9,568.2933,55.49,3.89E6,9,17200,FL712_IPP71_TC_2408_ConA_even.raw,2,tr|G5E536|G5E536_BOVIN:Q0V7M0|IMA7_BOVIN,,,3.89E6,3.98E6,,
SQGYNQWQQGQFWGQKP,49.25,2065.9395,17,2.4,1033.9795,66.00,1.39E5,11,21269,FL712_IPP71_TC_2408_ConA_odd.raw,1,tr|A2VDN7|A2VDN7_BOVIN,,,,,1.39E5,
RQKANDVLLSH,49.24,1279.6997,11,-0.3,427.5737,28.82,2.66E6,9,6784,FL712_IPP71_TC_2408_ConA_even.raw,5,tr|A6QLW1|A6QLW1_BOVIN,,,2.66E6,2.85E6,1.6E6,1.67E6
SAIEHVQGH,49.24,976.4727,9,-1.5,489.2429,25.42,1.18E6,9,5432,FL712_IPP71_TC_2408_ConA_even.raw,7,P21146|ARBK1_BOVIN,,,1.61E6,2.66E6,7.66E5,3.5E6
NLPAKAIGH,49.24,919.5239,9,1.4,920.5325,29.25,8.8E4,9,6957,FL712_IPP71_TC_2408_ConA_even.raw,5,tr|E1BMJ8|E1BMJ8_BOVIN:Q56JY1|RL35A_BOVIN,,,1.38E7,2.05E7,4.08E7,7.39E7
LYTSSPGGVYATR,49.24,1370.6830,13,0.5,686.3491,47.13,1.85E6,10,13828,FL712_IPP71_TC_2408_ConA_even_20180117091528.raw,3,P48616|VIME_BOVIN,,,1.02E6,1.85E6,,1.93E5
SVVAVPLPLHRAH,49.23,1394.8146,13,-2.4,465.9443,48.04,2.59E6,10,14185,FL712_IPP71_TC_2408_ConA_even_20180117091528.raw,2,P12763|FETUA_BOVIN,,,6.66E6,2.59E6,,
RIFQARFPH,49.23,1170.6410,9,-0.7,391.2207,39.82,5.81E5,10,10938,FL712_IPP71_TC_2408_ConA_even_20180117091528.raw,3,tr|F1MML3|F1MML3_BOVIN,,,5.25E5,5.81E5,1.85E5,
SAYPALEGALH,49.22,1127.5610,11,-0.2,564.7877,60.07,2.88E6,12,18848,FL712_IPP71_TC_2408_ConA_odd_20180117072523.raw,2,P19238|CD5_BOVIN,,,,3.03E5,,2.88E6
YPPPVDPKKLI,49.22,1265.7383,11,-2.2,422.9191,60.46,1.52E7,10,19059,FL712_IPP71_TC_2408_ConA_even_20180117091528.raw,5,tr|A5PJQ0|A5PJQ0_BOVIN,,,1.56E7,1.55E7,,5.61E5
YLHSQGVVH,49.22,1038.5247,9,-0.4,520.2694,28.39,1.23E7,11,6532,FL712_IPP71_TC_2408_ConA_odd.raw,7,tr|F1MNR5|F1MNR5_BOVIN:tr|A4IFF4|A4IFF4_BOVIN,,,4.18E6,2.66E6,2.69E7,5.21E7
SYGFETQANSGRGEGL,49.21,1671.7488,16,2.1,836.8834,55.00,7.83E4,12,16826,FL712_IPP71_TC_2408_ConA_odd_20180117072523.raw,2,tr|F1MWY5|F1MWY5_BOVIN,,,,,,7.83E4
ALPAAAIEGPAYNR,49.21,1412.7412,14,4.7,707.3812,56.94,3.41E5,12,17601,FL712_IPP71_TC_2408_ConA_odd_20180117072523.raw,2,tr|G3X7S2|G3X7S2_BOVIN:tr|Q58DP7|Q58DP7_BOVIN,,,,,2.53E5,3.41E5
GTFGGNIIQH,49.20,1042.5195,10,1.7,522.2679,51.47,2.31E7,10,15524,FL712_IPP71_TC_2408_ConA_even_20180117091528.raw,4,tr|F1MF62|F1MF62_BOVIN,,,1.59E7,2.34E7,,6.74E6
AVYEQTGVAPQH,49.20,1298.6255,12,-0.4,650.3198,38.04,3.89E4,11,10375,FL712_IPP71_TC_2408_ConA_odd.raw,1,tr|F1MQ36|F1MQ36_BOVIN:tr|Q29RL5|Q29RL5_BOVIN,,,,,3.89E4,
NMFKMAKNW,49.20,1168.5521,9,0.4,585.2836,52.59,1.84E6,12,15863,FL712_IPP71_TC_2408_ConA_odd_20180117072523.raw,2,tr|A5D7S0|A5D7S0_BOVIN:P81125|SNAA_BOVIN,,,,,,1.84E6
FVVHMKQKGKK,49.20,1328.7750,11,-1.0,443.9318,24.27,1.33E6,12,4690,FL712_IPP71_TC_2408_ConA_odd_20180117072523.raw,2,P60902|S10AA_BOVIN,,,,,1.2E6,1.33E6
AVVEPYNSILTTH,49.19,1442.7405,13,2.4,722.3792,66.18,1.6E6,9,21366,FL712_IPP71_TC_2408_ConA_even.raw,2,tr|F1MNF8|F1MNF8_BOVIN:tr|F2Z4C1|F2Z4C1_BOVIN:P81947|TBA1B_BOVIN:Q2HJB8|TBA8_BOVIN,,,1.6E6,2.1E6,,
VLFEHAVGY,49.19,1033.5232,9,1.7,517.7698,60.33,1.42E7,9,19082,FL712_IPP71_TC_2408_ConA_even.raw,2,Q3SZ63|NOP56_BOVIN:tr|F1MW06|F1MW06_BOVIN,,,1.42E7,2E7,,
SIGDGIARVH,49.18,1023.5461,10,1.3,512.7810,40.22,9.59E6,10,11095,FL712_IPP71_TC_2408_ConA_even_20180117091528.raw,9,P19483|ATPA_BOVIN,,,1.89E7,2.05E7,1.13E7,1.01E7
ESITHALKH,49.18,1034.5509,9,0.0,518.2827,27.75,4.18E6,11,6277,FL712_IPP71_TC_2408_ConA_odd.raw,7,tr|A6QLB7|A6QLB7_BOVIN:Q3SYV4|CAP1_BOVIN,,,1.28E6,8.14E5,1.11E7,1.36E7
HQQLYWSHP,49.18,1194.5570,9,1.2,598.2865,43.23,2.43E5,12,12250,FL712_IPP71_TC_2408_ConA_odd_20180117072523.raw,2,tr|E1BNY4|E1BNY4_BOVIN:P62276|RS29_BOVIN,,,,,2.32E5,2.43E5
IQGEVDPTQVH,49.17,1221.5990,11,0.7,1222.6072,42.10,4.49E4,11,11994,FL712_IPP71_TC_2408_ConA_odd.raw,4,Q0VCD2|TBG1_BOVIN:Q32KM1|TBG2_BOVIN,,,,,8.35E6,1.07E7
SMKFVDGLMIH,49.16,1276.6307,11,-0.3,639.3224,65.53,2.81E5,12,21031,FL712_IPP71_TC_2408_ConA_odd_20180117072523.raw,3,Q3T169|RS3_BOVIN,,,,,4.51E5,8.69E5
TLNEWDSRH,49.15,1156.5261,9,-0.9,579.2698,34.12,1.39E6,9,8881,FL712_IPP71_TC_2408_ConA_even.raw,3,Q3T122|EIF3D_BOVIN,,,1.39E6,2.68E6,,
TQMPDPKTF,49.14,1063.5009,9,2.2,1064.5105,52.92,9.33E5,12,15995,FL712_IPP71_TC_2408_ConA_odd_20180117072523.raw,7,tr|Q32P60|Q32P60_BOVIN,,,2.72E6,,6.86E7,1.09E8
YQYGRNNILTDH,49.14,1492.7058,12,1.3,747.3611,45.50,2.34E5,12,13156,FL712_IPP71_TC_2408_ConA_odd_20180117072523.raw,3,tr|F1ML50|F1ML50_BOVIN,,,,,1.28E6,2.34E5
AAKPKTAKPKAAKPKKAAAKKK,49.14,2259.4629,22,1.0,754.1623,20.13,4.9E6,10,3123,FL712_IPP71_TC_2408_ConA_even_20180117091528.raw,6,tr|G3MWV5|G3MWV5_BOVIN,,,7.13E6,1.44E7,,7.9E6
VVNNSVHSW,49.12,1040.5039,9,3.7,1041.5150,38.14,1E5,9,10476,FL712_IPP71_TC_2408_ConA_even.raw,2,tr|E1BDI4|E1BDI4_BOVIN,,,1E5,2.22E4,,
KMFNALIHRY,49.12,1291.6859,10,-1.0,646.8496,42.44,2.02E6,9,12149,FL712_IPP71_TC_2408_ConA_even.raw,7,tr|F1N6H4|F1N6H4_BOVIN,,,6.65E7,6.51E7,7.49E6,6.44E6
VQLHVPYSEH,49.12,1207.5985,10,0.3,604.8067,46.41,8.42E5,12,13519,FL712_IPP71_TC_2408_ConA_odd_20180117072523.raw,3,tr|G3X7K5|G3X7K5_BOVIN,,,,,4.53E6,8.42E5
SLIKYMEKH,49.12,1147.6060,9,2.9,574.8119,38.25,5.85E5,12,10273,FL712_IPP71_TC_2408_ConA_odd_20180117072523.raw,2,tr|F1MPI8|F1MPI8_BOVIN,,,,,,3.8E6
TVAPPGESH,49.11,893.4243,9,0.8,894.4323,28.12,7.16E5,9,6503,FL712_IPP71_TC_2408_ConA_even.raw,7,tr|G3MXW4|G3MXW4_BOVIN:tr|A6QNY5|A6QNY5_BOVIN,,,1.69E7,2.69E7,8E6,1.65E7
SLYKRYPSLW,49.10,1311.6975,10,2.0,656.8574,57.53,4.05E6,9,17992,FL712_IPP71_TC_2408_ConA_even.raw,10,tr|Q29RY5|Q29RY5_BOVIN:Q5BIN2|SNF5_BOVIN,,,6.48E6,3.19E6,7.98E6,1E7
SLYKHHVVHTH,49.09,1356.7051,11,-0.5,453.2421,24.31,1.74E6,12,4703,FL712_IPP71_TC_2408_ConA_odd_20180117072523.raw,1,tr|E1BND9|E1BND9_BOVIN:A6QQW0|ZN143_BOVIN,,,,,,1.74E6
TAKVAEIEH,49.08,996.5240,9,-0.6,499.2690,27.74,5.32E6,9,6352,FL712_IPP71_TC_2408_ConA_even.raw,7,Q3ZBH0|TCPB_BOVIN,,,8.73E6,1.18E7,1.11E6,7.76E6
IEWNPSPVGRVTPKEWREQ,49.07,2307.1760,19,1.0,577.8019,57.01,2.77E7,11,17748,FL712_IPP71_TC_2408_ConA_odd.raw,5,P13183|COX7B_BOVIN:tr|A0A0N4STN2|A0A0N4STN2_BOVIN,,,,,3.02E7,2.16E7
SQSPPSPEL,49.06,940.4501,9,1.1,941.4584,51.71,2E7,9,15727,FL712_IPP71_TC_2408_ConA_even.raw,9,Q0IIM3|HS105_BOVIN,,,2.08E7,2.95E7,1.51E6,2.58E6
VFKPISSTW,49.05,1063.5702,9,4.8,1064.5825,60.26,3.69E5,11,19014,FL712_IPP71_TC_2408_ConA_odd.raw,12,tr|E1BE13|E1BE13_BOVIN,,,1.15E7,8.59E6,8.73E7,8.76E7
RQWDDRGTGH,49.05,1226.5541,10,0.2,409.8587,24.09,1.65E6,9,4911,FL712_IPP71_TC_2408_ConA_even.raw,9,tr|E1BFZ3|E1BFZ3_BOVIN:tr|A8SMA7|A8SMA7_BOVIN:tr|Q71SA2|Q71SA2_BOVIN:tr|F6R1L1|F6R1L1_BOVIN,,,1.92E6,3.49E6,5.71E6,7.41E6
VSVTKALQH,49.04,981.5607,9,1.7,982.5697,32.25,1.77E5,11,8074,FL712_IPP71_TC_2408_ConA_odd.raw,5,tr|F1MH48|F1MH48_BOVIN:P58108|AAKG1_BOVIN,,,9.12E5,,1.74E7,5.08E7
LQNGDILNH,49.04,1022.5145,9,0.5,1023.5223,41.81,1.3E5,11,11877,FL712_IPP71_TC_2408_ConA_odd.raw,3,tr|E1BKT3|E1BKT3_BOVIN,,,,,1.3E5,1.54E7
AIMEMPSFYSH,49.03,1311.5627,11,0.1,656.7887,75.19,1.24E5,11,24719,FL712_IPP71_TC_2408_ConA_odd.raw,1,tr|F1MUM9|F1MUM9_BOVIN,,,,,1.24E5,
SQKSGLIEH,49.03,997.5192,9,1.6,998.5281,25.96,5.79E4,9,5645,FL712_IPP71_TC_2408_ConA_even.raw,10,tr|A6QQG2|A6QQG2_BOVIN:tr|G3MZM0|G3MZM0_BOVIN,,,9.62E6,1.18E7,3.81E6,7.63E6
RQIS(+79.97)YDDISAVH,49.03,1482.6504,12,1.8,742.3338,54.96,6.88E5,12,16812,FL712_IPP71_TC_2408_ConA_odd_20180117072523.raw,4,A6QLA0|NFX1_BOVIN,Phosphorylation (STY),S4:Phosphorylation (STY):11.06,3.33E5,4.28E5,9.11E5,6.88E5
SMYERSYMH,49.02,1202.4849,9,-0.2,602.2496,34.53,8.32E5,9,9046,FL712_IPP71_TC_2408_ConA_even.raw,2,Q29RZ2|PPWD1_BOVIN,,,8.32E5,1.23E6,,
SQDDPAHPL,49.01,978.4407,9,1.4,979.4493,37.77,1.02E5,12,10079,FL712_IPP71_TC_2408_ConA_odd_20180117072523.raw,4,tr|A1L522|A1L522_BOVIN,,,,,4.23E6,5.86E6
YLFHEHQLY,49.01,1248.5928,9,-0.9,625.3031,50.64,4.92E6,9,15324,FL712_IPP71_TC_2408_ConA_even.raw,7,tr|F1MGF2|F1MGF2_BOVIN,,,4.92E6,1.55E7,2.79E5,9.72E5
TTGIVM(+15.99)DSGDGVTHTVPIYEGYALPHAILR,49.01,3198.6018,30,1.0,800.6585,73.86,8.93E4,10,24280,FL712_IPP71_TC_2408_ConA_even_20180117091528.raw,1,tr|F1MRD0|F1MRD0_BOVIN:P60712|ACTB_BOVIN:P63258|ACTG_BOVIN,Oxidation (M),M6:Oxidation (M):1000.00,,8.93E4,,
FDAQIVIIEH,49.00,1183.6237,10,0.6,592.8195,71.61,5.18E5,9,23382,FL712_IPP71_TC_2408_ConA_even.raw,2,tr|A5D7D4|A5D7D4_BOVIN:tr|F6Q087|F6Q087_BOVIN:tr|A7YWL9|A7YWL9_BOVIN,,,5.18E5,4.65E5,,
KVVDPFSKKDW,49.00,1347.7186,11,-1.3,450.2462,45.27,1.31E6,11,13243,FL712_IPP71_TC_2408_ConA_odd.raw,2,Q56JV9|RS3A_BOVIN,,,,,1.31E6,5.57E5
SQKQYVIKH,48.99,1129.6244,9,0.3,565.8196,23.96,7.88E6,9,4859,FL712_IPP71_TC_2408_ConA_even.raw,12,tr|F1MY03|F1MY03_BOVIN:Q28151|OZF_BOVIN,,,3.58E7,8.14E7,5.56E7,9.34E7
TMPLKVVEH,48.99,1052.5688,9,1.4,527.2924,38.49,5.54E6,9,10612,FL712_IPP71_TC_2408_ConA_even.raw,3,O77783|EXT2_BOVIN:tr|A0JN91|A0JN91_BOVIN,,,5.54E6,6.92E6,,
AQVPVVVSPGNQH,48.99,1330.6993,13,2.3,666.3585,49.46,9.94E4,10,14731,FL712_IPP71_TC_2408_ConA_even_20180117091528.raw,3,A0JN51|ELF1_BOVIN,,,7.14E4,9.94E4,,
TQDVGTFVQH,48.97,1130.5356,10,2.6,566.2766,44.10,1.7E6,9,12798,FL712_IPP71_TC_2408_ConA_even.raw,3,tr|E1BG18|E1BG18_BOVIN,,,1.7E6,1.94E6,,6.82E5
SAHEVAARW,48.97,1025.5043,9,-0.6,513.7591,32.68,5.99E5,9,8314,FL712_IPP71_TC_2408_ConA_even.raw,3,tr|F1MNS9|F1MNS9_BOVIN,,,7.94E5,3.12E5,,
YASKIVGKW,48.97,1050.5862,9,0.0,526.3004,42.23,4.1E6,12,11855,FL712_IPP71_TC_2408_ConA_odd_20180117072523.raw,5,tr|F1MU84|F1MU84_BOVIN,,,,1.31E6,8.9E6,1.1E7
AVAMGPNIKQH,48.97,1164.6073,11,1.2,583.3116,34.25,6.95E5,12,8673,FL712_IPP71_TC_2408_ConA_odd_20180117072523.raw,5,tr|E1B7K5|E1B7K5_BOVIN,,,,1.26E5,3.36E6,3.39E6
ISKQEYDESGPSIV,48.96,1550.7463,14,0.7,776.3810,51.40,2.32E5,11,15544,FL712_IPP71_TC_2408_ConA_odd.raw,3,tr|F1MRD0|F1MRD0_BOVIN:P60712|ACTB_BOVIN:P63258|ACTG_BOVIN,,,,,2.32E5,2.26E5
IQ(+.98)RPPKIQVYSRHPPED,48.96,2060.0803,17,1.4,516.0281,36.86,5.57E6,11,9906,FL712_IPP71_TC_2408_ConA_odd.raw,1,P01888|B2MG_BOVIN,Deamidation (NQ),Q2:Deamidation (NQ):73.05,,,5.57E6,
AIFQESGKKSH,48.96,1230.6356,11,0.5,616.3254,26.95,5.19E5,12,5750,FL712_IPP71_TC_2408_ConA_odd_20180117072523.raw,2,tr|E1BNK2|E1BNK2_BOVIN,,,,,,3.53E6
ANFAAQKTH,48.96,986.4933,9,-1.2,494.2534,25.22,1.68E6,12,5055,FL712_IPP71_TC_2408_ConA_odd_20180117072523.raw,3,tr|F1MJT4|F1MJT4_BOVIN:tr|B6DXC7|B6DXC7_BOVIN,,,8.49E5,,,2.52E6
SLYKDAMQY,48.95,1117.5114,9,0.7,1118.5194,54.63,1.2E5,12,16679,FL712_IPP71_TC_2408_ConA_odd_20180117072523.raw,6,P49951|CLH1_BOVIN,,,1.42E6,1.16E6,8.7E6,1.4E7
GQADNERSLGDHSERVH,48.94,1905.8677,17,0.3,636.2967,27.49,5.87E5,12,5967,FL712_IPP71_TC_2408_ConA_odd_20180117072523.raw,1,tr|E1BC24|E1BC24_BOVIN,,,,,,5.87E5
RSYFKDRAH,48.94,1178.5945,9,-0.5,393.8719,24.52,5.49E6,12,4790,FL712_IPP71_TC_2408_ConA_odd_20180117072523.raw,4,Q0P5I0|MEN1_BOVIN,,,,,2.93E6,6.23E6
AAYISALPASPH,48.93,1196.6189,12,1.9,599.3179,58.55,5.95E5,12,18245,FL712_IPP71_TC_2408_ConA_odd_20180117072523.raw,3,tr|E1BG52|E1BG52_BOVIN,,,,,2.54E5,5.95E5
AANPKVLKW,48.93,1025.6022,9,-0.7,513.8080,40.10,7.68E6,9,11243,FL712_IPP71_TC_2408_ConA_even.raw,3,tr|E1BNY2|E1BNY2_BOVIN,,,1.12E7,,,5.09E6
AQHAGAREL,48.90,951.4886,9,2.2,952.4980,24.13,2.4E5,9,4925,FL712_IPP71_TC_2408_ConA_even.raw,12,tr|G3X6U2|G3X6U2_BOVIN:A6QLM0|TM189_BOVIN,,,1.18E7,2.71E7,1.27E7,2.41E7
KVFKEKNHSW,48.89,1301.6880,10,-0.4,651.8510,26.20,3.6E5,9,5741,FL712_IPP71_TC_2408_ConA_even.raw,4,Q3ZBI3|RNH2B_BOVIN,,,5.81E6,8.49E6,,
RMHFSKTKH,48.89,1170.6080,9,0.3,391.2101,21.07,1.11E6,11,3660,FL712_IPP71_TC_2408_ConA_odd.raw,3,Q9GKZ4|TRAM1_BOVIN,,,7.43E5,4.81E5,1.11E6,
ASAPQEYLYLH,48.88,1290.6244,11,2.3,646.3209,62.74,6.24E6,10,19953,FL712_IPP71_TC_2408_ConA_even_20180117091528.raw,3,tr|F1MFX6|F1MFX6_BOVIN,,,6.33E6,6.24E6,,
SLFQTSHTLH,48.87,1169.5829,10,-0.5,585.7984,42.68,2.55E6,12,12036,FL712_IPP71_TC_2408_ConA_odd_20180117072523.raw,4,tr|E1B9H3|E1B9H3_BOVIN,,,,,5.96E6,6.07E6
SLAEDSSVH,48.86,943.4247,9,1.8,944.4337,30.44,1.32E5,9,7424,FL712_IPP71_TC_2408_ConA_even.raw,6,Q3SWY1|ARI5A_BOVIN,,,2.2E6,4.08E6,1.73E6,3.67E6
RDLAVHIAH,48.86,1030.5671,9,-1.1,344.5293,31.11,2.86E7,9,7691,FL712_IPP71_TC_2408_ConA_even.raw,8,tr|E1BP20|E1BP20_BOVIN,,,3.08E7,1.54E7,1.59E7,1.16E7
ALAEVAAMENVH,48.84,1253.6074,12,2.7,627.8127,59.63,4.88E5,12,18674,FL712_IPP71_TC_2408_ConA_odd_20180117072523.raw,2,tr|F1MYS0|F1MYS0_BOVIN,,,,,4.67E5,4.88E5
AQISRHEEL,48.84,1081.5516,9,0.3,541.7833,29.11,6.09E6,11,6816,FL712_IPP71_TC_2408_ConA_odd.raw,3,tr|F1MGT1|F1MGT1_BOVIN,,,,,8.91E6,8.07E6
SVHQMGYVH,48.83,1056.4811,9,1.2,529.2485,31.23,3.13E6,12,7463,FL712_IPP71_TC_2408_ConA_odd_20180117072523.raw,2,tr|F1N747|F1N747_BOVIN,,,,,,4.7E6
QVINETSQH,48.83,1054.5044,9,3.3,1055.5151,27.57,1.75E5,11,6205,FL712_IPP71_TC_2408_ConA_odd.raw,5,P48616|VIME_BOVIN,,,6.74E6,9.5E6,8.51E6,1.11E7
YTHKSPRVH,48.83,1123.5886,9,0.0,375.5368,20.84,5.57E6,9,3631,FL712_IPP71_TC_2408_ConA_even.raw,9,Q8MJJ1|SPG21_BOVIN,,,6.14E6,9.44E6,2.63E6,4.95E6
KVFPTGPSDW,48.82,1132.5553,10,-1.3,567.2842,64.50,3.02E6,12,20618,FL712_IPP71_TC_2408_ConA_odd_20180117072523.raw,3,tr|F1N3Q9|F1N3Q9_BOVIN,,,,7.35E5,2.36E6,3.02E6
IVYDIAQVH,48.81,1056.5604,9,1.2,1057.5690,56.75,6.89E4,11,17647,FL712_IPP71_TC_2408_ConA_odd.raw,2,tr|F1MU08|F1MU08_BOVIN:P18493|PARP1_BOVIN,,,,,6.89E4,
SILDVITGHQH,48.81,1218.6356,11,0.2,610.3252,70.53,1.48E7,9,22977,FL712_IPP71_TC_2408_ConA_even.raw,13,tr|E1BMJ5|E1BMJ5_BOVIN,,,3E7,2.68E7,8.94E5,8.86E5
SMDKTVRLW,48.81,1134.5856,9,2.1,568.3013,52.29,3.5E6,9,15955,FL712_IPP71_TC_2408_ConA_even.raw,3,Q9XSC3|WDR44_BOVIN,,,3.5E6,3.48E6,,
RGLGKGHKFH,48.81,1135.6362,10,0.0,379.5527,22.43,2.19E6,12,3961,FL712_IPP71_TC_2408_ConA_odd_20180117072523.raw,2,tr|E1BK63|E1BK63_BOVIN:Q5EAD6|RL15_BOVIN,,,,,,2.73E6
SQNPRVAAW,48.80,1027.5199,9,2.2,1028.5294,42.12,5.12E5,11,12000,FL712_IPP71_TC_2408_ConA_odd.raw,4,tr|Q29RQ8|Q29RQ8_BOVIN:tr|F1MTI2|F1MTI2_BOVIN,,,,,2.77E7,2.4E7
GMYETPLFLAH,48.80,1277.6115,11,0.6,639.8134,77.53,1.32E5,12,25694,FL712_IPP71_TC_2408_ConA_odd_20180117072523.raw,3,tr|E1BF47|E1BF47_BOVIN,,,4.93E4,,1.1E5,1.32E5
FVFKMVNNY,48.80,1160.5688,9,1.1,581.2924,68.08,7.68E6,12,22038,FL712_IPP71_TC_2408_ConA_odd_20180117072523.raw,2,tr|E1B7C4|E1B7C4_BOVIN,,,,,7.17E6,7.68E6
ALLDRHQEH,48.80,1117.5629,9,0.4,559.7889,25.60,9.8E6,9,5504,FL712_IPP71_TC_2408_ConA_even.raw,11,tr|E1BFB0|E1BFB0_BOVIN,,,6.06E7,8.82E7,1.15E8,1.93E8
HVIEDIKGKW,48.79,1223.6663,10,-0.5,408.8958,41.21,1.84E6,11,11637,FL712_IPP71_TC_2408_ConA_odd.raw,2,tr|E1BA57|E1BA57_BOVIN:tr|E1BLB3|E1BLB3_BOVIN,,,,,1.84E6,1.43E6
HQAFEAELH,48.78,1080.4988,9,-0.4,541.2565,36.12,6.02E6,9,9676,FL712_IPP71_TC_2408_ConA_even.raw,2,tr|E1BFB0|E1BFB0_BOVIN,,,6.02E6,9.57E6,,
RILQHVLQH,48.78,1142.6672,9,-1.3,381.8958,34.96,5.43E5,10,9000,FL712_IPP71_TC_2408_ConA_even_20180117091528.raw,2,tr|G3N3L5|G3N3L5_BOVIN:A7MBI7|COMT_BOVIN,,,1.13E6,5.43E5,,
HVADKPSTW,48.76,1039.5087,9,0.0,520.7616,31.48,9.45E6,9,7839,FL712_IPP71_TC_2408_ConA_even.raw,3,tr|Q3MHK8|Q3MHK8_BOVIN,,,9.45E6,6.88E6,,
GQLEFPLPAAGH,48.74,1235.6299,12,1.3,618.8230,70.75,3.68E5,9,23061,FL712_IPP71_TC_2408_ConA_even.raw,2,tr|F1MSG4|F1MSG4_BOVIN,,,3.68E5,4.04E5,,
RKGRHMGIGKR,48.74,1294.7516,11,-0.7,324.6949,20.69,2.22E5,11,3514,FL712_IPP71_TC_2408_ConA_odd.raw,1,Q3T0W9|RL19_BOVIN,,,,,2.22E5,
ILHENEVNH,48.73,1103.5360,9,-0.5,368.8524,27.19,1.62E6,9,6137,FL712_IPP71_TC_2408_ConA_even.raw,4,tr|E1BD73|E1BD73_BOVIN,,,2.16E6,,1E6,
WVVDHVLPH,48.72,1100.5767,9,0.8,551.2960,57.03,1.56E6,9,17795,FL712_IPP71_TC_2408_ConA_even.raw,4,Q3ZBK7|GLE1_BOVIN,,,8.75E6,7.16E6,2.13E5,
GLHLSKVMH,48.71,1020.5538,9,-2.1,341.1912,32.22,4.01E6,9,8131,FL712_IPP71_TC_2408_ConA_even.raw,2,O02739|SPB6_BOVIN:tr|F1N2A2|F1N2A2_BOVIN,,,4.01E6,2.14E6,,
IKQHNEDVLEYKRRNGLE,48.70,2240.1660,18,-1.0,561.0482,32.63,4.46E5,11,8226,FL712_IPP71_TC_2408_ConA_odd.raw,2,Q02376|NDUC1_BOVIN,,,,,5.14E5,
SQDELALHH,48.69,1048.4938,9,0.7,525.2545,34.86,5.5E6,12,8919,FL712_IPP71_TC_2408_ConA_odd_20180117072523.raw,6,tr|E1BMI8|E1BMI8_BOVIN,,,4.89E5,3.27E5,7.39E6,8.95E6
SEVHMLLEH,48.69,1093.5226,9,1.8,547.7695,43.57,2.16E6,11,12571,FL712_IPP71_TC_2408_ConA_odd.raw,3,tr|Q1JQ91|Q1JQ91_BOVIN,,,,,2.83E6,6.91E5
SHKKGAASKKDKGSKAKKAAA,48.69,2096.2178,21,0.5,699.7469,19.85,1.23E5,10,3012,FL712_IPP71_TC_2408_ConA_even_20180117091528.raw,2,tr|F1MMU4|F1MMU4_BOVIN,,,,2.39E5,,
Q(-17.03)QYFEIEKRLSH,48.68,1559.7732,12,-0.8,780.8932,60.80,6.71E4,9,19264,FL712_IPP71_TC_2408_ConA_even.raw,4,tr|E1BF47|E1BF47_BOVIN,Pyro-glu from Q,Q1:Pyro-glu from Q:1000.00,1.25E7,1.45E7,,3.5E6
GIFAPPQKISH,48.68,1193.6556,11,-0.2,398.8924,43.44,1.85E5,11,12524,FL712_IPP71_TC_2408_ConA_odd.raw,2,tr|E1BC48|E1BC48_BOVIN,,,,,1.85E5,2.57E5
RMFFMNHQH,48.66,1246.5488,9,-1.5,416.5229,34.46,1.01E6,11,8960,FL712_IPP71_TC_2408_ConA_odd.raw,1,tr|F1MAZ0|F1MAZ0_BOVIN,,,,,1.01E6,
GFYDKDSSGWSSS,48.66,1421.5735,13,0.5,711.7944,55.04,2.13E5,12,16841,FL712_IPP71_TC_2408_ConA_odd_20180117072523.raw,2,tr|G5E631|G5E631_BOVIN,,,,,1.42E5,2.13E5
RMISKQFHH,48.65,1182.6080,9,-1.3,395.2094,24.66,7.5E6,11,5041,FL712_IPP71_TC_2408_ConA_odd.raw,4,Q3SYW6|EIF3C_BOVIN,,,,,7.92E6,1.61E7
YTFQQVQEH,48.65,1178.5356,9,0.3,590.2753,46.25,4.97E5,10,13475,FL712_IPP71_TC_2408_ConA_even_20180117091528.raw,4,tr|E1BFK7|E1BFK7_BOVIN,,,2.87E5,4.97E5,,
GQGHPMKPH,48.64,987.4708,9,-0.3,494.7425,20.16,1.01E6,11,3301,FL712_IPP71_TC_2408_ConA_odd.raw,4,tr|Q0VC01|Q0VC01_BOVIN:tr|F1MFZ7|F1MFZ7_BOVIN,,,6.55E5,8.21E5,1.01E6,1.69E6
IVVEHVTSH,48.61,1019.5400,9,0.9,510.7777,31.38,1.1E6,9,7799,FL712_IPP71_TC_2408_ConA_even.raw,8,tr|E1BKX3|E1BKX3_BOVIN,,,4.19E6,3.69E6,2.19E7,2.51E7
EMDWVLKH,48.59,1056.5062,8,0.2,529.2605,58.25,2.84E6,10,18182,FL712_IPP71_TC_2408_ConA_even_20180117091528.raw,3,tr|E1BF20|E1BF20_BOVIN:Q5E9J1|HNRPF_BOVIN:Q3SZF3|HNRH2_BOVIN:tr|A5D9B4|A5D9B4_BOVIN,,,,4.94E6,2.3E6,
SQHDPSSNNAML,48.57,1299.5514,12,3.2,650.7850,37.61,2.67E6,9,10267,FL712_IPP71_TC_2408_ConA_even.raw,4,tr|E1BKJ5|E1BKJ5_BOVIN,,,2.67E6,3.1E6,3.78E6,5.15E6
YYRENTQRW,48.57,1314.6105,9,-0.2,439.2107,33.55,1.37E6,11,8596,FL712_IPP71_TC_2408_ConA_odd.raw,3,tr|E1B7H0|E1B7H0_BOVIN,,,,,1.7E6,
KQQQWQVVH,48.57,1179.6149,9,0.6,590.8151,33.04,2.86E5,9,8456,FL712_IPP71_TC_2408_ConA_even.raw,2,A8E4N3|RSPH3_BOVIN,,,2.86E5,3.89E5,,
NFRHVVHKW,48.56,1221.6520,9,0.4,408.2248,30.74,2.46E6,12,7265,FL712_IPP71_TC_2408_ConA_odd_20180117072523.raw,1,tr|F1N153|F1N153_BOVIN:tr|G3MZE5|G3MZE5_BOVIN,,,,,,2.46E6
HVSHGHGRIGKHR,48.55,1476.7922,13,-0.5,493.2711,20.21,3.48E5,9,3379,FL712_IPP71_TC_2408_ConA_even.raw,3,tr|G1K1B4|G1K1B4_BOVIN:tr|E1BE42|E1BE42_BOVIN:tr|G3MWX5|G3MWX5_BOVIN:Q56K03|RL27A_BOVIN,,,3.48E5,5.99E5,,4.23E5
WLHGHPHMH,48.55,1150.5243,9,0.7,576.2698,27.84,2.93E5,10,6168,FL712_IPP71_TC_2408_ConA_even_20180117091528.raw,2,tr|F1MGR3|F1MGR3_BOVIN,,,,3.42E6,,
HQYMEEIYH,48.55,1248.5233,9,0.8,625.2694,42.52,8.94E5,11,12159,FL712_IPP71_TC_2408_ConA_odd.raw,2,tr|Q6IE76|Q6IE76_BOVIN:Q32KR6|FDFT_BOVIN,,,,,8.94E5,1.33E6
YVPVTTFKNLQTVNVDEN,48.55,2080.0476,18,0.2,1041.0312,70.05,2.41E5,11,22795,FL712_IPP71_TC_2408_ConA_odd.raw,1,Q56JX3|RL31_BOVIN,,,,,2.41E5,
SVNPGMARW,48.54,1016.4862,9,-0.6,1017.4929,48.87,1.84E5,9,14653,FL712_IPP71_TC_2408_ConA_even.raw,6,Q58DH2|PISD_BOVIN,,,2.38E7,1.53E7,1.38E7,1.49E7
VQMDDMKTL,48.53,1079.4991,9,2.1,540.7580,52.96,2.26E6,11,16155,FL712_IPP71_TC_2408_ConA_odd.raw,2,P08169|MPRI_BOVIN:tr|F1MIE6|F1MIE6_BOVIN,,,,,2.26E6,3.87E6
AQDYWALAH,48.52,1073.4930,9,-0.7,537.7534,61.27,4.32E6,10,19379,FL712_IPP71_TC_2408_ConA_even_20180117091528.raw,1,tr|F1MYE9|F1MYE9_BOVIN,,,,4.32E6,,
TEM(+15.99)NAALMH,48.52,1032.4369,9,0.0,1033.4442,33.29,4.56E5,9,8552,FL712_IPP71_TC_2408_ConA_even.raw,5,tr|E1BKA6|E1BKA6_BOVIN,Oxidation (M),M3:Oxidation (M):100.00,1.35E7,3.56E7,1.11E6,
GRVIRGQRKGAGSVFR,48.50,1743.0128,16,-0.4,436.7603,27.50,9.51E5,10,6031,FL712_IPP71_TC_2408_ConA_even_20180117091528.raw,2,Q3T0S6|RL8_BOVIN,,,4.61E5,9.51E5,,
AIFKGVFVH,48.47,1016.5807,9,-0.4,509.2974,51.66,2.1E7,9,15708,FL712_IPP71_TC_2408_ConA_even.raw,12,tr|G3X6R3|G3X6R3_BOVIN,,,6.96E7,9.19E7,4.22E6,4.16E6
HLHFKNIVH,48.47,1143.6301,9,-0.7,382.2170,31.54,5.01E6,11,7791,FL712_IPP71_TC_2408_ConA_odd.raw,1,tr|F1MIA2|F1MIA2_BOVIN:tr|F1MWF5|F1MWF5_BOVIN,,,,,5.01E6,
AITGASLADIMAK,48.47,1260.6748,13,-0.3,631.3445,70.79,1.35E5,11,23063,FL712_IPP71_TC_2408_ConA_odd.raw,2,Q862I1|RL24_BOVIN,,,,,1.35E5,1.48E5
AIYEQESNAVH,48.46,1259.5782,11,-1.0,630.7958,40.18,1.86E6,12,11042,FL712_IPP71_TC_2408_ConA_odd_20180117072523.raw,2,tr|A7MB41|A7MB41_BOVIN,,,,,9E5,1.86E6
SIHRSLAHQH,48.46,1184.6162,10,-1.0,395.8790,21.38,1.04E6,9,3845,FL712_IPP71_TC_2408_ConA_even.raw,4,Q2TA25|PLK1_BOVIN,,,1.14E6,,3.07E5,6.74E5
ALFKPGAW,48.46,888.4857,8,1.1,889.4940,64.28,7.14E5,12,20529,FL712_IPP71_TC_2408_ConA_odd_20180117072523.raw,9,Q5E9N0|BYST_BOVIN,,,,6.56E5,6.06E7,6.08E7
YQIHTGLQH,48.44,1095.5461,9,1.1,548.7809,35.00,2.96E6,9,9233,FL712_IPP71_TC_2408_ConA_even.raw,8,tr|A6QLZ3|A6QLZ3_BOVIN:tr|E1BKH3|E1BKH3_BOVIN:tr|E1BIN3|E1BIN3_BOVIN,,,7.26E6,8.43E6,1.09E6,2.87E6
SIHPKIQEH,48.44,1087.5774,9,-0.7,544.7956,25.00,1.48E6,11,5177,FL712_IPP71_TC_2408_ConA_odd.raw,7,A4FUZ5|SERC3_BOVIN,,,2.15E6,4.01E6,7.17E6,1.42E7
SSFLHSLPH,48.43,1023.5137,9,1.5,512.7649,45.34,1.2E7,9,13290,FL712_IPP71_TC_2408_ConA_even.raw,9,Q0VBY8|DDB2_BOVIN,,,1.47E7,1.77E7,4.02E7,4.35E7
AQAMETALAH,48.43,1041.4913,10,3.2,1042.5020,42.30,,10,11912,FL712_IPP71_TC_2408_ConA_even_20180117091528.raw,3,tr|A6QR43|A6QR43_BOVIN:tr|Q0V7P2|Q0V7P2_BOVIN,,,,1.6E6,,1.36E6
MYLVPKL,48.43,862.4987,7,-0.7,432.2563,67.32,1.62E6,11,21762,FL712_IPP71_TC_2408_ConA_odd.raw,2,tr|F1MUY3|F1MUY3_BOVIN,,,,,1.62E6,1.98E6
TIKKAILEDMH,48.43,1297.7064,11,0.5,433.5763,36.64,1.2E6,11,9820,FL712_IPP71_TC_2408_ConA_odd.raw,2,tr|Q1LZF6|Q1LZF6_BOVIN,,,,,1.2E6,1.13E6
GSVFRAHVKH,48.42,1136.6202,10,-0.4,379.8806,25.68,1.9E6,12,5238,FL712_IPP71_TC_2408_ConA_odd_20180117072523.raw,1,Q3T0S6|RL8_BOVIN,,,,,,1.9E6
ALDEKIAKY,48.42,1049.5757,9,1.5,525.7959,37.69,3.92E7,9,10297,FL712_IPP71_TC_2408_ConA_even.raw,10,tr|Q1JP69|Q1JP69_BOVIN:tr|Q2YDL0|Q2YDL0_BOVIN:tr|F1MDN8|F1MDN8_BOVIN,,,5.42E7,7.04E7,2.57E6,8.84E6
HVHFDEKLH,48.41,1160.5726,9,-0.5,387.8646,30.85,4.99E6,10,7365,FL712_IPP71_TC_2408_ConA_even_20180117091528.raw,1,Q2KIM1|CT027_BOVIN,,,,4.99E6,,
VVRRHQFRW,48.40,1282.7159,9,0.2,321.6863,29.69,8.13E6,9,7127,FL712_IPP71_TC_2408_ConA_even.raw,7,Q3SZM5|NEUA_BOVIN:tr|E1B9W3|E1B9W3_BOVIN,,,1.34E7,1.11E7,5.66E5,
LQDVANDRGSH,48.39,1210.5691,11,0.6,606.2922,25.18,4.99E5,9,5334,FL712_IPP71_TC_2408_ConA_even.raw,7,tr|A5D7M0|A5D7M0_BOVIN,,,2.26E6,4.2E6,4.54E5,4.39E6
YQHTSLVQH,48.39,1111.5410,9,-0.4,556.7776,30.06,1.99E6,12,6995,FL712_IPP71_TC_2408_ConA_odd_20180117072523.raw,4,P23727|P85A_BOVIN,,,,,1.82E6,5.1E6
VQHGVTLAH,48.39,960.5141,9,1.1,961.5225,27.83,1.85E5,11,6308,FL712_IPP71_TC_2408_ConA_odd.raw,9,tr|A6QR43|A6QR43_BOVIN,,,1.01E7,1.4E7,1.82E7,2.49E7
SVKDPSPLY,48.38,1004.5178,9,2.6,1005.5277,44.24,2.82E5,9,12854,FL712_IPP71_TC_2408_ConA_even.raw,6,Q2HJ21|MDM4_BOVIN:tr|F1N736|F1N736_BOVIN,,,1.41E7,1.95E7,2.28E6,3.5E6
YLNRHLHTW,48.38,1238.6309,9,-1.1,620.3220,34.35,1.17E6,9,8975,FL712_IPP71_TC_2408_ConA_even.raw,7,O02718|BCL2_BOVIN,,,1.34E7,6.16E6,4.82E7,5.39E7
TQLPSGASSGTGSTSATH,48.38,1645.7544,18,-0.8,823.8838,34.23,5.09E4,11,8867,FL712_IPP71_TC_2408_ConA_odd.raw,2,tr|F1MY28|F1MY28_BOVIN,,,,,5.09E4,6.18E4
HVVGITYQH,48.37,1052.5403,9,0.8,527.2778,34.08,6.21E6,9,8865,FL712_IPP71_TC_2408_ConA_even.raw,3,Q3T0V3|EIF3K_BOVIN,,,6.21E6,6.91E6,,2.17E6
HIHQHDIVH,48.37,1134.5682,9,-0.1,379.1967,22.50,1.05E6,11,4216,FL712_IPP71_TC_2408_ConA_odd.raw,3,tr|F1MVF1|F1MVF1_BOVIN,,,1.19E6,,1.05E6,
YAFDVNTHKW,48.35,1279.5985,10,2.5,640.8081,55.54,3.76E5,12,17043,FL712_IPP71_TC_2408_ConA_odd_20180117072523.raw,3,Q58CV6|KLDC3_BOVIN:tr|Q58D25|Q58D25_BOVIN,,,,,3.42E5,3.76E5
ALDTGVAYQH,48.35,1073.5142,10,-0.4,1074.5210,42.22,1.26E5,11,12041,FL712_IPP71_TC_2408_ConA_odd.raw,5,Q3SYU1|NOC2L_BOVIN,,,,2.39E6,8.07E6,1.01E7
SQILYSSKL,48.35,1037.5757,9,3.0,1038.5861,50.32,2.44E5,11,15124,FL712_IPP71_TC_2408_ConA_odd.raw,5,tr|A7MB65|A7MB65_BOVIN,,,,,1.56E7,1.78E7
YLLESPHKY,48.34,1148.5865,9,1.5,1149.5956,42.91,1.41E5,12,12128,FL712_IPP71_TC_2408_ConA_odd_20180117072523.raw,6,tr|G3X7G7|G3X7G7_BOVIN,,,7.88E5,1.29E6,1.92E7,3.02E7
SAVGHTLGH,48.33,877.4406,9,0.2,439.7277,25.77,1.32E6,9,5570,FL712_IPP71_TC_2408_ConA_even.raw,2,tr|Q3ZCI0|Q3ZCI0_BOVIN,,,1.32E6,,8.07E5,
EQHDSIVTH,48.33,1064.4886,9,-0.9,533.2511,25.93,9.48E5,9,5632,FL712_IPP71_TC_2408_ConA_even.raw,4,P41541|USO1_BOVIN,,,1.63E6,1.89E6,8.68E5,
VQKDNFYQH,48.31,1177.5516,9,2.2,589.7844,29.08,1.31E6,11,6806,FL712_IPP71_TC_2408_ConA_odd.raw,5,tr|F1MG95|F1MG95_BOVIN:O02776|PARG_BOVIN,,,,2.06E5,5.69E6,9.61E6
RQSHLLAQKVFTH,48.29,1563.8634,13,0.9,391.9735,33.53,3.45E5,11,8589,FL712_IPP71_TC_2408_ConA_odd.raw,1,tr|Q1RMT3|Q1RMT3_BOVIN,,,,,3.45E5,
EMFEPGRMH,48.29,1132.4794,9,2.3,567.2483,42.65,3.14E6,12,12023,FL712_IPP71_TC_2408_ConA_odd_20180117072523.raw,4,tr|F1N2C5|F1N2C5_BOVIN,,,,,4.03E6,7.25E6
GGGEVEAVTVVPPGQRGLAVFTSKSG,48.29,2498.3127,26,1.3,833.7793,67.44,2.95E5,12,21788,FL712_IPP71_TC_2408_ConA_odd_20180117072523.raw,3,tr|Q0II49|Q0II49_BOVIN,,,,,2.45E5,2.95E5
SIQKLVISH,48.28,1023.6077,9,2.4,512.8123,38.49,4.65E6,9,10611,FL712_IPP71_TC_2408_ConA_even.raw,4,tr|E1B945|E1B945_BOVIN,,,5.54E6,4.34E6,,
SEVSHLLSH,48.28,1007.5036,9,1.2,504.7597,38.41,8.83E5,9,10581,FL712_IPP71_TC_2408_ConA_even.raw,3,tr|F1MHN4|F1MHN4_BOVIN,,,1.09E6,2.87E5,,
SQVFLIIHH,48.28,1092.6080,9,0.0,547.3113,53.25,2.98E7,9,16329,FL712_IPP71_TC_2408_ConA_even.raw,7,tr|F1MQK7|F1MQK7_BOVIN,,,3.64E7,5.75E7,2.7E6,2.12E6
GQYDNHGSFGEL,48.27,1322.5527,12,-0.1,662.2836,56.69,3.02E5,12,17501,FL712_IPP71_TC_2408_ConA_odd_20180117072523.raw,2,P00515|KAP2_BOVIN,,,,,1.86E5,3.02E5
SSFPSSSGQSH,48.26,1106.4629,11,0.2,554.2388,29.10,3.04E6,9,6897,FL712_IPP71_TC_2408_ConA_even.raw,4,tr|E1BJE7|E1BJE7_BOVIN,,,3.04E6,4.79E6,1.25E6,2.45E6
GVVKPASW,48.25,842.4650,8,1.0,843.4731,42.75,9.35E4,11,12250,FL712_IPP71_TC_2408_ConA_odd.raw,4,tr|Q0VD02|Q0VD02_BOVIN,,,,,3.09E6,4.33E6
YMSHIIEKW,48.25,1205.5903,9,1.8,603.8035,50.34,1.07E6,11,15131,FL712_IPP71_TC_2408_ConA_odd.raw,5,tr|E1BNW3|E1BNW3_BOVIN,,,,1.56E6,4.11E6,4.17E6
DSFSPHLKH,48.24,1066.5195,9,0.4,534.2673,32.62,1.1E6,10,8074,FL712_IPP71_TC_2408_ConA_even_20180117091528.raw,2,tr|E1BE82|E1BE82_BOVIN,,,,1.1E6,,9.27E5
VLLDPQLVPGGGASEMAVAH,48.24,1960.0088,20,-0.9,981.0107,79.93,1.36E5,12,26553,FL712_IPP71_TC_2408_ConA_odd_20180117072523.raw,2,Q3T0K2|TCPG_BOVIN,,,,,4.92E4,1.36E5
FPAKVTAHW,48.23,1055.5552,9,0.3,528.7850,44.79,5.74E6,9,13073,FL712_IPP71_TC_2408_ConA_even.raw,6,tr|F1MSD6|F1MSD6_BOVIN,,,1.86E7,1.67E7,,
RMSYHVRSH,48.21,1171.5669,9,-0.2,391.5295,23.03,3.63E5,11,4421,FL712_IPP71_TC_2408_ConA_odd.raw,1,tr|E1BII2|E1BII2_BOVIN,,,,,3.63E5,
HVYDRLARY,48.20,1191.6149,9,1.7,596.8157,38.95,9.34E6,12,10551,FL712_IPP71_TC_2408_ConA_odd_20180117072523.raw,9,Q2KHY8|CD37_BOVIN,,,1.33E7,2.18E7,4.41E7,7.95E7
YSDNPIIRH,48.19,1113.5566,9,0.3,372.1929,34.82,1.62E6,9,9159,FL712_IPP71_TC_2408_ConA_even.raw,4,tr|F1MPB1|F1MPB1_BOVIN,,,1.62E6,3.24E6,,6.93E5
AAQHAPLQH,48.18,971.4937,9,0.1,486.7542,24.50,3.96E6,12,4781,FL712_IPP71_TC_2408_ConA_odd_20180117072523.raw,4,tr|E1BHN9|E1BHN9_BOVIN,,,6.89E5,,8.11E5,6.57E6
RQYDKFLTH,48.17,1206.6145,9,0.9,403.2125,33.60,3.71E7,9,8677,FL712_IPP71_TC_2408_ConA_even.raw,4,tr|E1BJA6|E1BJA6_BOVIN,,,3.75E7,7.47E7,,
AMDSPLLKY,48.15,1036.5262,9,0.4,519.2706,61.44,2.89E6,9,19514,FL712_IPP71_TC_2408_ConA_even.raw,2,tr|A5D7S0|A5D7S0_BOVIN:P81125|SNAA_BOVIN,,,2.89E6,,2.99E5,
SSVASKLEH,48.15,956.4927,9,-0.4,479.2534,27.39,4.02E6,9,6215,FL712_IPP71_TC_2408_ConA_even.raw,4,tr|F1N0L2|F1N0L2_BOVIN,,,4.02E6,8.95E6,2.74E6,6.3E6
TQTIAAAQH,48.15,939.4774,9,1.1,940.4857,29.04,1.84E6,10,6644,FL712_IPP71_TC_2408_ConA_even_20180117091528.raw,6,tr|F1MDH3|F1MDH3_BOVIN,,,8.08E6,4.37E7,3.07E7,1.59E7
AHHHHPALH,48.15,1055.5161,9,-0.8,352.8457,21.12,1.04E6,10,3517,FL712_IPP71_TC_2408_ConA_even_20180117091528.raw,3,tr|F1MH56|F1MH56_BOVIN,,,4.79E5,1.04E6,,6.92E5
SQIPKKILSH,48.12,1149.6870,10,-1.0,384.2359,30.94,5.59E5,11,7551,FL712_IPP71_TC_2408_ConA_odd.raw,1,tr|E1B8H0|E1B8H0_BOVIN,,,,,5.59E5,
RQPSSWNKQH,48.11,1266.6217,10,-2.2,423.2136,23.10,2.72E5,12,4228,FL712_IPP71_TC_2408_ConA_odd_20180117072523.raw,2,tr|F1MY06|F1MY06_BOVIN,,,,2.89E5,,2.72E5
AQQAIKRTAH,48.11,1122.6257,10,-1.8,562.3192,20.90,7.49E5,12,3367,FL712_IPP71_TC_2408_ConA_odd_20180117072523.raw,6,Q3SZI6|RPN2_BOVIN,,,4.15E5,5.6E5,1.39E6,2.49E6
AQIATGGIIDPVH,48.11,1290.6931,13,0.9,646.3544,62.37,1.17E6,12,19765,FL712_IPP71_TC_2408_ConA_odd_20180117072523.raw,1,tr|E1BF59|E1BF59_BOVIN,,,,,,1.17E6
YMPDLHPAAGH,48.10,1207.5444,11,1.9,403.5229,41.70,1.76E6,9,11865,FL712_IPP71_TC_2408_ConA_even.raw,3,Q0VCT9|CITE2_BOVIN,,,2.75E6,5.76E5,,
YIHENEYVH,48.10,1202.5356,9,-0.2,602.2750,33.05,1.3E7,9,8461,FL712_IPP71_TC_2408_ConA_even.raw,8,tr|F1N6T1|F1N6T1_BOVIN:tr|Q1LZA8|Q1LZA8_BOVIN,,,1.31E7,4.62E7,5.8E6,8.86E6
AQAAKFPAH,48.08,939.4926,9,-0.2,470.7535,26.65,3.07E7,11,5836,FL712_IPP71_TC_2408_ConA_odd.raw,7,Q3ZC04|RT63_BOVIN,,,6.89E6,1.87E7,3.4E7,4.94E7
YQHIIVEHH,48.08,1174.5884,9,0.6,588.3018,28.81,1.17E6,9,6782,FL712_IPP71_TC_2408_ConA_even.raw,5,A4IFJ5|PA24A_BOVIN,,,3.8E6,1.2E6,1.01E7,1.54E7
KVISSVSYY,48.07,1044.5491,9,0.2,1045.5565,47.22,1.49E5,11,13918,FL712_IPP71_TC_2408_ConA_odd.raw,1,tr|C0KTK9|C0KTK9_BOVIN:tr|G5E630|G5E630_BOVIN,,,,,1.49E5,
ALEGEWGGLEH,48.05,1196.5461,11,1.3,599.2811,60.49,7.69E5,9,19140,FL712_IPP71_TC_2408_ConA_even.raw,2,tr|G3MXE5|G3MXE5_BOVIN:tr|E1BG05|E1BG05_BOVIN,,,7.69E5,8.1E5,,
RLVLPYVRH,48.05,1151.6927,9,0.4,384.9050,40.87,9.03E6,11,11504,FL712_IPP71_TC_2408_ConA_odd.raw,4,Q3SWY1|ARI5A_BOVIN,,,3.78E6,2.92E6,9.03E6,6.12E6
AQYDPTKNAS,48.05,1093.5040,10,0.9,547.7598,31.93,9.56E5,12,7745,FL712_IPP71_TC_2408_ConA_odd_20180117072523.raw,2,tr|A7Z039|A7Z039_BOVIN,,,,9.6E5,,9.56E5
REFEDRDRSH,48.03,1345.6123,10,-0.8,673.8129,21.39,1.14E6,9,3847,FL712_IPP71_TC_2408_ConA_even.raw,8,tr|E1B9S8|E1B9S8_BOVIN,,,1.46E7,1.14E7,4.16E6,4.59E6
AMAQTAIKAMH,48.03,1171.5842,11,3.5,586.8015,38.07,4.83E5,10,10236,FL712_IPP71_TC_2408_ConA_even_20180117091528.raw,3,tr|A7MB95|A7MB95_BOVIN,,,1.45E6,2.37E6,,
SMILTEVGKVTEPISRH,48.02,1896.0139,17,1.4,633.0128,59.50,2.88E5,11,18719,FL712_IPP71_TC_2408_ConA_odd.raw,2,A4IF90|RHG15_BOVIN,,,,,2.88E5,1.51E5
DWVPYINGKFKKDD,48.01,1723.8569,14,1.4,575.6271,57.80,3.94E6,11,18060,FL712_IPP71_TC_2408_ConA_odd.raw,4,P07552|QCR10_BOVIN,,,1.28E6,1E6,3.94E6,4.6E6
FIVRHQLLKK,48.00,1280.8081,10,-2.2,427.9424,30.99,2.46E6,9,7644,FL712_IPP71_TC_2408_ConA_even.raw,4,P00430|COX7C_BOVIN,,,2.46E6,2.57E6,2.25E6,1.91E6
SQIEKEGVEH,48.00,1154.5568,10,-0.1,578.2856,25.36,7.72E6,9,5408,FL712_IPP71_TC_2408_ConA_even.raw,9,Q7YRC6|AURKB_BOVIN:tr|Q08DN4|Q08DN4_BOVIN,,,1.17E7,2.34E7,7.97E6,2.08E7
SVEELALAH,47.98,967.4974,9,1.4,968.5061,53.06,7.55E4,9,16255,FL712_IPP71_TC_2408_ConA_even.raw,5,tr|F1MZ88|F1MZ88_BOVIN,,,7.55E4,3.36E6,8.37E5,1.08E6
RANPFNAPH,47.98,1022.5046,9,-1.2,341.8417,30.90,1E6,9,7609,FL712_IPP71_TC_2408_ConA_even.raw,6,P12234|MPCP_BOVIN,,,7.9E6,1.04E7,4.74E5,
SAHEVQRFH,47.95,1109.5366,9,-0.6,555.7753,23.79,3.96E5,9,4792,FL712_IPP71_TC_2408_ConA_even.raw,6,tr|E1BFB0|E1BFB0_BOVIN,,,2.08E6,2.6E6,6.39E6,7.78E6
AKRAKEAAEQDVEKKK,47.94,1828.0166,16,0.1,458.0115,21.12,1.79E5,9,3742,FL712_IPP71_TC_2408_ConA_even.raw,1,tr|Q3SZG7|Q3SZG7_BOVIN,,,1.79E5,,,
PRIVKWDRDL,47.94,1296.7302,10,2.1,325.1905,41.88,3.11E6,9,11932,FL712_IPP71_TC_2408_ConA_even.raw,3,P01888|B2MG_BOVIN,,,3.11E6,3.25E6,,
SQAQLAMSH,47.93,971.4495,9,0.9,972.4576,33.03,,9,8452,FL712_IPP71_TC_2408_ConA_even.raw,7,Q8WN55|PTBP1_BOVIN,,,1.12E6,2.33E6,2.76E6,3.59E6
ITAAYPVEH,47.93,999.5025,9,2.0,1000.5118,42.74,8.54E4,9,12267,FL712_IPP71_TC_2408_ConA_even.raw,6,tr|G3X6B3|G3X6B3_BOVIN:tr|G3X6B2|G3X6B2_BOVIN,,,4.05E6,4.94E6,,1.17E6
YQIGDVFISH,47.92,1177.5768,10,-0.2,1178.5839,73.30,4.99E5,12,24072,FL712_IPP71_TC_2408_ConA_odd_20180117072523.raw,19,tr|F1MYY3|F1MYY3_BOVIN:Q2TBR6|PFD4_BOVIN,,,5.12E7,6.41E7,1.22E8,1.09E8
YAVSELAGH,47.92,945.4556,9,3.1,946.4658,46.85,2.11E5,9,13874,FL712_IPP71_TC_2408_ConA_even.raw,5,Q58DW0|RL4_BOVIN:tr|G3MXR5|G3MXR5_BOVIN,,,5.98E6,1.08E7,7.07E5,
SLVSGPLSH,47.92,895.4763,9,3.8,896.4870,48.11,5.34E5,9,14360,FL712_IPP71_TC_2408_ConA_even.raw,8,tr|F1MXV4|F1MXV4_BOVIN,,,2.67E7,5.83E5,1.37E6,1.75E6
FELDLPTVH,47.91,1069.5444,9,-0.1,1070.5516,77.78,8.58E5,12,25783,FL712_IPP71_TC_2408_ConA_odd_20180117072523.raw,8,Q3SYW6|EIF3C_BOVIN,,,1.91E6,2.26E6,8.25E7,8.88E5
HFHKDWQR,47.90,1152.5577,8,-0.8,385.1929,25.91,1.69E6,10,5396,FL712_IPP71_TC_2408_ConA_even_20180117091528.raw,2,tr|Q3SZG7|Q3SZG7_BOVIN,,,,2.01E6,,
IALYMASQPRNK,47.90,1390.7390,12,0.8,696.3773,40.84,1.17E6,11,11490,FL712_IPP71_TC_2408_ConA_odd.raw,4,Q3T061|COX7R_BOVIN,,,,,7.01E6,6.14E6
RVHEHYLVH,47.90,1188.6152,9,-0.7,397.2121,26.09,1.27E5,9,5695,FL712_IPP71_TC_2408_ConA_even.raw,2,tr|Q58DD5|Q58DD5_BOVIN:Q59A28|QORL1_BOVIN,,,1.27E5,1.9E5,,
FPSPPKQVDM,47.89,1144.5586,10,2.1,573.2878,54.44,1.84E6,11,16738,FL712_IPP71_TC_2408_ConA_odd.raw,2,tr|A7YWJ7|A7YWJ7_BOVIN,,,,,1.84E6,2.61E6
TYSLGSALRPTTSR,47.89,1508.7947,14,0.2,503.9389,46.22,3.57E6,11,13551,FL712_IPP71_TC_2408_ConA_odd.raw,5,P48616|VIME_BOVIN,,,3.28E6,2.04E5,3.57E6,
SLHLWEIVH,47.89,1132.6029,9,-1.3,567.3080,65.02,8.58E5,9,20917,FL712_IPP71_TC_2408_ConA_even.raw,7,tr|E1BMF9|E1BMF9_BOVIN,,,2.7E6,1.64E6,1.11E7,2.14E7
MVADVFSHRFY,47.88,1370.6442,11,1.0,457.8891,66.23,6.42E5,12,21309,FL712_IPP71_TC_2408_ConA_odd_20180117072523.raw,2,tr|A5PKF9|A5PKF9_BOVIN,,,,,4.65E5,6.42E5
SVNEGGYIRLH,47.88,1243.6309,11,0.1,622.8228,42.21,6.1E5,11,12036,FL712_IPP71_TC_2408_ConA_odd.raw,7,tr|E1BBI5|E1BBI5_BOVIN,,,3.68E6,3.12E6,2.1E6,6.68E5
FFDDSPTRGW,47.87,1226.5356,10,2.6,614.2767,67.31,2.36E5,11,21760,FL712_IPP71_TC_2408_ConA_odd.raw,1,tr|E1B9Q4|E1B9Q4_BOVIN,,,,,2.36E5,
AQQRELEAVEH,47.85,1308.6422,11,0.2,655.3285,33.18,2.1E6,12,8245,FL712_IPP71_TC_2408_ConA_odd_20180117072523.raw,4,tr|A8NHP1|A8NHP1_BOVIN,,,,,4.1E6,6.94E6
TMYQDKHEW,47.85,1236.5233,9,-1.9,619.2678,36.46,3.27E5,11,9748,FL712_IPP71_TC_2408_ConA_odd.raw,2,tr|A8E646|A8E646_BOVIN,,,,,3.27E5,1.3E5
GQYHDIREY,47.85,1179.5309,9,-0.3,590.7725,36.40,1.04E6,10,9572,FL712_IPP71_TC_2408_ConA_even_20180117091528.raw,3,tr|E1BGZ7|E1BGZ7_BOVIN,,,8.52E5,1.37E6,,
SLNLKHIKH,47.82,1088.6454,9,-0.4,545.3298,26.35,1.69E6,11,5716,FL712_IPP71_TC_2408_ConA_odd.raw,9,Q3T147|DX39B_BOVIN,,,5.01E6,9.78E6,1.81E7,3.59E7
TGSQPLRVIAH,47.82,1177.6567,11,2.7,589.8372,38.54,1.12E6,10,10427,FL712_IPP71_TC_2408_ConA_even_20180117091528.raw,3,tr|F1MUY3|F1MUY3_BOVIN,,,2.5E6,4.01E6,,
YPAALPNHKP,47.82,1106.5873,10,0.2,554.3010,34.02,8.49E6,9,8842,FL712_IPP71_TC_2408_ConA_even.raw,2,tr|A5PJG9|A5PJG9_BOVIN,,,8.49E6,9.53E6,,
FSAEQIARW,47.81,1106.5509,9,0.4,554.2830,66.33,5.61E7,12,21348,FL712_IPP71_TC_2408_ConA_odd_20180117072523.raw,9,tr|G3MY77|G3MY77_BOVIN,,,1.95E6,1.63E6,6.02E7,5.68E7
STHGTFLGH,47.81,955.4512,9,1.2,478.7334,33.34,1.89E6,12,8308,FL712_IPP71_TC_2408_ConA_odd_20180117072523.raw,2,tr|A4FUE1|A4FUE1_BOVIN:Q28147|PP1R8_BOVIN,,,,,2.02E6,1.89E6
SADEVQRFF,47.81,1097.5142,9,0.6,549.7647,64.88,1.24E6,10,20800,FL712_IPP71_TC_2408_ConA_even_20180117091528.raw,1,tr|E1BF20|E1BF20_BOVIN,,,,1.24E6,,
TQLERHMTSH,47.81,1238.5826,10,1.3,620.2994,26.07,1.05E6,12,5397,FL712_IPP71_TC_2408_ConA_odd_20180117072523.raw,6,tr|F1N264|F1N264_BOVIN,,,,2.57E6,2.71E6,6.04E6
YVYEGRGWHW,47.81,1351.6097,10,1.2,676.8130,58.39,5.09E5,10,18237,FL712_IPP71_TC_2408_ConA_even_20180117091528.raw,11,tr|E1BH94|E1BH94_BOVIN,,,9.27E6,4.89E6,5.12E6,5.24E6
SGFRKFLVH,47.80,1089.6083,9,0.0,364.2100,37.48,2.8E6,11,10154,FL712_IPP71_TC_2408_ConA_odd.raw,3,Q3SZQ6|RL32_BOVIN,,,,1.34E6,2.8E6,3.62E6
AHITKPKEH,47.80,1059.5825,9,-0.4,530.7983,20.63,1.13E6,9,3545,FL712_IPP71_TC_2408_ConA_even.raw,8,Q3ZCA2|CPSF5_BOVIN,,,4.88E6,9.02E6,5.95E6,1.2E7
VLLHVLFEH,47.80,1105.6284,9,-3.3,553.8196,63.72,5.08E6,11,20371,FL712_IPP71_TC_2408_ConA_odd.raw,11,Q3SZ63|NOP56_BOVIN:tr|F1MW06|F1MW06_BOVIN,,,7.87E5,5.67E5,5.09E6,4.34E7
SVAFPVLTH,47.80,969.5283,9,0.9,970.5364,65.17,8.03E5,9,20974,FL712_IPP71_TC_2408_ConA_even.raw,9,A5D794|GAPD1_BOVIN,,,7.92E7,9.69E7,3.77E6,
NQIEEQILDH,47.78,1237.5939,10,-0.7,1238.6003,58.38,4.91E5,11,18287,FL712_IPP71_TC_2408_ConA_odd.raw,9,tr|A5D7M0|A5D7M0_BOVIN,,,1.78E6,1.66E6,2.77E7,3.55E7
AELEHFLEH,47.78,1123.5298,9,0.3,562.7723,53.41,2.68E6,12,16190,FL712_IPP71_TC_2408_ConA_odd_20180117072523.raw,2,tr|F1MAW0|F1MAW0_BOVIN,,,,,,4.73E6
FTDQADDLAKEEPAIFQR,47.78,2093.0063,18,0.0,698.6760,66.99,1.09E5,11,21641,FL712_IPP71_TC_2408_ConA_odd.raw,3,tr|E1BB43|E1BB43_BOVIN,,,,,1.09E5,2.74E5
KFFEKLPDGTW,47.78,1366.6921,11,1.0,684.3540,64.53,2.02E5,12,20631,FL712_IPP71_TC_2408_ConA_odd_20180117072523.raw,2,tr|F1N2J2|F1N2J2_BOVIN,,,,,2.06E5,2.02E5
SALDVKLKH,47.77,1009.5920,9,-0.6,505.8030,33.68,1.89E6,12,8446,FL712_IPP71_TC_2408_ConA_odd_20180117072523.raw,5,tr|E1BJP2|E1BJP2_BOVIN,,,1.02E6,4.14E5,3.68E6,4.27E6
KAPKSPAKAKAVKPKAAKPKTAKPKAAKPKKAAAKKK,47.77,3789.4399,37,-2.6,948.3648,21.36,7.49E5,12,3552,FL712_IPP71_TC_2408_ConA_odd_20180117072523.raw,1,tr|G3MWV5|G3MWV5_BOVIN,,,,,,7.49E5
RIAAKFIIH,47.75,1067.6604,9,-1.6,356.8935,37.37,7.26E5,11,10107,FL712_IPP71_TC_2408_ConA_odd.raw,1,Q5E997|CAZA2_BOVIN,,,,,7.26E5,
SQTGVYTEH,47.73,1020.4512,9,0.4,1021.4589,29.19,1.46E5,9,6933,FL712_IPP71_TC_2408_ConA_even.raw,5,tr|Q08DI3|Q08DI3_BOVIN,,,3.48E6,5.16E6,1.78E6,3.87E6
SQAEKVYIM(+15.99),47.71,1083.5270,9,1.6,542.7716,39.60,5.62E7,12,10811,FL712_IPP71_TC_2408_ConA_odd_20180117072523.raw,7,tr|F1MXB7|F1MXB7_BOVIN:Q3MHJ2|MAEA_BOVIN,Oxidation (M),M9:Oxidation (M):1000.00,1.67E6,2.5E6,3.28E7,5.85E7
KSFENISKW,47.70,1137.5818,9,2.6,1138.5920,46.47,8.47E4,10,13562,FL712_IPP71_TC_2408_ConA_even_20180117091528.raw,9,tr|A6QLS9|A6QLS9_BOVIN,,,1.22E8,7.59E7,6.11E6,6.84E6
SLFTKELEH,47.70,1102.5658,9,-1.4,552.2894,45.36,7.44E6,11,13279,FL712_IPP71_TC_2408_ConA_odd.raw,4,Q2KIN5|HEM3_BOVIN,,,2.15E6,,7.44E6,8.9E6
GQMQMAELLVSH,47.70,1342.6373,12,0.8,672.3265,73.05,1.46E6,12,23974,FL712_IPP71_TC_2408_ConA_odd_20180117072523.raw,3,Q95N27|PP16B_BOVIN,,,,,1.34E6,1.46E6
FLHENQLTH,47.68,1137.5566,9,-0.1,569.7855,37.72,7.99E5,10,10098,FL712_IPP71_TC_2408_ConA_even_20180117091528.raw,2,Q3SX21|CLK3_BOVIN,,,,3.38E6,,
ILHIPDAHLW,47.67,1213.6608,10,0.5,405.5611,70.57,9.28E5,9,22993,FL712_IPP71_TC_2408_ConA_even.raw,2,P82922|RT29_BOVIN:tr|A6QQP1|A6QQP1_BOVIN,,,9.28E5,4.67E5,,
EQKEKYMEH,47.67,1220.5496,9,0.4,611.2823,24.27,2.67E6,10,4750,FL712_IPP71_TC_2408_ConA_even_20180117091528.raw,8,tr|Q08DP5|Q08DP5_BOVIN,,,5.11E6,1.3E7,2.13E6,6.91E6
IIADPKTDH,47.66,1008.5240,9,0.7,1009.5320,27.60,4.94E6,9,6299,FL712_IPP71_TC_2408_ConA_even.raw,14,tr|Q3T0S7|Q3T0S7_BOVIN,,,3.4E8,4.61E8,7.62E7,1.51E8
AQAKEENVGLH,47.65,1194.5992,11,-0.3,399.2069,27.26,3.67E5,9,6166,FL712_IPP71_TC_2408_ConA_even.raw,2,tr|A6QR15|A6QR15_BOVIN,,,3.67E5,,2.29E5,
ALFQGIAKKH,47.65,1111.6501,10,-0.1,556.8323,32.69,1.42E6,11,8249,FL712_IPP71_TC_2408_ConA_odd.raw,7,Q29RZ2|PPWD1_BOVIN,,,3.52E6,2.24E6,6.18E6,4.8E6
AQHYGGWEH,47.64,1083.4523,9,0.0,542.7334,30.52,1.59E6,9,7454,FL712_IPP71_TC_2408_ConA_even.raw,3,tr|A6QNJ8|A6QNJ8_BOVIN:tr|F1N6Y1|F1N6Y1_BOVIN,,,1.59E6,2.69E6,,
IQRPPKIQVY,47.63,1240.7291,10,0.0,621.3718,42.52,7.54E5,11,12157,FL712_IPP71_TC_2408_ConA_odd.raw,5,P01888|B2MG_BOVIN,,,,4.55E5,7.31E6,8.25E6
ALKEDFGFKH,47.62,1190.6084,10,0.9,397.8771,40.54,1.04E6,12,11184,FL712_IPP71_TC_2408_ConA_odd_20180117072523.raw,2,tr|G8JKZ3|G8JKZ3_BOVIN,,,,,9.9E5,1.04E6
SQRYESLKGVD,47.61,1280.6360,11,-1.5,427.8853,36.16,4.53E5,10,9474,FL712_IPP71_TC_2408_ConA_even_20180117091528.raw,1,Q58DW3|RL29_BOVIN,,,,4.53E5,,
SIMGEREGQHYPE,47.60,1531.6725,13,2.3,766.8453,37.10,1.48E5,9,10061,FL712_IPP71_TC_2408_ConA_even.raw,3,tr|A5PJP2|A5PJP2_BOVIN,,,5.71E5,2.18E5,,
RIFKVSIKW,47.60,1175.7179,9,-0.6,392.9130,51.28,1.47E6,9,15560,FL712_IPP71_TC_2408_ConA_even.raw,3,tr|F1MXX2|F1MXX2_BOVIN:Q6QME8|AGO2_BOVIN:tr|B0JYP5|B0JYP5_BOVIN:tr|A5D9G9|A5D9G9_BOVIN,,,1.47E6,1.55E6,,2.48E5
TLLPTVVMH,47.59,1009.5630,9,2.5,1010.5729,67.79,3.27E5,9,21949,FL712_IPP71_TC_2408_ConA_even.raw,7,tr|E1BFW2|E1BFW2_BOVIN,,,2.87E7,2.98E7,1.42E6,1.57E6
SSVDVTSQH,47.57,958.4356,9,-1.2,959.4418,30.09,3.62E4,10,7061,FL712_IPP71_TC_2408_ConA_even_20180117091528.raw,5,tr|E1BC48|E1BC48_BOVIN,,,8.72E5,1.62E6,1.63E6,2.57E6
SQARDENKRTH,47.57,1340.6545,11,0.7,447.8924,19.69,1.55E6,12,2896,FL712_IPP71_TC_2408_ConA_odd_20180117072523.raw,4,P31976|EZRI_BOVIN,,,,1.82E5,3.03E6,1.55E6
RMHQAIARW,47.56,1167.6084,9,1.2,390.2105,33.32,1.6E7,12,8302,FL712_IPP71_TC_2408_ConA_odd_20180117072523.raw,5,tr|F1MHU8|F1MHU8_BOVIN,,,8.68E5,,2.01E7,1.83E7
YVVGKISKH,47.54,1029.5970,9,0.3,515.8060,26.61,3.88E6,11,5820,FL712_IPP71_TC_2408_ConA_odd.raw,7,Q3ZBG9|PLS2_BOVIN,,,6.85E5,1.75E6,1.09E7,2.3E7
VPLPASAKW,47.54,967.5491,9,1.2,484.7824,57.47,9.3E6,10,17877,FL712_IPP71_TC_2408_ConA_even_20180117091528.raw,2,tr|Q2NL04|Q2NL04_BOVIN,,,1.53E7,9.3E6,,
AQREGAKYVSH,47.54,1244.6261,11,-0.3,415.8825,23.54,3.05E5,12,4395,FL712_IPP71_TC_2408_ConA_odd_20180117072523.raw,1,P14568|ASSY_BOVIN,,,,,,3.05E5
HQKEKFIKH,47.54,1193.6669,9,-1.6,398.8956,21.03,2.54E6,9,3704,FL712_IPP71_TC_2408_ConA_even.raw,5,tr|A7E302|A7E302_BOVIN,,,2.81E6,5.29E6,6.61E5,1.59E6
KLFQQIMHY,47.53,1206.6219,9,1.0,604.3188,56.27,2.01E7,12,17332,FL712_IPP71_TC_2408_ConA_odd_20180117072523.raw,6,tr|F1N5Q5|F1N5Q5_BOVIN,,,5.9E5,,2.12E7,2.19E7
KTSHLRAHLRW,47.53,1403.7898,11,-1.1,351.9543,29.59,1.19E6,9,7092,FL712_IPP71_TC_2408_ConA_even.raw,2,tr|F1MCN2|F1MCN2_BOVIN:tr|A0JNC9|A0JNC9_BOVIN:tr|F1N4Z5|F1N4Z5_BOVIN,,,1.82E6,,,
SQNSFIKQY,47.53,1113.5454,9,-0.5,557.7797,46.16,1.14E6,12,13420,FL712_IPP71_TC_2408_ConA_odd_20180117072523.raw,1,tr|F1MQG6|F1MQG6_BOVIN,,,,,,1.14E6
ANLMKQLQH,47.53,1081.5702,9,0.4,541.7926,36.37,1.97E6,9,9775,FL712_IPP71_TC_2408_ConA_even.raw,2,tr|Q3ZCM0|Q3ZCM0_BOVIN,,,1.97E6,1.35E6,,
VTVEEAVEH,47.52,1011.4872,9,-0.7,1012.4938,41.69,2.29E5,11,11830,FL712_IPP71_TC_2408_ConA_odd.raw,5,Q0VCK0|PUR9_BOVIN,,,,1.28E6,4.79E6,6.78E6
WLHTGDIGRW,47.52,1239.6149,10,-0.7,414.2119,60.52,2.39E6,12,19028,FL712_IPP71_TC_2408_ConA_odd_20180117072523.raw,3,tr|Q1LZF6|Q1LZF6_BOVIN,,,,,,2.5E6
FPASPPKGYF,47.51,1109.5546,10,-2.0,555.7834,60.37,1.25E7,9,19096,FL712_IPP71_TC_2408_ConA_even.raw,7,Q1RML1|UBE2S_BOVIN,,,1.25E7,1.7E7,1.98E7,2.09E7
HVLKKAHKY,47.50,1122.6661,9,-0.6,375.2291,21.32,3.07E5,9,3821,FL712_IPP71_TC_2408_ConA_even.raw,3,tr|E1BM41|E1BM41_BOVIN,,,3.07E5,5.64E5,7.38E4,
GQFSKPFSF,47.50,1043.5076,9,0.7,522.7614,63.76,5.5E7,11,20386,FL712_IPP71_TC_2408_ConA_odd.raw,8,tr|F1MH31|F1MH31_BOVIN,,,2E6,2.41E6,5.52E7,8.62E7
RQLVHIFAH,47.50,1119.6301,9,-1.0,374.2169,37.56,3.88E5,11,10183,FL712_IPP71_TC_2408_ConA_odd.raw,2,A7YWD2|IPO13_BOVIN,,,,,3.88E5,3.17E5
FAFEHSEEY,47.50,1157.4666,9,0.6,1158.4745,55.91,5.84E4,10,17258,FL712_IPP71_TC_2408_ConA_even_20180117091528.raw,6,tr|F1MYH7|F1MYH7_BOVIN,,,1.06E7,1.65E7,2.96E6,4.04E6
SQTDSVDLVLH,47.50,1212.5986,11,0.0,607.3066,61.47,2.22E6,12,19407,FL712_IPP71_TC_2408_ConA_odd_20180117072523.raw,1,tr|A5PKF9|A5PKF9_BOVIN,,,,,,2.22E6
AVFRLLHEH,47.49,1120.6141,9,0.2,561.3145,38.64,2.96E6,11,10615,FL712_IPP71_TC_2408_ConA_odd.raw,7,A7E3S4|RAF1_BOVIN,,,7.15E6,6.04E6,4.61E7,3.25E7
KVKFTQQNY,47.49,1154.6084,9,1.1,578.3121,31.39,4.67E6,9,7800,FL712_IPP71_TC_2408_ConA_even.raw,4,tr|Q3T037|Q3T037_BOVIN:tr|F1MYW4|F1MYW4_BOVIN,,,4.67E6,4.77E6,2.24E5,3.46E5
GLFDPDSTQVH,47.48,1214.5568,11,0.6,608.2860,61.66,2.54E6,12,19481,FL712_IPP71_TC_2408_ConA_odd_20180117072523.raw,2,tr|F1MU04|F1MU04_BOVIN,,,,,1.16E6,2.54E6
TLSSKLLTH,47.46,998.5760,9,1.9,500.2962,37.84,3.99E7,9,10356,FL712_IPP71_TC_2408_ConA_even.raw,10,Q3ZBH0|TCPB_BOVIN,,,4.65E7,3.53E7,,1.14E5
AQHELHFQA,47.46,1079.5148,9,1.1,540.7653,37.22,1.08E6,10,9900,FL712_IPP71_TC_2408_ConA_even_20180117091528.raw,3,Q3SZA2|FMC1_BOVIN:tr|G3MY01|G3MY01_BOVIN,,,5.2E5,1.58E6,,
SMVHPILH,47.46,932.4902,8,-1.1,467.2519,39.34,1.25E7,10,10748,FL712_IPP71_TC_2408_ConA_even_20180117091528.raw,9,E1BLP6|ARI5B_BOVIN,,,2.52E7,1.62E7,2.55E6,1.95E6
SVMGPPEKKVVVH,47.45,1405.7751,13,-0.1,703.8948,34.49,6.46E4,10,8813,FL712_IPP71_TC_2408_ConA_even_20180117091528.raw,2,tr|Q864S1|Q864S1_BOVIN:tr|F1N455|F1N455_BOVIN:Q3ZCJ8|CATC_BOVIN,,,3.61E6,6.46E4,,
EQIAHVIYH,47.45,1108.5665,9,0.7,555.2910,39.30,1.08E7,9,10930,FL712_IPP71_TC_2408_ConA_even.raw,4,tr|A7MBB7|A7MBB7_BOVIN:tr|F6Q9X9|F6Q9X9_BOVIN,,,1.4E7,1.19E7,,2.37E5
YAKGFGGQYGIQKDRVDKSAVGF,47.44,2490.2654,23,1.6,623.5746,50.68,2.41E5,12,15123,FL712_IPP71_TC_2408_ConA_odd_20180117072523.raw,1,tr|Q3SYW3|Q3SYW3_BOVIN,,,,,,2.41E5
SSDRTIKEY,47.44,1097.5353,9,0.5,1098.5431,27.90,5.49E5,11,6335,FL712_IPP71_TC_2408_ConA_odd.raw,11,Q0VCM4|PYGL_BOVIN,,,4.5E7,8.02E7,5.7E7,1.03E8
SQSSHLYQH,47.44,1085.4890,9,0.2,543.7519,24.61,1.16E6,11,5019,FL712_IPP71_TC_2408_ConA_odd.raw,7,tr|Q2KJ82|Q2KJ82_BOVIN,,,1.4E6,6.09E6,2.32E6,3.47E6
SVMPPMSTH,47.43,985.4362,9,2.3,986.4457,43.90,1.14E6,9,12721,FL712_IPP71_TC_2408_ConA_even.raw,9,tr|F1N098|F1N098_BOVIN,,,4E7,5.6E7,2.07E6,3.98E6
RQYEGPLHH,47.43,1135.5522,9,-1.1,379.5243,27.74,3.87E7,12,6067,FL712_IPP71_TC_2408_ConA_odd_20180117072523.raw,6,tr|F1MGM4|F1MGM4_BOVIN,,,7.28E5,1.36E6,2.05E7,4.76E7
RILHGGMVH,47.43,1018.5494,9,-1.6,340.5232,28.14,2.06E6,9,6511,FL712_IPP71_TC_2408_ConA_even.raw,3,Q17QN6|EM55_BOVIN,,,2.06E6,3.8E6,9.56E5,
QQMKNLEVFMH,47.42,1403.6689,11,0.8,468.8973,53.69,1.06E6,9,16502,FL712_IPP71_TC_2408_ConA_even.raw,2,tr|A5PJQ0|A5PJQ0_BOVIN,,,1.06E6,1.56E6,,
NKLAQPLPMAH,47.41,1218.6543,11,-0.5,610.3341,42.00,4.74E5,10,11796,FL712_IPP71_TC_2408_ConA_even_20180117091528.raw,2,tr|F1MXB7|F1MXB7_BOVIN:Q3MHJ2|MAEA_BOVIN,,,4.38E5,4.74E5,,
SQHDPSSNNAM(+15.99)L,47.40,1315.5463,12,-0.2,658.7803,30.95,1.67E6,9,7628,FL712_IPP71_TC_2408_ConA_even.raw,4,tr|E1BKJ5|E1BKJ5_BOVIN,Oxidation (M),M11:Oxidation (M):1000.00,1.67E6,2.09E6,1.19E6,2E6
MTNGFHMTW,47.39,1123.4580,9,-0.5,562.7360,65.65,8.98E5,9,21163,FL712_IPP71_TC_2408_ConA_even.raw,3,tr|A6QNU8|A6QNU8_BOVIN,,,8.98E5,,1.66E6,1.85E6
RLMGLEALKSH,47.39,1253.6914,11,-1.1,418.9040,41.75,4.93E5,11,11852,FL712_IPP71_TC_2408_ConA_odd.raw,2,tr|F1MWD3|F1MWD3_BOVIN,,,,,4.93E5,3.53E5
GLGKGHKFH,47.39,979.5352,9,0.9,490.7753,22.71,2.21E7,12,4074,FL712_IPP71_TC_2408_ConA_odd_20180117072523.raw,9,tr|E1BK63|E1BK63_BOVIN:Q5EAD6|RL15_BOVIN,,,2.13E7,5.85E7,6.34E6,4.73E7
GQAEVAVTLYQH,47.38,1314.6567,12,0.2,658.3358,56.44,2.03E5,12,17401,FL712_IPP71_TC_2408_ConA_odd_20180117072523.raw,1,tr|F1N2U2|F1N2U2_BOVIN,,,,,,2.03E5
GQMPHSHQY,47.38,1083.4556,9,0.3,542.7352,26.99,5.53E6,12,5767,FL712_IPP71_TC_2408_ConA_odd_20180117072523.raw,4,tr|F1N2J2|F1N2J2_BOVIN,,,8.43E5,,2.6E6,5.92E6
VQRYPPTHH,47.37,1133.5730,9,-0.5,378.8647,21.93,1.06E7,9,4065,FL712_IPP71_TC_2408_ConA_even.raw,14,Q08DV0|GATA3_BOVIN,,,1.21E7,5.18E6,5.56E6,1.81E7
GQQLLAHGH,47.37,959.4937,9,0.2,960.5012,26.99,6.3E4,9,6058,FL712_IPP71_TC_2408_ConA_even.raw,10,tr|E1BFB0|E1BFB0_BOVIN,,,1.96E7,2.15E7,5.96E6,1.31E7
IVRKDRHLW,47.36,1221.7095,9,2.4,611.8635,30.89,1.94E6,12,7329,FL712_IPP71_TC_2408_ConA_odd_20180117072523.raw,6,P62285|ASPM_BOVIN:tr|F1MM80|F1MM80_BOVIN,,,1.54E6,1.17E6,5.64E7,4.75E7
STAKEIVQH,47.36,1011.5349,9,-0.9,506.7743,27.40,2.9E6,10,5990,FL712_IPP71_TC_2408_ConA_even_20180117091528.raw,4,tr|F1MSM7|F1MSM7_BOVIN,,,2.21E6,2.9E6,,2.51E6
EELEEHVSH,47.35,1107.4833,9,0.9,554.7494,28.88,4E5,9,6807,FL712_IPP71_TC_2408_ConA_even.raw,4,tr|E1B718|E1B718_BOVIN,,,5.95E5,4.01E5,,2.33E5
GQIMFDVEMH,47.35,1205.5209,10,1.5,603.7686,70.88,4.58E5,11,23098,FL712_IPP71_TC_2408_ConA_odd.raw,2,Q3T013|BNI3L_BOVIN,,,,,4.58E5,3E5
ASKDKGLRH,47.35,1010.5621,9,1.5,506.2891,20.20,1.65E6,12,3087,FL712_IPP71_TC_2408_ConA_odd_20180117072523.raw,6,tr|F1MXS4|F1MXS4_BOVIN:Q58D13|DPOA2_BOVIN:tr|F1MLC0|F1MLC0_BOVIN,,,,8.51E5,2.6E6,5.98E6
YLFHQHQLY,47.34,1247.6088,9,2.0,624.8129,47.36,6.46E5,9,14075,FL712_IPP71_TC_2408_ConA_even.raw,5,tr|G3MXX3|G3MXX3_BOVIN,,,1.16E6,1.44E6,,
NLQDESFTRGSDSLIKGKK,47.34,2122.1018,19,0.0,531.5327,40.83,6.28E6,11,11488,FL712_IPP71_TC_2408_ConA_odd.raw,6,Q2HJ97|PHB2_BOVIN,,,3.65E5,3.05E5,1.23E7,1.39E7
AQVVLWFSH,47.33,1085.5658,9,1.6,1086.5748,76.81,3.61E4,12,25423,FL712_IPP71_TC_2408_ConA_odd_20180117072523.raw,4,tr|F1MNL8|F1MNL8_BOVIN,,,,,6.32E6,4.85E6
GQYDVPKWL,47.33,1104.5603,9,1.4,553.2882,72.63,1.03E7,9,23775,FL712_IPP71_TC_2408_ConA_even.raw,17,tr|A9Q1J5|A9Q1J5_BOVIN,,,1.03E7,6.99E6,1.93E8,2.23E8
RQYKDYKIH,47.32,1249.6567,9,-0.5,313.4213,26.79,1.23E7,12,5687,FL712_IPP71_TC_2408_ConA_odd_20180117072523.raw,7,tr|Q5E949|Q5E949_BOVIN,,,,9.61E5,1.7E7,3.95E7
AQLGILVSQH,47.32,1064.5978,10,1.1,1065.6062,58.95,4.22E5,12,18406,FL712_IPP71_TC_2408_ConA_odd_20180117072523.raw,9,tr|A0JN43|A0JN43_BOVIN,,,5.56E6,4.98E6,1.02E8,9.58E7
RLLAHGRAH,47.31,1029.5944,9,0.1,344.2054,21.74,1.71E6,9,3988,FL712_IPP71_TC_2408_ConA_even.raw,3,A6QR00|ZN526_BOVIN,,,1.71E6,2.03E6,5.29E5,
TMLDSQRQQKH,47.30,1370.6725,11,1.0,686.3442,23.45,1.43E5,9,4658,FL712_IPP71_TC_2408_ConA_even.raw,2,tr|A5D7N5|A5D7N5_BOVIN,,,1.43E5,1.99E5,,
FLDATTASRFY,47.30,1290.6244,11,1.0,646.3201,70.05,8.3E5,12,22813,FL712_IPP71_TC_2408_ConA_odd_20180117072523.raw,5,tr|G5E5G8|G5E5G8_BOVIN,,,1.08E5,1.67E5,5.72E5,8.3E5
SQISYPASQGAY,47.30,1270.5830,12,1.3,636.2996,58.34,2.57E5,12,18162,FL712_IPP71_TC_2408_ConA_odd_20180117072523.raw,7,tr|F1MX04|F1MX04_BOVIN,,,6.02E5,2.4E6,2.64E5,7.14E5
SVFRAHVKH,47.30,1079.5989,9,-0.7,1080.6053,24.75,1.23E7,12,4885,FL712_IPP71_TC_2408_ConA_odd_20180117072523.raw,26,Q3T0S6|RL8_BOVIN,,,4.88E7,8.62E7,2.45E9,4.55E9
LLFGGKGKGSLSH,47.29,1299.7299,13,1.1,325.9401,36.62,4.05E5,12,9620,FL712_IPP71_TC_2408_ConA_odd_20180117072523.raw,4,tr|E1B8C5|E1B8C5_BOVIN,,,,,8.46E5,8.49E5
HQRPITSMW,47.29,1154.5656,9,1.6,578.2910,44.40,4.77E6,9,12917,FL712_IPP71_TC_2408_ConA_even.raw,4,tr|Q3ZBZ4|Q3ZBZ4_BOVIN,,,4.77E6,2.67E6,3.97E5,3.29E5
ASMLIKALW,47.29,1031.5837,9,0.8,516.7996,78.71,4.4E5,10,26134,FL712_IPP71_TC_2408_ConA_even_20180117091528.raw,2,tr|F1N0A8|F1N0A8_BOVIN:tr|G3MYZ7|G3MYZ7_BOVIN,,,7.45E5,4.4E5,,
SKNDTVYVH,47.28,1061.5142,9,-0.6,531.7640,28.73,1.3E6,10,6519,FL712_IPP71_TC_2408_ConA_even_20180117091528.raw,2,tr|E1B8X8|E1B8X8_BOVIN,,,,1.3E6,,1.37E6
SVADVERINH,47.27,1138.5730,10,0.1,570.2938,36.95,3.21E6,12,9753,FL712_IPP71_TC_2408_ConA_odd_20180117072523.raw,4,tr|E1BF82|E1BF82_BOVIN,,,,,3.85E6,7.39E6
SLEELRVAGIH,47.27,1222.6670,11,-0.1,612.3407,53.65,4.05E6,11,16423,FL712_IPP71_TC_2408_ConA_odd.raw,8,tr|Q3SZG7|Q3SZG7_BOVIN,,,2.89E6,2.86E6,9.86E6,7.64E6
SDVSLTVPKV,47.27,1043.5863,10,0.6,522.8007,62.34,3.91E6,12,19751,FL712_IPP71_TC_2408_ConA_odd_20180117072523.raw,4,tr|O46712|O46712_BOVIN:tr|Q3YJK7|Q3YJK7_BOVIN:tr|A0A0K1L5Y7|A0A0K1L5Y7_BOVIN:tr|Q95396|Q95396_BOVIN:tr|Q3YJK3|Q3YJK3_BOVIN:tr|Q3YJK6|Q3YJK6_BOVIN:tr|Q3YJH6|Q3YJH6_BOVIN:tr|Q3YJM2|Q3YJM2_BOVIN:tr|Q3YJG1|Q3YJG1_BOVIN:tr|A8E4P0|A8E4P0_BOVIN:tr|Q3YJF9|Q3YJF9_BOVIN:tr|Q3YJF4|Q3YJF4_BOVIN:…
SVDHVLQEH,47.26,1062.5094,9,0.6,532.2623,31.55,1.16E6,11,7793,FL712_IPP71_TC_2408_ConA_odd.raw,3,tr|E1BCK2|E1BCK2_BOVIN,,,,,1.68E6,8.08E5
ILSEGANGH,47.26,896.4352,9,1.2,897.4435,28.94,2.67E5,9,6831,FL712_IPP71_TC_2408_ConA_even.raw,5,tr|Q1JQ96|Q1JQ96_BOVIN:tr|A6H7J5|A6H7J5_BOVIN:tr|Q1JP96|Q1JP96_BOVIN,,,7.63E6,3.15E5,4.58E6,8.24E6
VVDPFSKKDW,47.26,1219.6237,10,-0.2,407.5484,57.02,3.69E6,12,17634,FL712_IPP71_TC_2408_ConA_odd_20180117072523.raw,3,Q56JV9|RS3A_BOVIN,,,,,4.24E6,3.69E6
ASGGGVPTDEEQATGLEREVMLAARKGQD,47.25,2971.4304,29,3.2,743.8672,68.11,3.68E5,10,22070,FL712_IPP71_TC_2408_ConA_even_20180117091528.raw,4,P00428|COX5B_BOVIN,,,4.15E5,3.68E5,,5.09E5
AMLEVHKTL,47.25,1040.5688,9,0.8,521.2921,39.40,1.19E7,11,10918,FL712_IPP71_TC_2408_ConA_odd.raw,5,tr|E1BF29|E1BF29_BOVIN,,,2.68E6,3.18E6,1.95E7,5.64E6
DMYLVPKL,47.23,977.5256,8,1.0,489.7705,79.24,9.24E4,12,26322,FL712_IPP71_TC_2408_ConA_odd_20180117072523.raw,2,tr|F1MUY3|F1MUY3_BOVIN,,,,,8.35E4,9.24E4
YMAEVKKY,47.22,1030.5157,8,-0.9,516.2647,31.71,1.67E6,9,7930,FL712_IPP71_TC_2408_ConA_even.raw,2,tr|A3KN06|A3KN06_BOVIN,,,1.67E6,1.87E6,,
AQFVFESDLHSL,47.22,1391.6721,12,1.2,696.8442,78.56,1.35E5,9,25983,FL712_IPP71_TC_2408_ConA_even.raw,2,tr|A2VDZ7|A2VDZ7_BOVIN:tr|F1MRW5|F1MRW5_BOVIN,,,1.35E5,1.42E5,,
LTYEKFIAW,47.22,1169.6121,9,1.6,585.8143,78.00,4.84E6,9,25777,FL712_IPP71_TC_2408_ConA_even.raw,2,O02739|SPB6_BOVIN:tr|F1N2A2|F1N2A2_BOVIN:tr|Q862F5|Q862F5_BOVIN,,,4.84E6,3.35E6,,
HQYGHYGYNQR(+28.03)PPYGYY,47.21,2189.9707,17,1.5,730.9986,45.65,2.45E5,9,13414,FL712_IPP71_TC_2408_ConA_even.raw,3,tr|Q3T050|Q3T050_BOVIN,Dimethylation,R11:Dimethylation:67.96,2.45E5,2.4E6,,
GISRDNWHKR,47.21,1267.6533,10,-1.1,423.5579,23.15,2.02E6,11,4466,FL712_IPP71_TC_2408_ConA_odd.raw,1,tr|Q862P8|Q862P8_BOVIN:tr|G8JKY0|G8JKY0_BOVIN:Q5E958|RS8_BOVIN,,,,,2.02E6,
GIIDPVHSH,47.20,973.4981,9,0.9,974.5063,37.38,2.9E4,9,10176,FL712_IPP71_TC_2408_ConA_even.raw,9,tr|E1BF59|E1BF59_BOVIN,,,7.1E6,1.52E7,5.52E6,1.03E7
SSMKPTLSH,47.19,986.4855,9,-0.3,494.2499,27.89,6.27E6,9,6411,FL712_IPP71_TC_2408_ConA_even.raw,9,tr|F1MP12|F1MP12_BOVIN,,,1.03E7,1.22E7,2.79E7,3.34E7
VVVDSGDGVTH,47.18,1083.5197,11,1.8,542.7681,35.73,5.73E5,9,9523,FL712_IPP71_TC_2408_ConA_even.raw,2,A7MB62|ARP2_BOVIN,,,5.73E5,8.38E5,,
SVVEYLLQH,47.18,1086.5709,9,1.5,1087.5798,74.17,5.62E6,12,24407,FL712_IPP71_TC_2408_ConA_odd_20180117072523.raw,14,tr|E1BMY0|E1BMY0_BOVIN,,,2.33E6,1.73E6,5.04E7,5.49E7
VTYVPVTTFKNL,47.17,1380.7653,12,-0.9,691.3893,71.88,7.26E4,12,23517,FL712_IPP71_TC_2408_ConA_odd_20180117072523.raw,1,Q56JX3|RL31_BOVIN:tr|G3N0P1|G3N0P1_BOVIN,,,,,,7.26E4
DATLSAQATPLLH,47.17,1336.6986,13,0.7,669.3571,67.00,7.71E4,11,21646,FL712_IPP71_TC_2408_ConA_odd.raw,1,tr|E1BNY9|E1BNY9_BOVIN,,,,,7.71E4,
QQ(+.98)EYLDSMKKNKVH,47.17,1747.8563,14,0.3,437.9715,30.78,1.16E5,9,7558,FL712_IPP71_TC_2408_ConA_even.raw,2,tr|E1BFW9|E1BFW9_BOVIN,Deamidation (NQ),Q2:Deamidation (NQ):8.14,1.16E5,1.27E5,,
SSGSPYGGGYGSGGGSGGYGSRRF,47.17,2212.9521,24,1.0,738.6588,42.71,2.18E5,11,12236,FL712_IPP71_TC_2408_ConA_odd.raw,2,tr|E1BEG2|E1BEG2_BOVIN,,,,,2.18E5,5.03E5
VTFEDVAVH,47.17,1015.4974,9,0.2,1016.5049,58.39,4.21E4,12,18182,FL712_IPP71_TC_2408_ConA_odd_20180117072523.raw,4,tr|F1N2R2|F1N2R2_BOVIN:tr|Q6H235|Q6H235_BOVIN:tr|Q0IIK3|Q0IIK3_BOVIN,,,,,5.98E6,7.26E6
HSHMIAMIH,47.17,1075.5056,9,-1.0,359.5088,33.65,4.65E5,11,8635,FL712_IPP71_TC_2408_ConA_odd.raw,1,tr|F1MEN7|F1MEN7_BOVIN,,,,,4.65E5,
AIAPNTNNLVIAH,47.16,1346.7306,13,-0.2,674.3724,57.60,1.06E6,12,17865,FL712_IPP71_TC_2408_ConA_odd_20180117072523.raw,3,tr|E1BC40|E1BC40_BOVIN,,,,,8.64E5,1.06E6
Q(-17.03)QSHFAMMH,47.16,1098.4375,9,-0.1,550.2260,47.03,1.09E7,9,13946,FL712_IPP71_TC_2408_ConA_even.raw,3,Q5E9A3|PCBP1_BOVIN,Pyro-glu from Q,Q1:Pyro-glu from Q:1000.00,1.09E7,1.2E7,,4.42E6
SQTSSFFTHSF,47.14,1274.5568,11,1.1,638.2864,65.05,2.14E5,12,20839,FL712_IPP71_TC_2408_ConA_odd_20180117072523.raw,2,tr|Q2YDF5|Q2YDF5_BOVIN:Q5E9J6|RNF34_BOVIN,,,,,1.17E5,2.14E5
TVFDQSGKAVH,47.13,1187.5935,11,1.1,594.8047,35.08,1.36E6,12,9008,FL712_IPP71_TC_2408_ConA_odd_20180117072523.raw,4,tr|F1MLJ5|F1MLJ5_BOVIN,,,,,2.01E6,4.46E6
SSQPPLISH,47.13,964.4978,9,1.0,965.5060,40.99,2.07E6,12,11363,FL712_IPP71_TC_2408_ConA_odd_20180117072523.raw,6,tr|F1MH34|F1MH34_BOVIN,,,,,5.21E7,7.57E7
LMDDPMKVY,47.13,1110.5089,9,0.2,556.2618,63.64,2.75E6,9,20375,FL712_IPP71_TC_2408_ConA_even.raw,2,tr|G3X7K5|G3X7K5_BOVIN,,,2.75E6,,,
KQDEYHMVH,47.12,1185.5237,9,0.1,593.7692,26.25,5.16E5,11,5674,FL712_IPP71_TC_2408_ConA_odd.raw,4,Q0P5H8|HERP2_BOVIN,,,,,4.83E6,6.86E6
RFIVKIQSW,47.11,1175.6815,9,1.1,588.8487,59.02,1.08E7,12,18433,FL712_IPP71_TC_2408_ConA_odd_20180117072523.raw,3,tr|F1MTR1|F1MTR1_BOVIN,,,,,1.21E7,1.08E7
AQFDTVQELVQH,47.11,1413.6888,12,1.1,707.8525,67.32,1.53E5,9,21775,FL712_IPP71_TC_2408_ConA_even.raw,2,tr|A5PKG9|A5PKG9_BOVIN,,,1.53E5,,,
AIRKMEKMH,47.10,1142.6052,9,-1.0,381.8753,23.81,2.18E6,12,4505,FL712_IPP71_TC_2408_ConA_odd_20180117072523.raw,2,tr|Q58CS5|Q58CS5_BOVIN,,,,2.57E5,,2.18E6
GLDIPKVQH,47.10,1005.5607,9,0.8,503.7880,42.69,8.67E7,9,12247,FL712_IPP71_TC_2408_ConA_even.raw,7,tr|A6H7B6|A6H7B6_BOVIN,,,9.59E7,8.63E7,,
GYKGVTSRW,47.09,1052.5403,9,2.5,527.2787,37.46,6.84E7,12,9955,FL712_IPP71_TC_2408_ConA_odd_20180117072523.raw,5,tr|B1H0W8|B1H0W8_BOVIN:P39872|RL3_BOVIN,,,2.2E6,,5.64E7,7.13E7
TQAPYPTQL,47.09,1017.5131,9,1.9,1018.5223,63.08,7.78E6,12,20051,FL712_IPP71_TC_2408_ConA_odd_20180117072523.raw,9,A0JN51|ELF1_BOVIN,,,7.04E5,1.12E6,6.77E6,9.07E6
ALHLHPLLH,47.09,1049.6134,9,-0.4,350.8783,39.70,8.85E6,11,11039,FL712_IPP71_TC_2408_ConA_odd.raw,5,tr|E1BC37|E1BC37_BOVIN,,,5.96E6,2.2E7,8.85E6,8.88E6
SVHFGFKH,47.08,957.4821,8,-0.6,479.7480,31.84,3.28E6,9,7981,FL712_IPP71_TC_2408_ConA_even.raw,9,tr|A4FV47|A4FV47_BOVIN:tr|F1MQQ0|F1MQQ0_BOVIN:tr|Q5E9W1|Q5E9W1_BOVIN,,,9.2E6,1.17E7,5.81E7,6.57E7
NWNIPVHKW,47.08,1192.6141,9,-0.2,597.3142,57.48,1.82E7,12,17819,FL712_IPP71_TC_2408_ConA_odd_20180117072523.raw,6,tr|F1MIW3|F1MIW3_BOVIN:Q8MK44|DGAT1_BOVIN,,,,2.25E5,2.77E7,2.02E7
GFGGKYGVEKDRADKSAVGFDY,47.06,2365.1338,22,0.7,592.2911,49.67,9.65E5,12,14720,FL712_IPP71_TC_2408_ConA_odd_20180117072523.raw,4,tr|Q3SYW3|Q3SYW3_BOVIN,,,1.9E6,1.96E6,5.84E5,9.65E5
RQLTHIYHY,47.06,1229.6305,9,-1.4,410.8835,32.66,4.07E5,11,8239,FL712_IPP71_TC_2408_ConA_odd.raw,2,tr|F6RF21|F6RF21_BOVIN,,,,,4.07E5,7.05E5
IVHHIPLVH,47.06,1063.6290,9,0.1,355.5503,35.70,8.15E5,9,9511,FL712_IPP71_TC_2408_ConA_even.raw,4,tr|F1MNU3|F1MNU3_BOVIN:tr|A2VDZ8|A2VDZ8_BOVIN,,,8.15E5,8.37E5,6.06E5,7.01E5
QLFHIDFGH,47.05,1112.5403,9,0.0,557.2774,66.33,3.68E6,12,21349,FL712_IPP71_TC_2408_ConA_odd_20180117072523.raw,8,tr|E1BE66|E1BE66_BOVIN:tr|F1MYM3|F1MYM3_BOVIN:P32871|PK3CA_BOVIN,,,5.24E5,6.46E5,3.28E7,4.09E7
AVYSATGLYVSH,47.05,1266.6244,12,2.8,634.3212,57.44,1.62E5,12,17801,FL712_IPP71_TC_2408_ConA_odd_20180117072523.raw,2,tr|A5PJJ2|A5PJJ2_BOVIN:tr|G3MWZ3|G3MWZ3_BOVIN,,,,,1.25E5,1.62E5
ESMNIVLQH,47.05,1069.5226,9,0.2,535.7687,54.08,2.68E6,11,16594,FL712_IPP71_TC_2408_ConA_odd.raw,2,Q0P5E2|GPN3_BOVIN,,,,,2.68E6,3.3E6
MPFPAHLTY,47.04,1075.5161,9,0.3,538.7655,67.91,1.02E7,12,21973,FL712_IPP71_TC_2408_ConA_odd_20180117072523.raw,2,tr|A6QLT3|A6QLT3_BOVIN,,,,,7.68E6,1.02E7
YVREMRIHAY,47.04,1336.6710,10,-0.2,446.5642,35.56,2.42E6,11,9400,FL712_IPP71_TC_2408_ConA_odd.raw,2,Q3T0B2|PSMD6_BOVIN:tr|F1MXE4|F1MXE4_BOVIN,,,,,2.42E6,3.2E6
AQAMFNLGYMH,47.04,1281.5635,11,0.8,641.7896,71.34,7.3E5,12,23313,FL712_IPP71_TC_2408_ConA_odd_20180117072523.raw,2,tr|F1MGJ5|F1MGJ5_BOVIN,,,,,6.61E5,7.3E5
SQYSPEDIVTVH,47.04,1373.6462,12,0.7,687.8309,60.57,3.61E5,11,19138,FL712_IPP71_TC_2408_ConA_odd.raw,2,tr|F1MD64|F1MD64_BOVIN,,,,,3.61E5,5.29E5
FVNGVFVVH,47.04,1016.5443,9,1.9,509.2804,63.55,3.45E7,9,20342,FL712_IPP71_TC_2408_ConA_even.raw,10,tr|E1BNK6|E1BNK6_BOVIN,,,3.48E7,4.44E7,1.07E6,2.15E6
SLLDALEQH,47.03,1024.5189,9,2.0,1025.5282,75.71,5.84E6,9,24945,FL712_IPP71_TC_2408_ConA_even.raw,11,tr|F1N605|F1N605_BOVIN:tr|A7MB23|A7MB23_BOVIN,,,1.53E8,1.29E8,5.45E6,2.42E5
SQDDSIVGTRH,47.03,1213.5687,11,0.1,405.5302,31.07,4.07E5,10,7452,FL712_IPP71_TC_2408_ConA_even_20180117091528.raw,2,tr|F1MS53|F1MS53_BOVIN,,,3.46E5,4.07E5,,
YLSDEGHYW,47.03,1168.4825,9,0.3,585.2487,59.01,2.66E7,9,18568,FL712_IPP71_TC_2408_ConA_even.raw,5,Q58DP0|BUD23_BOVIN,,,2.66E7,2.14E7,1.12E6,1.48E6
HLKIVYRRFR,47.02,1386.8361,10,-0.6,347.7161,32.77,1.04E6,10,8133,FL712_IPP71_TC_2408_ConA_even_20180117091528.raw,5,tr|E1BFX3|E1BFX3_BOVIN:P79244|RL37_BOVIN,,,2E6,1.04E6,1.53E7,1.63E7
AAWDDSSRAASGQGLH,47.01,1627.7339,16,-1.2,543.5846,43.11,8.97E5,10,12234,FL712_IPP71_TC_2408_ConA_even_20180117091528.raw,1,tr|Q1RMJ1|Q1RMJ1_BOVIN,,,,8.97E5,,
VSTEGFTH,46.99,876.3977,8,-1.3,877.4038,35.77,5.74E4,9,9542,FL712_IPP71_TC_2408_ConA_even.raw,7,tr|A7MBB2|A7MBB2_BOVIN,,,2.14E6,3.84E6,7.63E6,1.34E7
SLSPLGGRDDSPVSH,46.99,1522.7375,15,2.6,762.3781,46.29,,10,13494,FL712_IPP71_TC_2408_ConA_even_20180117091528.raw,2,E1BB52|CDK13_BOVIN,,,,8.58E5,,
KSFEDIHQY,46.98,1165.5404,9,-0.5,583.7772,39.44,7.22E6,9,10984,FL712_IPP71_TC_2408_ConA_even.raw,5,tr|G3N1U2|G3N1U2_BOVIN,,,7.22E6,1.34E7,1.87E6,2.58E6
ALIKHILKH,46.97,1071.6917,9,0.4,536.8533,30.11,1.91E6,9,7293,FL712_IPP71_TC_2408_ConA_even.raw,4,tr|E1BBI5|E1BBI5_BOVIN,,,2.41E7,1.57E7,5.94E5,
AQVIPFLSQEH,46.97,1267.6560,11,0.7,634.8357,71.99,4.21E5,9,23532,FL712_IPP71_TC_2408_ConA_even.raw,2,tr|A2VDR6|A2VDR6_BOVIN,,,4.21E5,3.99E5,,
ETFKEHLLQH,46.97,1280.6514,10,0.0,427.8911,36.44,1.7E6,11,9740,FL712_IPP71_TC_2408_ConA_odd.raw,4,Q2T9U5|REXO5_BOVIN,,,9.11E5,1.07E6,1.7E6,1.51E6
VVFEDVTLH,46.97,1057.5444,9,-0.5,1058.5511,64.50,2.3E5,9,20714,FL712_IPP71_TC_2408_ConA_even.raw,4,Q71SP7|FAS_BOVIN,,,1.25E7,,2.39E7,1.28E6
AVSATVHEY,46.96,975.4661,9,1.7,976.4750,35.41,1.42E5,11,9336,FL712_IPP71_TC_2408_ConA_odd.raw,4,tr|Q3T0N9|Q3T0N9_BOVIN,,,,,3.09E6,5.47E6
YYFDSYAHF,46.95,1211.4923,9,0.1,606.7535,75.43,4.1E6,10,24883,FL712_IPP71_TC_2408_ConA_even_20180117091528.raw,4,tr|Q5E949|Q5E949_BOVIN,,,3.38E6,4.1E6,1.27E6,1.71E6
QIKEFHRKH,46.95,1221.6731,9,1.3,611.8446,21.27,7.83E5,9,3802,FL712_IPP71_TC_2408_ConA_even.raw,7,tr|Q3SWY7|Q3SWY7_BOVIN,,,1.04E7,1.14E7,5.42E6,7.15E6
VILEGDLEH,46.94,1023.5236,9,0.7,1024.5316,53.55,1.07E5,9,16449,FL712_IPP71_TC_2408_ConA_even.raw,5,tr|F1MXS4|F1MXS4_BOVIN:Q58D13|DPOA2_BOVIN:tr|F1MLC0|F1MLC0_BOVIN,,,1.23E7,1.48E7,,2.5E6
AQQEHPRPY,46.94,1124.5363,9,0.4,563.2756,24.87,9.03E5,11,5124,FL712_IPP71_TC_2408_ConA_odd.raw,1,tr|E1BHG8|E1BHG8_BOVIN,,,,,9.03E5,
ANKFYVH,46.94,877.4446,7,1.4,439.7302,36.07,5.19E6,9,9654,FL712_IPP71_TC_2408_ConA_even.raw,2,Q32LC7|G3BP1_BOVIN,,,5.19E6,6.99E6,,
AFFSRVETY,46.93,1118.5397,9,0.9,560.2776,60.25,8.29E6,10,18974,FL712_IPP71_TC_2408_ConA_even_20180117091528.raw,3,tr|Q3SZH2|Q3SZH2_BOVIN:tr|A5D9C3|A5D9C3_BOVIN,,,6.25E6,8.29E6,,
SFLDKMSFY,46.93,1136.5212,9,0.7,569.2683,80.61,8.83E6,9,26727,FL712_IPP71_TC_2408_ConA_even.raw,3,tr|A6QM02|A6QM02_BOVIN:tr|F1N6B6|F1N6B6_BOVIN,,,8.83E6,7.31E6,,6.46E4
EQIDGHIGEH,46.93,1133.5101,10,1.2,567.7630,33.49,2.82E6,12,8369,FL712_IPP71_TC_2408_ConA_odd_20180117072523.raw,7,tr|E1BMZ9|E1BMZ9_BOVIN,,,1.93E6,8.2E5,6.04E6,7.92E6
KLMPPLIQKW,46.92,1252.7366,10,1.4,627.3765,61.09,5.81E5,9,19376,FL712_IPP71_TC_2408_ConA_even.raw,3,tr|F1MBJ7|F1MBJ7_BOVIN,,,5.81E5,3.88E5,1.11E5,
AQHSLPRAA,46.92,949.5093,9,1.3,475.7626,26.05,1.02E6,11,5594,FL712_IPP71_TC_2408_ConA_odd.raw,7,tr|E1BPB5|E1BPB5_BOVIN,,,6.76E5,2.79E6,1.9E6,2.45E6
YQHGHINSY,46.91,1117.4941,9,1.2,559.7550,28.97,1.93E6,12,6558,FL712_IPP71_TC_2408_ConA_odd_20180117072523.raw,2,tr|F1MLG0|F1MLG0_BOVIN:tr|A4FV19|A4FV19_BOVIN:tr|F1MVN1|F1MVN1_BOVIN,,,,,1.02E6,1.93E6
SQYKLFSPAH,46.91,1176.5928,10,-1.1,393.2044,44.30,1.12E6,12,12677,FL712_IPP71_TC_2408_ConA_odd_20180117072523.raw,1,Q3MHN7|NEIL3_BOVIN,,,,,,1.12E6
EIFDHLVAH,46.91,1079.5399,9,0.7,540.7776,55.21,3.96E7,11,17043,FL712_IPP71_TC_2408_ConA_odd.raw,10,tr|F1MXE2|F1MXE2_BOVIN:tr|V6F977|V6F977_BOVIN,,,5.09E6,5.33E6,3.96E7,7.61E7
YLEEKNFVH,46.90,1177.5768,9,0.8,589.7961,40.67,2.95E6,11,11421,FL712_IPP71_TC_2408_ConA_odd.raw,8,tr|E1BMP9|E1BMP9_BOVIN,,,2.06E6,2.8E6,4.39E6,7.54E6
VQSMDVAAFNKI,46.89,1321.6700,12,1.3,661.8431,66.99,4.37E5,10,21637,FL712_IPP71_TC_2408_ConA_even_20180117091528.raw,3,Q5E983|EF1B_BOVIN,,,,4.37E5,5.93E5,7.45E5
AAFAAVLHW,46.88,984.5181,9,0.9,493.2668,78.25,1.25E7,10,25961,FL712_IPP71_TC_2408_ConA_even_20180117091528.raw,8,tr|F1N3H6|F1N3H6_BOVIN,,,1.6E7,1.28E7,,
KVYEQLAKY,46.88,1140.6179,9,0.4,571.3165,38.66,1.08E6,11,10621,FL712_IPP71_TC_2408_ConA_odd.raw,2,Q32P97|UXT_BOVIN,,,,,1.08E6,
YMLDLQKQL,46.88,1150.6056,9,2.4,576.3115,68.18,2.2E6,9,22096,FL712_IPP71_TC_2408_ConA_even.raw,2,tr|F1N7B9|F1N7B9_BOVIN:Q32LM0|SHLB1_BOVIN,,,2.2E6,1.82E6,,
VVSDKNHMH,46.88,1065.5026,9,-0.1,533.7585,21.47,2.9E5,10,3649,FL712_IPP71_TC_2408_ConA_even_20180117091528.raw,7,tr|E1BNP8|E1BNP8_BOVIN,,,4.25E5,1.54E6,1.09E6,1.39E6
QVFEETGISH,46.87,1145.5353,10,1.2,1146.5439,49.15,2.07E5,10,14607,FL712_IPP71_TC_2408_ConA_even_20180117091528.raw,4,tr|F6RA00|F6RA00_BOVIN,,,1.13E7,1.32E7,4.77E5,
KMHPTPASH,46.86,1004.4862,9,-0.5,503.2502,20.60,5.17E5,11,3476,FL712_IPP71_TC_2408_ConA_odd.raw,7,tr|A6QPT5|A6QPT5_BOVIN:tr|F1MI41|F1MI41_BOVIN,,,7.46E5,1.17E6,1.22E6,2.13E6
Q(-17.03)QMKNLEVFMH,46.83,1386.6425,11,0.9,694.3291,73.94,2.51E6,9,24278,FL712_IPP71_TC_2408_ConA_even.raw,3,tr|A5PJQ0|A5PJQ0_BOVIN,Pyro-glu from Q,Q1:Pyro-glu from Q:1000.00,2.51E6,2.89E6,,
SLVGKQVEY,46.82,1021.5444,9,0.3,1022.5520,43.74,3.37E5,9,12656,FL712_IPP71_TC_2408_ConA_even.raw,7,tr|E1BD88|E1BD88_BOVIN,,,1.57E7,1.43E7,,6.07E7
AQKKNLFQH,46.82,1112.6090,9,0.7,557.3122,25.38,4.87E6,11,5327,FL712_IPP71_TC_2408_ConA_odd.raw,2,tr|F6QXW5|F6QXW5_BOVIN:tr|A4FUA9|A4FUA9_BOVIN,,,,,4.87E6,1.29E7
RYLTVAAVFRGR,46.82,1407.8098,12,-0.1,470.2772,49.68,5.71E5,12,14721,FL712_IPP71_TC_2408_ConA_odd_20180117072523.raw,2,Q2KJD0|TBB5_BOVIN:Q3ZBU7|TBB4A_BOVIN,,,,,3.12E5,5.71E5
AQINQGESITH,46.81,1196.5786,11,1.5,599.2975,33.72,5.86E6,11,8664,FL712_IPP71_TC_2408_ConA_odd.raw,4,tr|A6QLB7|A6QLB7_BOVIN:Q3SYV4|CAP1_BOVIN,,,2.87E6,3.59E6,5.86E6,7.57E6
QQYNRVGKVEH,46.81,1356.6898,11,0.7,679.3527,25.92,3.82E5,12,5334,FL712_IPP71_TC_2408_ConA_odd_20180117072523.raw,3,tr|F1MDH3|F1MDH3_BOVIN,,,,,1.5E6,3.82E5
RQLPAHKFY,46.80,1158.6298,9,0.3,387.2173,32.07,1.81E6,11,8001,FL712_IPP71_TC_2408_ConA_odd.raw,3,Q2M2T7|RT24_BOVIN,,,,,2.05E6,2.37E6
SLFQTVIRATH,46.80,1271.6986,11,1.6,636.8576,60.14,2.86E5,12,18876,FL712_IPP71_TC_2408_ConA_odd_20180117072523.raw,3,tr|F1N0C0|F1N0C0_BOVIN,,,,,1.44E6,2.86E5
KMDETGMVH,46.80,1046.4525,9,0.3,524.2337,29.76,2.11E6,11,7078,FL712_IPP71_TC_2408_ConA_odd.raw,3,tr|F1N319|F1N319_BOVIN:Q28021|ROCK2_BOVIN,,,,,2.11E6,2.71E6
VVFTDEMAH,46.79,1047.4695,9,-0.4,524.7418,52.57,1.5E6,11,15999,FL712_IPP71_TC_2408_ConA_odd.raw,2,P00432|CATA_BOVIN,,,,,1.5E6,2.39E6
TFSPSPNTW,46.79,1035.4662,9,2.9,1036.4764,69.42,3E5,9,22558,FL712_IPP71_TC_2408_ConA_even.raw,2,tr|G3MZJ0|G3MZJ0_BOVIN:tr|E1B719|E1B719_BOVIN,,,3E5,1.71E5,,
AQVHLKYL,46.78,970.5600,8,-1.0,486.2868,41.65,7.36E5,11,11812,FL712_IPP71_TC_2408_ConA_odd.raw,2,tr|F1MU08|F1MU08_BOVIN:P18493|PARP1_BOVIN,,,,,8.68E5,
AEMLKGLQH,46.78,1025.5328,9,0.6,513.7740,35.81,3.48E6,9,9558,FL712_IPP71_TC_2408_ConA_even.raw,2,tr|E1BN63|E1BN63_BOVIN:tr|E1BNH0|E1BNH0_BOVIN:tr|G3X788|G3X788_BOVIN,,,3.48E6,5.09E6,,
GLSDELAKQLW,46.78,1258.6558,11,0.2,630.3353,81.27,6.51E5,9,26988,FL712_IPP71_TC_2408_ConA_even.raw,1,Q0V8C2|EXOC3_BOVIN,,,6.51E5,,,
YMLRIMKKY,46.76,1244.6774,9,-0.3,415.8996,40.94,2.94E6,9,11568,FL712_IPP71_TC_2408_ConA_even.raw,2,Q2KIY5|PLBL2_BOVIN,,,2.94E6,2.28E6,,
RLYERLFQH,46.75,1260.6727,9,0.3,421.2317,43.90,1.77E7,10,12546,FL712_IPP71_TC_2408_ConA_even_20180117091528.raw,8,tr|F1MTC2|F1MTC2_BOVIN:Q3MHH4|SYQ_BOVIN,,,1.7E7,1.82E7,7.56E6,7.15E6
SMQAVMRIH,46.75,1071.5317,9,0.9,536.7736,39.67,5.53E5,11,11026,FL712_IPP71_TC_2408_ConA_odd.raw,3,tr|E1BC24|E1BC24_BOVIN,,,,,7.49E5,5.49E5
TEIFKTEEH,46.74,1132.5400,9,1.2,567.2780,33.71,9.7E5,9,8717,FL712_IPP71_TC_2408_ConA_even.raw,4,A5D789|THMS1_BOVIN,,,9.7E5,1.48E6,8.56E5,8.57E5
TEM(+15.99)DWVLKH,46.74,1173.5488,9,-0.3,1174.5558,43.34,3.97E5,9,12501,FL712_IPP71_TC_2408_ConA_even.raw,19,Q5E9J1|HNRPF_BOVIN,Oxidation (M),M3:Oxidation (M):1000.00,3.54E8,4.49E8,1.18E7,1.43E7
QQFPEFKILNH,46.73,1399.7249,11,-0.7,467.5819,64.36,2.76E5,12,20562,FL712_IPP71_TC_2408_ConA_odd_20180117072523.raw,2,Q08DG6|COX15_BOVIN,,,,,2.39E5,2.76E5
AMIYKLVVH,46.73,1072.6104,9,0.8,537.3129,53.19,1.46E6,10,16188,FL712_IPP71_TC_2408_ConA_even_20180117091528.raw,2,tr|F1MNS0|F1MNS0_BOVIN,,,6.49E4,1.46E6,,
DQMISRIEYVH,46.72,1389.6710,11,2.3,695.8444,56.41,4.54E5,12,17391,FL712_IPP71_TC_2408_ConA_odd_20180117072523.raw,4,P67827|KC1A_BOVIN:tr|Q32LI4|Q32LI4_BOVIN:P35507|KC1B_BOVIN,,,,,9.24E5,9.49E5
HLLDEKRQH,46.69,1174.6207,9,0.6,392.5478,24.50,1.21E6,10,4843,FL712_IPP71_TC_2408_ConA_even_20180117091528.raw,3,tr|E1BM89|E1BM89_BOVIN,,,8.53E5,1.21E6,,1.44E6
KLLDSSTVTH,46.69,1099.5873,10,-0.2,550.8008,34.42,1.21E7,11,8946,FL712_IPP71_TC_2408_ConA_odd.raw,2,tr|G5E5C3|G5E5C3_BOVIN:Q2YDE4|PSA6_BOVIN,,,,,1.21E7,1.86E7
KIHEKLHYY,46.68,1229.6556,9,0.3,410.8926,28.43,3.71E6,9,6627,FL712_IPP71_TC_2408_ConA_even.raw,6,A6QQZ7|MPP7_BOVIN,,,3.71E6,5.08E6,3.88E6,5.89E6
RQEKEAWIH,46.68,1195.6097,9,-1.4,399.5433,28.26,1.66E6,9,6559,FL712_IPP71_TC_2408_ConA_even.raw,3,tr|A6QQE2|A6QQE2_BOVIN:tr|F1ME87|F1ME87_BOVIN:A5PK26|ACAP1_BOVIN,,,1.66E6,2.37E6,,
NGIKKPRSQRYESLKGVD,46.67,2074.1282,18,1.7,692.3845,28.90,1.22E6,9,6818,FL712_IPP71_TC_2408_ConA_even.raw,5,Q58DW3|RL29_BOVIN,,,1.2E7,2.17E7,2.62E6,9.16E5
ATDPKAIGH,46.67,908.4716,9,-0.3,455.2429,23.56,2.06E7,9,4701,FL712_IPP71_TC_2408_ConA_even.raw,14,tr|A1XE98|A1XE98_BOVIN:tr|A1XEC7|A1XEC7_BOVIN:Q2TA24|VATO_BOVIN,,,2.33E7,5.65E7,3.56E7,6.99E7
ALFNIMMEH,46.67,1104.5096,9,2.4,1105.5195,78.18,3.95E5,10,25930,FL712_IPP71_TC_2408_ConA_even_20180117091528.raw,13,tr|F1N3K0|F1N3K0_BOVIN,,,1.85E7,2.3E7,5.3E6,5.67E6
GAFGKPQGTVARVH,46.66,1423.7684,14,-1.4,475.5961,30.32,5.7E5,9,7377,FL712_IPP71_TC_2408_ConA_even.raw,2,Q2TBW8|RL10L_BOVIN:Q9XSI3|RL10_BOVIN,,,5.7E5,5.78E5,,
SQMNQALRL,46.66,1059.5496,9,0.3,530.7822,52.13,4.09E7,12,15679,FL712_IPP71_TC_2408_ConA_odd_20180117072523.raw,3,tr|F6RMH4|F6RMH4_BOVIN:tr|Q0VCU6|Q0VCU6_BOVIN,,,,1.63E6,3.73E5,4.09E7
KAYPYKKNQIW,46.66,1437.7769,11,0.5,480.2664,36.74,1E6,10,9705,FL712_IPP71_TC_2408_ConA_even_20180117091528.raw,3,tr|F1MSR5|F1MSR5_BOVIN,,,1.7E6,1E6,,
SQAPFPQPHLAGGQPFR,46.66,1833.9274,17,-2.4,612.3149,56.63,4.5E6,9,17641,FL712_IPP71_TC_2408_ConA_even.raw,9,tr|E1BMP2|E1BMP2_BOVIN,,,4.5E6,5.71E6,5.84E6,7.52E6
KQIMKEIQEH,46.65,1282.6703,10,-0.6,428.5638,29.16,3.95E5,9,6921,FL712_IPP71_TC_2408_ConA_even.raw,5,tr|A6QNM0|A6QNM0_BOVIN:tr|F1MBT8|F1MBT8_BOVIN:tr|F1MIH2|F1MIH2_BOVIN:Q6Q137|SEPT7_BOVIN,,,3.95E5,5.9E5,7.87E5,1.43E6
FLHDNKLTH,46.65,1123.5774,9,0.0,375.5331,29.47,1.5E6,9,7044,FL712_IPP71_TC_2408_ConA_even.raw,4,tr|E1B9Q2|E1B9Q2_BOVIN,,,1.5E6,1.52E6,1.12E6,2.14E6
YLTIHHRTH,46.64,1176.6152,9,0.9,589.3154,26.23,3.63E5,12,5462,FL712_IPP71_TC_2408_ConA_odd_20180117072523.raw,2,tr|F6QFC2|F6QFC2_BOVIN,,,,,,3.82E6
LSVS(+79.97)PPELSVGH,46.63,1300.6064,12,1.9,651.3117,77.60,5.31E5,11,25599,FL712_IPP71_TC_2408_ConA_odd.raw,1,tr|F1MCK2|F1MCK2_BOVIN,Phosphorylation (STY),S4:Phosphorylation (STY):11.10,,,5.31E5,
RIHATDVLH,46.63,1060.5778,9,-0.1,354.5332,31.27,3.32E5,9,7755,FL712_IPP71_TC_2408_ConA_even.raw,1,tr|E1BN64|E1BN64_BOVIN,,,3.32E5,,,
YLFPQDAEVPLEH,46.63,1556.7511,13,0.1,779.3829,77.01,4.59E5,11,25389,FL712_IPP71_TC_2408_ConA_odd.raw,3,Q3T0S0|TM128_BOVIN,,,,,4.59E5,3.99E5
ILHPQQLMH,46.63,1115.5909,9,-0.4,372.8708,40.70,1.77E6,11,11436,FL712_IPP71_TC_2408_ConA_odd.raw,3,tr|E1BM06|E1BM06_BOVIN,,,,,2.39E6,2.2E6
RVTPFILKKLDSI,46.62,1528.9341,13,1.1,510.6525,60.18,3.74E6,9,19028,FL712_IPP71_TC_2408_ConA_even.raw,2,A8YXZ8|TOM5_BOVIN,,,3.74E6,2.86E6,,
AQDPKLLVH,46.62,1019.5764,9,0.4,510.7957,35.46,2.04E7,9,9419,FL712_IPP71_TC_2408_ConA_even.raw,6,tr|F1MC31|F1MC31_BOVIN:tr|A4FV01|A4FV01_BOVIN,,,2.55E7,3.09E7,,3.42E6
HQKETWILH,46.61,1190.6196,9,-0.7,397.8802,34.81,2.38E6,11,9099,FL712_IPP71_TC_2408_ConA_odd.raw,2,tr|E1BJH8|E1BJH8_BOVIN,,,,,2.56E6,
TMFRIPWKH,46.61,1214.6383,9,-0.8,405.8864,51.13,2.27E7,11,15440,FL712_IPP71_TC_2408_ConA_odd.raw,6,tr|A4IF99|A4IF99_BOVIN:tr|Q58D66|Q58D66_BOVIN,,,,,2.27E7,2.62E7
AQHEKTLSL,46.61,1025.5505,9,-2.0,1026.5558,32.28,1.78E4,9,8156,FL712_IPP71_TC_2408_ConA_even.raw,6,tr|E1BKN6|E1BKN6_BOVIN,,,6.98E6,6.03E6,2.57E6,
Q(-17.03)EYDEPILKH,46.60,1253.5928,10,-0.9,627.8031,55.82,8.96E5,11,17283,FL712_IPP71_TC_2408_ConA_odd.raw,4,tr|F1N7X3|F1N7X3_BOVIN:Q2TA40|NP1L4_BOVIN,Pyro-glu from Q,Q1:Pyro-glu from Q:1000.00,6.06E6,8.64E6,8.96E5,1.49E6
TLNKVAMKH,46.60,1040.5801,9,-0.4,521.2971,26.09,8.11E6,12,5402,FL712_IPP71_TC_2408_ConA_odd_20180117072523.raw,7,A2VE21|COPG2_BOVIN:tr|A0A140T886|A0A140T886_BOVIN:P53620|COPG1_BOVIN:tr|Q0V888|Q0V888_BOVIN,,,5.65E6,1.65E7,1.46E7,3.28E7
RQHPIQIFY,46.59,1200.6404,9,-0.1,601.3274,48.32,2.82E6,9,14441,FL712_IPP71_TC_2408_ConA_even.raw,7,tr|F1MWZ4|F1MWZ4_BOVIN,,,3.23E6,3.72E6,2.22E5,3.48E6
RLYPTPRVH,46.59,1137.6406,9,-0.9,380.2205,31.13,7.31E7,9,7700,FL712_IPP71_TC_2408_ConA_even.raw,7,Q58DR2|DJB12_BOVIN,,,8.16E7,8.54E7,,2.57E6
KGAGSVFRAHVKH,46.59,1392.7738,13,-0.9,349.2004,26.56,3.84E6,10,5653,FL712_IPP71_TC_2408_ConA_even_20180117091528.raw,4,Q3T0S6|RL8_BOVIN,,,2.32E6,6.74E6,,
GMIKGIHH,46.59,891.4749,8,-1.1,892.4811,26.10,1.34E5,11,5613,FL712_IPP71_TC_2408_ConA_odd.raw,7,Q24JY3|SPC24_BOVIN:tr|F1MNP7|F1MNP7_BOVIN,,,4.14E6,7.93E6,3.82E7,5.53E7
HFWGPVA,46.59,812.3969,7,2.2,813.4059,57.00,9.06E5,9,17786,FL712_IPP71_TC_2408_ConA_even.raw,3,Q3ZCG2|MPC1_BOVIN,,,9.06E5,6.73E5,,
GMRKTFARY,46.58,1128.5862,9,-1.1,377.2023,28.69,1.68E7,9,6732,FL712_IPP71_TC_2408_ConA_even.raw,4,tr|F1N506|F1N506_BOVIN,,,1.68E7,1.85E7,1.72E6,1.72E6
SQEWYARQH,46.58,1203.5421,9,0.1,602.7784,31.79,4.28E6,9,7960,FL712_IPP71_TC_2408_ConA_even.raw,6,tr|Q3T0N9|Q3T0N9_BOVIN,,,1.2E7,3.13E6,9.59E5,8.08E5
GTYTGPLQH,46.58,972.4665,9,-1.2,973.4726,37.92,,11,10329,FL712_IPP71_TC_2408_ConA_odd.raw,5,O46411|5NTC_BOVIN:tr|B1H0W4|B1H0W4_BOVIN,,,1.99E5,3.51E5,5.91E6,8.76E6
FLQESNVLYQH,46.58,1376.6725,11,0.7,689.3440,61.00,4.15E5,12,19216,FL712_IPP71_TC_2408_ConA_odd_20180117072523.raw,2,tr|Q32LP6|Q32LP6_BOVIN:tr|F1MX38|F1MX38_BOVIN,,,,,3.72E5,4.15E5
HVYESIVRW,46.56,1187.6088,9,0.8,594.8121,55.30,6.64E7,11,17080,FL712_IPP71_TC_2408_ConA_odd.raw,9,tr|F1N465|F1N465_BOVIN,,,2.41E6,1.69E6,6.64E7,6.65E7
RQWPEVRAH,46.55,1177.6105,9,-0.5,393.5439,30.21,7.39E6,9,7332,FL712_IPP71_TC_2408_ConA_even.raw,4,tr|E1BPQ2|E1BPQ2_BOVIN,,,8.43E6,4.91E6,,
SAYQNIAHY,46.55,1065.4879,9,0.4,533.7515,44.46,3.61E6,9,12941,FL712_IPP71_TC_2408_ConA_even.raw,5,tr|Q6XZP8|Q6XZP8_BOVIN:tr|Q3SX08|Q3SX08_BOVIN,,,3.61E6,6.92E6,1.32E6,2.7E6
HQTKSFVAH,46.55,1053.5355,9,-2.0,352.1851,22.43,7.05E5,9,4266,FL712_IPP71_TC_2408_ConA_even.raw,1,tr|E1BDZ3|E1BDZ3_BOVIN,,,7.05E5,,,
KMNPQTAFF,46.55,1082.5219,9,2.2,1083.5315,57.91,5.69E5,9,18138,FL712_IPP71_TC_2408_ConA_even.raw,11,tr|F1MV74|F1MV74_BOVIN:P07857|NLTP_BOVIN,,,5.32E7,7.4E7,4.11E7,6.3E7
TLYTSSPGGVY,46.55,1143.5448,11,1.0,1144.5532,62.95,1E8,11,20066,FL712_IPP71_TC_2408_ConA_odd.raw,29,P48616|VIME_BOVIN,,,9.27E6,1.4E7,1.11E8,1.73E8
GVLKELMTH,46.55,1026.5532,9,0.3,514.2841,48.86,9.65E6,9,14648,FL712_IPP71_TC_2408_ConA_even.raw,4,tr|F1MSX0|F1MSX0_BOVIN,,,9.65E6,6.62E6,,
GIYGKVIIH,46.53,998.5912,9,-0.1,500.3029,41.76,8.8E6,11,11858,FL712_IPP71_TC_2408_ConA_odd.raw,2,tr|Q2YDD7|Q2YDD7_BOVIN,,,,,8.8E6,8.9E6
GEMHEAIKH,46.53,1050.4917,9,0.9,526.2536,24.46,7.38E5,10,4825,FL712_IPP71_TC_2408_ConA_even_20180117091528.raw,3,tr|F1MPE5|F1MPE5_BOVIN,,,,2.07E6,,9.78E5
SQKEVVLYAH,46.53,1172.6189,10,-0.1,587.3167,34.91,2.97E5,9,9198,FL712_IPP71_TC_2408_ConA_even.raw,2,Q0VC66|CTU1_BOVIN:tr|E1BII1|E1BII1_BOVIN,,,2.97E5,1.23E6,,
AIAKDVFQH,46.53,1027.5450,9,0.8,514.7802,39.32,2.73E6,10,10736,FL712_IPP71_TC_2408_ConA_even_20180117091528.raw,5,tr|F1MUK8|F1MUK8_BOVIN:A6H7H1|F120A_BOVIN,,,7.69E6,7.84E6,,1.42E5
SVFGTSKW,46.51,910.4548,8,-0.2,911.4619,54.00,1.43E5,9,16619,FL712_IPP71_TC_2408_ConA_even.raw,3,tr|F1N4L8|F1N4L8_BOVIN,,,1.16E7,7.54E6,,
RQQHFQQMH,46.51,1238.5728,9,-0.1,413.8648,22.62,4.28E5,11,4264,FL712_IPP71_TC_2408_ConA_odd.raw,4,tr|F1N4N6|F1N4N6_BOVIN,,,9.24E4,,4.85E5,7.46E5
EQKELEAMH,46.50,1113.5125,9,-0.1,557.7634,29.37,2E6,11,6918,FL712_IPP71_TC_2408_ConA_odd.raw,4,tr|F1MQ59|F1MQ59_BOVIN,,,,,2E6,6.29E6
SSLEKHLQA,46.50,1011.5349,9,0.5,506.7750,31.90,5.79E7,12,7734,FL712_IPP71_TC_2408_ConA_odd_20180117072523.raw,7,tr|F1MP45|F1MP45_BOVIN,,,3.15E6,3.34E6,4.34E7,5.84E7
AQARQQAWQALH,46.50,1406.7167,12,0.7,469.9132,38.28,6.05E5,12,10282,FL712_IPP71_TC_2408_ConA_odd_20180117072523.raw,3,Q2T9N4|PMF1_BOVIN,,,,,3.79E5,7.13E5
SQNPYHNAVH,46.49,1165.5265,10,1.1,583.7712,25.41,4.77E5,11,5336,FL712_IPP71_TC_2408_ConA_odd.raw,8,tr|A6QP37|A6QP37_BOVIN:tr|E1BDB5|E1BDB5_BOVIN,,,1.29E6,1.98E6,1.16E6,1.83E6
SQAEKVYIM,46.49,1067.5321,9,0.3,1068.5397,48.29,3.52E6,11,14339,FL712_IPP71_TC_2408_ConA_odd.raw,11,tr|F1MXB7|F1MXB7_BOVIN:Q3MHJ2|MAEA_BOVIN,,,3.57E6,4.78E6,1.68E8,2.04E8
ASFYTKYDAAH,46.49,1272.5775,11,1.3,637.2969,40.92,7.47E4,12,11334,FL712_IPP71_TC_2408_ConA_odd_20180117072523.raw,3,Q5E972|ORML2_BOVIN,,,9.76E4,1.83E5,,7.47E4
LQNEVEKQM,46.48,1117.5437,9,1.9,1118.5531,35.75,7.52E5,11,9472,FL712_IPP71_TC_2408_ConA_odd.raw,6,tr|F1MTN4|F1MTN4_BOVIN:tr|A2VE34|A2VE34_BOVIN:tr|A3KN10|A3KN10_BOVIN:Q28165|PABP2_BOVIN,,,3.46E6,4.22E6,5.29E7,7.92E7
TVIDSTEAH,46.47,971.4560,9,-0.2,972.4631,32.13,2.28E5,9,8099,FL712_IPP71_TC_2408_ConA_even.raw,6,tr|E1BMC4|E1BMC4_BOVIN,,,3.51E6,4.33E6,1.99E6,1.54E6
AILKKVIQW,46.44,1097.6960,9,2.2,549.8565,55.66,1.13E8,12,17088,FL712_IPP71_TC_2408_ConA_odd_20180117072523.raw,10,Q3ZCF3|SKP1_BOVIN,,,1.07E7,9.82E6,1.95E8,1.65E8
ISKQEYDESGPSIVHRKC(+305.07)F,46.43,2527.1470,19,1.0,632.7947,41.87,2.09E7,12,11715,FL712_IPP71_TC_2408_ConA_odd_20180117072523.raw,8,tr|F1MRD0|F1MRD0_BOVIN:P60712|ACTB_BOVIN:P63258|ACTG_BOVIN,Glutathione disulfide,C18:Glutathione disulfide:1000.00,1.45E6,1.89E6,1.52E7,2.23E7
ALAKAPFAAH,46.43,995.5552,10,0.2,498.7850,35.63,1.41E6,9,9483,FL712_IPP71_TC_2408_ConA_even.raw,4,Q5E9K0|PSB2_BOVIN,,,6.06E6,1.16E7,,
GFFFSHVG,46.42,896.4180,8,0.1,897.4254,65.53,6.9E5,11,21084,FL712_IPP71_TC_2408_ConA_odd.raw,8,tr|Q867D1|Q867D1_BOVIN:Q9TT94|ACOD_BOVIN,,,5.1E5,5.92E5,1.98E7,2.69E7
LLYPMHWEH,46.42,1224.5750,9,0.6,409.1992,58.06,3.86E6,11,18162,FL712_IPP71_TC_2408_ConA_odd.raw,5,tr|E1BFU9|E1BFU9_BOVIN,,,,,4.12E6,4.43E6
VVRQASLHVW,46.42,1193.6669,10,0.6,398.8965,44.61,5.3E6,9,13002,FL712_IPP71_TC_2408_ConA_even.raw,4,tr|F1MZT7|F1MZT7_BOVIN,,,6.53E6,3.68E6,,
SMHSFLHQY,46.41,1148.5073,9,-1.2,575.2603,44.56,6.42E5,10,12810,FL712_IPP71_TC_2408_ConA_even_20180117091528.raw,1,tr|F1MN42|F1MN42_BOVIN,,,,6.42E5,,
TVMKDVPGW,46.41,1031.5110,9,0.4,516.7630,59.84,3.14E8,9,18893,FL712_IPP71_TC_2408_ConA_even.raw,18,Q95KV7|NDUAD_BOVIN,,,3.18E8,1.59E8,1.17E7,5.84E4
YLEDKDLVH,46.41,1130.5608,9,2.5,566.2891,40.91,6.01E6,9,11559,FL712_IPP71_TC_2408_ConA_even.raw,3,tr|F1N0D6|F1N0D6_BOVIN,,,9.08E6,6.56E6,,
HQLSGYVQH,46.41,1067.5149,9,-0.1,534.7646,31.97,3.89E6,12,7760,FL712_IPP71_TC_2408_ConA_odd_20180117072523.raw,3,Q4PS77|MTG1_BOVIN:tr|A0A140T8A3|A0A140T8A3_BOVIN,,,2.8E5,,2.2E6,3.89E6
SSYTRLS(+79.97)KDSSELH,46.41,1688.7407,14,0.3,563.9210,38.99,9.28E5,10,10605,FL712_IPP71_TC_2408_ConA_even_20180117091528.raw,1,tr|E1BMF4|E1BMF4_BOVIN,Phosphorylation (STY),S7:Phosphorylation (STY):16.66,,9.28E5,,
SAEAFPHQH,46.40,1022.4570,9,1.3,512.2365,28.81,1.66E6,12,6492,FL712_IPP71_TC_2408_ConA_odd_20180117072523.raw,3,tr|F1MTR3|F1MTR3_BOVIN,,,,,3.11E5,2.43E6
ATFKDLLTRH,46.40,1200.6615,10,0.2,401.2279,46.05,2.44E6,9,13567,FL712_IPP71_TC_2408_ConA_even.raw,1,Q29RI6|CAB39_BOVIN,,,2.44E6,,,
RIHATLLEY,46.39,1114.6135,9,-0.1,372.5451,49.96,8.1E6,10,14932,FL712_IPP71_TC_2408_ConA_even_20180117091528.raw,5,tr|F1MDJ4|F1MDJ4_BOVIN:tr|A4IFE0|A4IFE0_BOVIN,,,2.97E7,3.99E7,5.82E5,
HQAPRQLFY,46.39,1158.5934,9,-0.7,1159.5999,41.55,6.47E5,12,11585,FL712_IPP71_TC_2408_ConA_odd_20180117072523.raw,11,tr|E1BCT7|E1BCT7_BOVIN,,,3.97E7,4.72E7,1.2E8,1.64E8
AQHSAIKMLH,46.39,1134.5968,10,-1.2,379.2057,30.59,2.67E6,10,7261,FL712_IPP71_TC_2408_ConA_even_20180117091528.raw,1,tr|F1MG10|F1MG10_BOVIN:A6QQ21|CSN6_BOVIN,,,,2.67E6,,
RQFGHLTRVRH,46.38,1405.7803,11,-0.7,352.4521,25.47,2.88E6,9,5452,FL712_IPP71_TC_2408_ConA_even.raw,3,P13271|QCR8_BOVIN,,,2.88E6,5.44E6,,
GQMSNGEHHYIPDGVFSQPGAL,46.38,2340.0593,22,2.6,781.0291,66.57,2.26E5,12,21447,FL712_IPP71_TC_2408_ConA_odd_20180117072523.raw,2,tr|E1BH80|E1BH80_BOVIN,,,,,2.43E5,2.26E5
RLVKVTKQH,46.38,1107.6876,9,-0.6,370.2363,22.28,6.67E5,10,3978,FL712_IPP71_TC_2408_ConA_even_20180117091528.raw,3,Q58DH8|FEN1_BOVIN,,,4.58E5,6.67E5,,2.1E5
EQHDAQVKL,46.38,1066.5406,9,1.3,534.2783,30.90,1.03E6,11,7534,FL712_IPP71_TC_2408_ConA_odd.raw,5,tr|A7YY47|A7YY47_BOVIN:tr|E1B8N6|E1B8N6_BOVIN,,,5.19E5,,2.27E6,2.54E6
FMVPAQSSW,46.37,1051.4797,9,1.4,1052.4885,79.14,2.87E6,12,26285,FL712_IPP71_TC_2408_ConA_odd_20180117072523.raw,5,tr|A7Z025|A7Z025_BOVIN,,,,6.39E4,3.32E6,2.87E6
ALLERHQEH,46.37,1131.5785,9,0.4,566.7968,24.60,1.05E7,11,5016,FL712_IPP71_TC_2408_ConA_odd.raw,10,tr|E1BFB0|E1BFB0_BOVIN,,,3.23E7,6.52E7,8.79E7,1.59E8
EAEAAIYHLQLFEELR,46.37,1930.9788,16,-0.8,644.6663,80.23,5.72E4,12,26661,FL712_IPP71_TC_2408_ConA_odd_20180117072523.raw,1,tr|A5D984|A5D984_BOVIN,,,,,,5.72E4
RLEDSLHQH,46.37,1133.5577,9,-0.5,378.8597,27.06,1.79E6,11,6002,FL712_IPP71_TC_2408_ConA_odd.raw,3,tr|E1BDC4|E1BDC4_BOVIN,,,9.6E5,,1.79E6,3.48E6
SLVDNIQQH,46.37,1052.5250,9,2.7,1053.5352,48.35,1.47E4,10,14302,FL712_IPP71_TC_2408_ConA_even_20180117091528.raw,3,tr|Q2YDE0|Q2YDE0_BOVIN,,,6.44E6,5.8E6,,
AVYETPTAH,46.36,987.4661,9,1.7,988.4751,34.86,5.88E5,11,9121,FL712_IPP71_TC_2408_ConA_odd.raw,5,Q2LGB5|TOLIP_BOVIN,,,2.59E6,,7.17E6,1.13E7
EQPRIVKWDRDL,46.36,1553.8314,12,-0.9,518.9506,47.27,3E6,9,14040,FL712_IPP71_TC_2408_ConA_even.raw,1,P01888|B2MG_BOVIN,,,3E6,,,
LRVTPFILKKLD,46.36,1441.9020,12,-0.6,481.6410,58.84,9.69E5,12,18362,FL712_IPP71_TC_2408_ConA_odd_20180117072523.raw,1,A8YXZ8|TOM5_BOVIN,,,,,,9.69E5
AQNKYEREL,46.35,1149.5778,9,1.4,575.7969,32.73,4.43E5,10,8117,FL712_IPP71_TC_2408_ConA_even_20180117091528.raw,5,tr|E1BF47|E1BF47_BOVIN,,,3.72E5,1.44E6,5.5E5,7.3E5
SQWLGFEEKPH,46.35,1356.6462,11,0.2,453.2228,51.33,2.06E6,9,15579,FL712_IPP71_TC_2408_ConA_even.raw,2,tr|F1N2X7|F1N2X7_BOVIN,,,2.06E6,2.12E6,,
AAYDEEIQH,46.34,1074.4618,9,0.7,538.2385,40.50,5.2E6,12,11166,FL712_IPP71_TC_2408_ConA_odd_20180117072523.raw,1,tr|G3MY43|G3MY43_BOVIN:tr|E1BER4|E1BER4_BOVIN,,,,,,5.2E6
GQFEQHFQHGG,46.34,1270.5479,11,1.4,636.2821,34.16,3.6E5,10,8684,FL712_IPP71_TC_2408_ConA_even_20180117091528.raw,2,tr|F1N0S9|F1N0S9_BOVIN:tr|A4FV11|A4FV11_BOVIN,,,3.25E5,3.6E5,,
VVREVQHKY,46.34,1156.6353,9,1.2,386.5528,24.57,1.6E7,9,5093,FL712_IPP71_TC_2408_ConA_even.raw,8,tr|F6RWK1|F6RWK1_BOVIN,,,1.92E7,4.9E7,9.8E7,2.25E8
SVVAVPLPLH,46.34,1030.6174,10,-1.0,1031.6237,72.05,,10,23569,FL712_IPP71_TC_2408_ConA_even_20180117091528.raw,4,P12763|FETUA_BOVIN,,,1.47E7,1.43E7,,
RMYPLKPTWW,46.34,1376.7063,10,0.3,689.3607,65.48,1.02E6,10,21041,FL712_IPP71_TC_2408_ConA_even_20180117091528.raw,4,tr|F1MI32|F1MI32_BOVIN:Q08DA1|AT1A1_BOVIN,,,9.93E5,1.59E6,,
Q(-17.03)VTQPTVGMNFKTPRGAV,46.34,1912.9829,18,2.1,957.5007,65.60,9.85E5,9,21144,FL712_IPP71_TC_2408_ConA_even.raw,2,A5PK63|RS17_BOVIN:tr|A0A140T832|A0A140T832_BOVIN,Pyro-glu from Q,Q1:Pyro-glu from Q:1000.00,9.85E5,1.61E6,,
SVNNLLKKH,46.34,1051.6138,9,-0.1,526.8141,27.72,1.41E6,11,6263,FL712_IPP71_TC_2408_ConA_odd.raw,2,tr|E1BFB0|E1BFB0_BOVIN,,,,,6.46E6,
FQILKTITH,46.34,1099.6389,9,0.2,550.8268,53.58,2.95E6,10,16342,FL712_IPP71_TC_2408_ConA_even_20180117091528.raw,5,tr|F1MSR5|F1MSR5_BOVIN,,,2.95E5,2.95E6,1.57E6,1.53E6
GQSKAVKVY,46.33,978.5498,9,-0.6,490.2819,26.88,2.4E6,11,5926,FL712_IPP71_TC_2408_ConA_odd.raw,4,tr|F1MLB2|F1MLB2_BOVIN:tr|F1N734|F1N734_BOVIN,,,2.74E6,2.08E6,2.4E6,3.68E6
TMADKIIMY,46.33,1084.5297,9,0.8,543.2725,63.84,3.25E7,9,20456,FL712_IPP71_TC_2408_ConA_even.raw,6,tr|F1N4V2|F1N4V2_BOVIN:tr|Q08DR8|Q08DR8_BOVIN,,,3.26E7,3.77E7,2.31E6,
TVHDQEHIM,46.32,1108.4972,9,-0.4,555.2557,33.01,8.98E5,12,8179,FL712_IPP71_TC_2408_ConA_odd_20180117072523.raw,2,tr|F6PZ29|F6PZ29_BOVIN:tr|A6QQ22|A6QQ22_BOVIN,,,,,6.01E5,8.98E5
HSHLLKTPL,46.32,1044.6080,9,-0.9,349.2097,34.73,4.69E3,11,9067,FL712_IPP71_TC_2408_ConA_odd.raw,3,tr|A4FUZ2|A4FUZ2_BOVIN,,,,6.95E5,4.69E3,4.57E6
AQPLPMAH,46.31,863.4324,8,0.6,864.4402,38.28,1.01E5,11,10471,FL712_IPP71_TC_2408_ConA_odd.raw,2,tr|F1MXB7|F1MXB7_BOVIN:Q3MHJ2|MAEA_BOVIN,,,,,1.01E5,1.31E5
YSVDKSLSH,46.31,1034.5033,9,-0.9,518.2585,34.14,5.33E6,12,8631,FL712_IPP71_TC_2408_ConA_odd_20180117072523.raw,3,tr|F1MIA2|F1MIA2_BOVIN:tr|E1B7L9|E1B7L9_BOVIN,,,9.46E5,,3.81E6,5.33E6
GQWKKGFVLH,46.31,1198.6611,10,-1.8,400.5603,35.87,7.84E5,11,9521,FL712_IPP71_TC_2408_ConA_odd.raw,1,tr|A1L5B7|A1L5B7_BOVIN,,,,,7.84E5,
YQKQLEISH,46.30,1144.5876,9,1.4,573.3019,31.27,1.46E7,11,7681,FL712_IPP71_TC_2408_ConA_odd.raw,6,tr|Q148K7|Q148K7_BOVIN:tr|F6RBT3|F6RBT3_BOVIN,,,8.64E5,1.13E6,4.42E7,5.35E7
AQAADVAIEH,46.30,1023.4985,10,-0.1,512.7565,38.53,3.82E6,12,10383,FL712_IPP71_TC_2408_ConA_odd_20180117072523.raw,4,tr|F1MQ47|F1MQ47_BOVIN:Q5E9L7|VPS16_BOVIN,,,5.96E5,1E6,,3.82E6
RQLSKAQKH,46.29,1094.6309,9,-1.5,365.8837,19.81,9.23E4,9,3221,FL712_IPP71_TC_2408_ConA_even.raw,4,tr|F1MW01|F1MW01_BOVIN,,,9.23E4,1.99E5,2.72E5,5.89E5
SQIKSPFTTH,46.29,1144.5876,10,3.2,382.5377,37.93,7.68E6,9,10391,FL712_IPP71_TC_2408_ConA_even.raw,7,tr|E1BQ34|E1BQ34_BOVIN,,,7.68E6,1.26E7,7.86E6,1.27E7
LPPPPIKHNM,46.28,1142.6270,10,-1.3,381.8824,38.97,2.7E7,10,10596,FL712_IPP71_TC_2408_ConA_even_20180117091528.raw,6,tr|E1BAQ2|E1BAQ2_BOVIN:Q0VCZ3|YTHD2_BOVIN,,,2.36E7,2.7E7,2.14E6,3.64E6
SLRSHFEQW,46.27,1188.5676,9,-0.6,595.2907,46.07,9.18E7,9,13575,FL712_IPP71_TC_2408_ConA_even.raw,8,P09867|ROA1_BOVIN:tr|G5E5V7|G5E5V7_BOVIN,,,1.09E8,5.48E7,4.91E6,
ISAEHLTSH,46.27,993.4879,9,1.1,497.7518,29.58,6.52E5,11,7002,FL712_IPP71_TC_2408_ConA_odd.raw,3,tr|A5PJM0|A5PJM0_BOVIN:tr|G3X6F9|G3X6F9_BOVIN,,,4.6E5,,6.52E5,
FLLHKQGEW,46.27,1156.6029,9,1.4,579.3095,46.76,2.01E6,9,13841,FL712_IPP71_TC_2408_ConA_even.raw,3,tr|F1N4A0|F1N4A0_BOVIN,,,4.49E6,1.53E6,,
IQHPSNVLH,46.26,1043.5513,9,2.2,1044.5608,32.02,6.73E5,12,7782,FL712_IPP71_TC_2408_ConA_odd_20180117072523.raw,6,tr|E1BIB4|E1BIB4_BOVIN,,,1.21E6,,5.21E7,7.92E7
SVKEIEHVM,46.26,1070.5430,9,0.2,536.2789,38.70,1.56E6,9,10694,FL712_IPP71_TC_2408_ConA_even.raw,3,tr|F1N020|F1N020_BOVIN,,,1.7E6,1.72E6,,
SMNIKAHIH,46.26,1049.5441,9,-0.3,525.7792,28.92,1.13E6,11,6744,FL712_IPP71_TC_2408_ConA_odd.raw,5,Q32P97|UXT_BOVIN,,,,1.31E6,3.32E6,4.59E6
AQHAPLQH,46.26,900.4566,8,-1.0,451.2351,24.20,7.21E6,12,4660,FL712_IPP71_TC_2408_ConA_odd_20180117072523.raw,3,tr|E1BHN9|E1BHN9_BOVIN,,,,4.3E6,1.42E6,7.21E6
YFDQQLKAW,46.25,1197.5818,9,0.4,599.7984,67.95,2.78E5,12,21989,FL712_IPP71_TC_2408_ConA_odd_20180117072523.raw,2,Q5EA71|RM49_BOVIN,,,,,1.93E5,2.78E5
GFYDKDSSGW,46.25,1160.4774,10,-0.6,1161.4840,58.28,1.55E5,9,18284,FL712_IPP71_TC_2408_ConA_even.raw,10,tr|G5E631|G5E631_BOVIN,,,3.49E7,2.08E7,3.39E6,4.57E6
GFYNGPVSKF,46.24,1114.5447,10,0.5,558.2799,58.26,,9,18277,FL712_IPP71_TC_2408_ConA_even.raw,2,tr|A6QNQ7|A6QNQ7_BOVIN,,,,2.63E6,,
M(+15.99)QQSHFPMTH,46.23,1258.5223,10,0.6,630.2688,31.93,4.06E5,9,8019,FL712_IPP71_TC_2408_ConA_even.raw,3,tr|Q3SYT9|Q3SYT9_BOVIN,Oxidation (M),M1:Oxidation (M):92.67,4.06E5,1.77E6,,
SQPLTQATVKLEH,46.23,1450.7780,13,-0.9,726.3956,44.63,,10,12836,FL712_IPP71_TC_2408_ConA_even_20180117091528.raw,1,Q3SZI6|RPN2_BOVIN,,,,,,
YSLDVLADASH,46.23,1189.5615,11,-1.9,595.7869,70.19,4.19E5,9,22850,FL712_IPP71_TC_2408_ConA_even.raw,1,tr|F6Q9D7|F6Q9D7_BOVIN,,,4.19E5,,,
SQ(+.98)HGIHDGLTVH,46.22,1300.6160,12,1.4,434.5465,32.65,5.12E5,10,8087,FL712_IPP71_TC_2408_ConA_even_20180117091528.raw,1,tr|Q0VCS3|Q0VCS3_BOVIN:tr|F1N1A3|F1N1A3_BOVIN:tr|Q95M59|Q95M59_BOVIN,Deamidation (NQ),Q2:Deamidation (NQ):1000.00,,5.12E5,,
GSWDGPPGLH,46.22,1021.4617,10,1.1,511.7387,55.27,2.71E6,12,16935,FL712_IPP71_TC_2408_ConA_odd_20180117072523.raw,2,tr|A7MBD5|A7MBD5_BOVIN,,,,,2.41E6,2.71E6
AQNDPGPIL,46.22,923.4712,9,0.7,924.4791,60.81,,9,19265,FL712_IPP71_TC_2408_ConA_even.raw,2,tr|F1MVI7|F1MVI7_BOVIN:tr|G3MYJ1|G3MYJ1_BOVIN,,,,1.06E5,,
RLVERMYSH,46.20,1189.6025,9,0.4,397.5416,29.97,9.41E6,9,7235,FL712_IPP71_TC_2408_ConA_even.raw,6,tr|A6QLV2|A6QLV2_BOVIN:tr|F1MJR1|F1MJR1_BOVIN,,,1.08E7,1.67E7,1.35E6,
HFHLPYR,46.20,968.4980,7,1.2,323.8403,37.62,8.77E5,12,10021,FL712_IPP71_TC_2408_ConA_odd_20180117072523.raw,2,tr|E1BCF8|E1BCF8_BOVIN:tr|E1B7S1|E1B7S1_BOVIN,,,,,7.49E5,8.77E5
KIWHHTFY,46.20,1130.5662,8,-0.5,566.2901,36.20,1.02E7,9,9707,FL712_IPP71_TC_2408_ConA_even.raw,4,tr|F1MRD0|F1MRD0_BOVIN:P60712|ACTB_BOVIN:P63258|ACTG_BOVIN:Q3ZC07|ACTC_BOVIN,,,4.54E7,3.25E6,,
SSFQKPTVH,46.20,1029.5243,9,0.1,515.7695,30.29,2.26E6,12,7085,FL712_IPP71_TC_2408_ConA_odd_20180117072523.raw,1,tr|Q0VC07|Q0VC07_BOVIN,,,,,,2.26E6
SQHGLSKVV,46.19,953.5294,9,1.1,477.7725,29.12,1.19E7,11,6819,FL712_IPP71_TC_2408_ConA_odd.raw,6,tr|E1BFZ6|E1BFZ6_BOVIN,,,6.23E5,6.38E5,1.54E7,1.67E7
MDAGLPVVH,46.19,937.4691,9,0.4,469.7420,55.21,2.6E7,11,17044,FL712_IPP71_TC_2408_ConA_odd.raw,8,A6QLI6|HEM1_BOVIN,,,6.21E6,6.76E6,2.62E7,3.07E7
GVAEKASKW,46.19,974.5185,9,1.0,488.2670,30.10,4.06E6,9,7289,FL712_IPP71_TC_2408_ConA_even.raw,2,tr|E1BJE1|E1BJE1_BOVIN,,,4.06E6,2.77E6,,
TLYEGGVFKAH,46.19,1220.6189,11,-0.1,611.3167,46.75,1.06E6,12,13656,FL712_IPP71_TC_2408_ConA_odd_20180117072523.raw,4,tr|A2VE20|A2VE20_BOVIN,,,,,8.75E5,3.99E6
FLRKAFKHKF,46.18,1320.7819,10,0.3,441.2680,31.04,1.04E6,12,7389,FL712_IPP71_TC_2408_ConA_odd_20180117072523.raw,1,Q2T9U5|REXO5_BOVIN,,,,,,1.04E6
SQADRPHQL,46.18,1050.5206,9,0.2,1051.5281,25.68,2.68E6,9,5534,FL712_IPP71_TC_2408_ConA_even.raw,12,tr|Q3MHE6|Q3MHE6_BOVIN:tr|F1MWR2|F1MWR2_BOVIN,,,1.77E8,3.1E8,1.96E8,3.73E8
AQHKAEVY,46.18,944.4716,8,1.2,945.4800,24.60,1.92E5,9,5107,FL712_IPP71_TC_2408_ConA_even.raw,7,tr|A4FUD0|A4FUD0_BOVIN,,,8.56E6,2.28E7,6.44E6,1.61E7
TQTVVPLQH,46.17,1021.5557,9,-1.4,1022.5615,45.23,1.05E6,12,13048,FL712_IPP71_TC_2408_ConA_odd_20180117072523.raw,9,Q17QW2|TM39B_BOVIN,,,1.31E7,1.58E7,3.77E7,6.17E7
YIFAHVGQL,46.16,1046.5549,9,1.0,524.2853,67.04,5.19E6,12,21632,FL712_IPP71_TC_2408_ConA_odd_20180117072523.raw,2,tr|A7Z025|A7Z025_BOVIN,,,,,4.45E6,5.19E6
LEHDDIRYH,46.16,1196.5574,9,0.3,599.2861,28.96,1.61E6,11,6757,FL712_IPP71_TC_2408_ConA_odd.raw,6,tr|F1MFW8|F1MFW8_BOVIN,,,4.89E5,7.55E5,1.51E7,2.56E7
KPKTAKPKAAKPKKAAAKKK,46.15,2117.3887,20,0.3,530.3546,20.00,5.75E5,10,3069,FL712_IPP71_TC_2408_ConA_even_20180117091528.raw,5,tr|G3MWV5|G3MWV5_BOVIN,,,1.89E5,9.5E5,,1.43E6
AQADEAVLDH,46.15,1067.4883,10,1.3,1068.4969,38.90,4.65E4,11,10717,FL712_IPP71_TC_2408_ConA_odd.raw,3,Q3SZ76|COMD3_BOVIN,,,,,2.34E6,2.89E6
AVRKLHKQW,46.15,1164.6880,9,-2.2,389.2357,25.06,1.3E5,9,5288,FL712_IPP71_TC_2408_ConA_even.raw,1,tr|F1MGT1|F1MGT1_BOVIN,,,1.3E5,,,
TEKEFPKTH,46.14,1115.5610,9,-1.0,558.7872,23.66,9.49E5,9,4743,FL712_IPP71_TC_2408_ConA_even.raw,5,tr|F1MN19|F1MN19_BOVIN,,,5.34E6,1.26E7,,6.18E6
SQSNDILQH,46.14,1040.4886,9,0.8,1041.4967,35.41,7.93E5,11,9337,FL712_IPP71_TC_2408_ConA_odd.raw,10,tr|A7E398|A7E398_BOVIN:tr|G3X6A9|G3X6A9_BOVIN,,,1.22E7,1.5E7,2.91E7,4.55E7
SGSGNFGGGR(+44.03)GGGFGGNDNF,46.14,1860.7775,20,3.0,931.3988,49.64,2.97E6,11,14854,FL712_IPP71_TC_2408_ConA_odd.raw,5,P09867|ROA1_BOVIN:tr|G5E5V7|G5E5V7_BOVIN,Ethanolation (KR),R10:Ethanolation (KR):1000.00,6.68E4,,2.97E6,
ALYGPDYTQH,46.13,1163.5247,10,1.6,582.7705,46.74,2.6E6,9,13834,FL712_IPP71_TC_2408_ConA_even.raw,2,Q3ZBK5|TP8L2_BOVIN,,,2.6E6,4.81E6,,
RHFWGLRVR,46.13,1225.6945,9,-0.3,307.4308,37.25,3.03E5,10,9909,FL712_IPP71_TC_2408_ConA_even_20180117091528.raw,1,Q3T0R1|RS18_BOVIN,,,,3.03E5,,
SQFHGLITH,46.12,1038.5247,9,1.6,520.2704,38.12,3.72E6,9,10468,FL712_IPP71_TC_2408_ConA_even.raw,6,tr|Q3MHI2|Q3MHI2_BOVIN,,,8.39E6,1.02E7,6.47E5,4.92E5
HVANVPAKLW,46.12,1133.6345,10,0.6,567.8249,51.14,1.47E6,10,15394,FL712_IPP71_TC_2408_ConA_even_20180117091528.raw,3,tr|E1BMF9|E1BMF9_BOVIN,,,2.93E6,1.47E6,1.55E6,
LQIDHLVFVVH,46.11,1318.7397,11,-0.2,440.5871,72.42,4E5,9,23696,FL712_IPP71_TC_2408_ConA_even.raw,2,tr|F1MSS2|F1MSS2_BOVIN,,,4E5,3.86E5,,
VQHGSHLSA,46.11,934.4620,9,-1.1,468.2378,22.38,4.04E6,9,4246,FL712_IPP71_TC_2408_ConA_even.raw,6,P00432|CATA_BOVIN,,,4.13E6,9.74E6,5.07E6,1.33E7
VLHDEFIAH,46.11,1079.5399,9,0.2,360.8540,41.28,1.89E7,9,11702,FL712_IPP71_TC_2408_ConA_even.raw,15,Q3T0Q3|RPB3_BOVIN,,,2.54E7,2.67E7,2.32E8,3.36E8
RLHIEALLH,46.11,1100.6454,9,0.1,367.8891,47.18,1.36E6,9,14004,FL712_IPP71_TC_2408_ConA_even.raw,2,Q24K02|IDE_BOVIN,,,1.36E6,7.8E5,,
ATVAAAILQH,46.10,993.5607,10,-0.1,497.7876,53.61,1.72E6,11,16409,FL712_IPP71_TC_2408_ConA_odd.raw,3,Q3SYU1|NOC2L_BOVIN,,,,6.79E5,1.72E6,1.81E6
TFIKQIAGY,46.10,1039.5702,9,0.2,520.7925,59.84,1.47E6,9,18895,FL712_IPP71_TC_2408_ConA_even.raw,2,A4FUD6|ELMO2_BOVIN:tr|F1MUZ4|F1MUZ4_BOVIN,,,1.47E6,1.44E6,,
AQEQHAHEL,46.09,1061.4890,9,-0.5,531.7515,23.76,1.3E6,9,4780,FL712_IPP71_TC_2408_ConA_even.raw,7,tr|E1BKZ0|E1BKZ0_BOVIN,,,2.23E6,3.41E6,8.93E5,3.23E6
GTNAKVRTW,46.09,1031.5513,9,-0.9,516.7825,29.09,5.2E5,9,6890,FL712_IPP71_TC_2408_ConA_even.raw,2,tr|E1BJI9|E1BJI9_BOVIN,,,5.2E5,3.06E5,,
SQFSSVIMH,46.08,1034.4855,9,4.1,1035.4969,56.09,1.77E6,12,17263,FL712_IPP71_TC_2408_ConA_odd_20180117072523.raw,7,tr|F1ME21|F1ME21_BOVIN,,,8.79E5,1.4E6,2.53E7,3.42E7
SQPEKVYTL,46.08,1063.5549,9,2.5,1064.5648,44.66,1.44E6,9,13023,FL712_IPP71_TC_2408_ConA_even.raw,10,Q1JQB2|BUB3_BOVIN,,,4.68E7,6.34E7,6.87E7,8.33E7
SLLKRHVSH,46.08,1075.6250,9,1.2,538.8204,23.29,4.34E6,11,4522,FL712_IPP71_TC_2408_ConA_odd.raw,8,tr|F1MBU2|F1MBU2_BOVIN,,,9.59E6,1.5E7,5.61E7,8.96E7
HLFDKVRGY,46.07,1133.5981,9,-1.2,378.8729,42.16,4.76E6,12,11830,FL712_IPP71_TC_2408_ConA_odd_20180117072523.raw,3,tr|A6QLE9|A6QLE9_BOVIN,,,,,4.29E6,5.07E6
YYKPDSPEY,46.07,1160.5026,9,-0.1,581.2585,42.57,3.65E6,9,12201,FL712_IPP71_TC_2408_ConA_even.raw,4,tr|E1BNH8|E1BNH8_BOVIN,,,3.65E6,4.07E6,,4.22E5
YVLEQATSH,46.06,1046.5033,9,-0.4,1047.5101,43.24,2.8E4,10,12286,FL712_IPP71_TC_2408_ConA_even_20180117091528.raw,4,tr|A5PJD6|A5PJD6_BOVIN,,,3.66E4,2.8E4,2E5,9.3E6
SINGHFYNH,46.06,1087.4835,9,1.1,544.7496,35.14,5.62E5,10,9065,FL712_IPP71_TC_2408_ConA_even_20180117091528.raw,3,tr|Q1RMI6|Q1RMI6_BOVIN:tr|F1N7G1|F1N7G1_BOVIN:tr|E1BCV3|E1BCV3_BOVIN,,,2.28E5,8.79E5,,
GVYEPVVIESH,46.06,1227.6135,11,1.8,614.8151,59.62,2.12E6,12,18669,FL712_IPP71_TC_2408_ConA_odd_20180117072523.raw,2,tr|F1MIT7|F1MIT7_BOVIN,,,,,1.31E6,2.12E6
RQKEKSHMM,46.06,1173.5747,9,0.3,392.1990,21.42,1.82E6,10,3630,FL712_IPP71_TC_2408_ConA_even_20180117091528.raw,4,tr|F1MUZ0|F1MUZ0_BOVIN:tr|Q3T0K6|Q3T0K6_BOVIN,,,8.9E5,1.82E6,4.43E5,6.46E5
TVVHGKVLQH,46.06,1116.6404,10,-1.0,559.3269,25.86,1.32E5,9,5604,FL712_IPP71_TC_2408_ConA_even.raw,2,tr|A6QR21|A6QR21_BOVIN:Q9N285|MTCH2_BOVIN,,,9.91E5,,,
RQEQVTAAVAH,46.05,1208.6262,11,1.1,605.3210,29.78,1.28E7,12,6882,FL712_IPP71_TC_2408_ConA_odd_20180117072523.raw,4,tr|A8E648|A8E648_BOVIN,,,7.91E6,1.28E7,7.63E6,1.28E7
AQIFRPLKF,46.05,1118.6600,9,1.2,560.3380,57.03,2.3E6,11,17757,FL712_IPP71_TC_2408_ConA_odd.raw,5,A4FUD3|U5S1_BOVIN:tr|F1N6D5|F1N6D5_BOVIN,,,1.54E5,,1.1E7,9.77E6
GVFNNKHSGLW,46.05,1257.6255,11,2.9,629.8218,51.94,1.84E6,12,15602,FL712_IPP71_TC_2408_ConA_odd_20180117072523.raw,4,tr|F1MBM5|F1MBM5_BOVIN,,,,,5.4E6,3.75E6
TQYYNGKTH,46.04,1110.5094,9,0.0,371.1771,24.84,9.28E5,9,5199,FL712_IPP71_TC_2408_ConA_even.raw,5,tr|E1BH78|E1BH78_BOVIN,,,9.28E5,4.01E6,1.4E6,
SVFGTMPLKVVEH,46.03,1442.7592,13,0.5,481.9272,64.56,3.94E5,12,20642,FL712_IPP71_TC_2408_ConA_odd_20180117072523.raw,2,O77783|EXT2_BOVIN:tr|A0JN91|A0JN91_BOVIN,,,,,5.62E5,3.94E5
SVFGMQARY,46.02,1057.5015,9,1.4,1058.5103,55.26,2.76E5,9,17107,FL712_IPP71_TC_2408_ConA_even.raw,7,Q2TA32|TYSY_BOVIN:tr|F1MY63|F1MY63_BOVIN,,,2.24E7,2.93E7,,1.82E6
ENRDKLPQ(+.98)PGQVDPLSH,46.02,1929.9543,17,0.5,644.3257,50.58,3.48E5,12,15082,FL712_IPP71_TC_2408_ConA_odd_20180117072523.raw,1,P53712|ITB1_BOVIN,Deamidation (NQ),Q8:Deamidation (NQ):32.97,,,,3.48E5
KFQTHLLQW,46.01,1199.6451,9,0.5,600.8301,58.01,2.67E7,9,18178,FL712_IPP71_TC_2408_ConA_even.raw,12,tr|F1N535|F1N535_BOVIN,,,2.95E7,1.49E7,2.25E7,2.07E7
RAALTEAGMPESAGDK,46.00,1602.7671,16,0.5,535.2632,39.27,6.77E5,10,10717,FL712_IPP71_TC_2408_ConA_even_20180117091528.raw,1,tr|F1N3I3|F1N3I3_BOVIN,,,,6.77E5,,
ALFGGGAASGLH,46.00,1056.5352,12,0.3,529.2750,56.02,1.3E6,12,17232,FL712_IPP71_TC_2408_ConA_odd_20180117072523.raw,2,tr|E1BEB3|E1BEB3_BOVIN,,,,,9.96E5,1.3E6
VLINRILQH,46.00,1104.6768,9,-1.6,553.3448,49.17,2.79E6,11,14670,FL712_IPP71_TC_2408_ConA_odd.raw,4,tr|F1N1F7|F1N1F7_BOVIN,,,,,2.79E6,2.06E7
HLIGHQKTH,45.97,1069.5781,9,-1.5,357.5328,21.03,4.02E5,9,3706,FL712_IPP71_TC_2408_ConA_even.raw,2,A6QPT6|ZN274_BOVIN:tr|E1B9J8|E1B9J8_BOVIN,,,4.02E5,,,2.91E5
FQYESKVFY,45.97,1209.5706,9,-0.1,605.7925,62.45,2.46E7,12,19799,FL712_IPP71_TC_2408_ConA_odd_20180117072523.raw,9,tr|F1MPT3|F1MPT3_BOVIN:P68509|1433F_BOVIN,,,6.31E6,9.44E4,1.72E7,2.47E7
HQFEKIEQF,45.97,1204.5876,9,0.5,603.3014,46.70,6.73E5,12,13636,FL712_IPP71_TC_2408_ConA_odd_20180117072523.raw,1,Q9GMB8|SYSC_BOVIN,,,,,,6.73E5
TKFGDSQHSH,45.96,1142.5105,10,-0.6,381.8439,21.87,2.12E5,12,3741,FL712_IPP71_TC_2408_ConA_odd_20180117072523.raw,4,tr|A5PKK1|A5PKK1_BOVIN,,,1.44E5,2.76E5,1.42E5,2.12E5
NVYGDTIIVQQH,45.95,1385.6940,12,0.9,693.8549,57.90,7.21E4,12,17988,FL712_IPP71_TC_2408_ConA_odd_20180117072523.raw,1,tr|E1BFH7|E1BFH7_BOVIN,,,,,,7.21E4
MPFNKEPKW,45.95,1175.5797,9,-0.7,588.7967,48.34,1.73E6,10,14294,FL712_IPP71_TC_2408_ConA_even_20180117091528.raw,3,tr|F1MI39|F1MI39_BOVIN,,,1.21E7,8.83E6,,
KLFDSTTLEH,45.94,1189.5979,10,0.4,595.8065,48.80,1.48E7,12,14373,FL712_IPP71_TC_2408_ConA_odd_20180117072523.raw,4,Q5E966|EIF3I_BOVIN,,,1.23E6,1.13E6,1.12E7,1.48E7
GFFHGVREI,45.94,1060.5454,9,0.1,531.2800,48.17,1.54E7,9,14383,FL712_IPP71_TC_2408_ConA_even.raw,6,tr|F1MXY8|F1MXY8_BOVIN,,,1.76E7,2.28E7,1.38E6,1.28E5
SQAQSFIAH,45.94,987.4774,9,1.8,988.4865,38.08,2.68E5,11,10392,FL712_IPP71_TC_2408_ConA_odd.raw,5,tr|E1BF94|E1BF94_BOVIN,,,7.47E5,,5.24E6,9.51E6
NELGISTPEELGLDKV,45.93,1712.8832,16,0.9,857.4496,79.79,2.86E5,11,26335,FL712_IPP71_TC_2408_ConA_odd.raw,2,P00426|COX5A_BOVIN,,,,,2.86E5,3.18E5
LQSDVQPVGH,45.92,1078.5406,10,-0.4,540.2774,36.93,4.43E6,12,9743,FL712_IPP71_TC_2408_ConA_odd_20180117072523.raw,4,tr|F1N0Y9|F1N0Y9_BOVIN,,,,1.37E6,2.53E6,4.43E6
GMKYIQHTY,45.92,1139.5433,9,-0.6,570.7786,37.28,3.92E5,10,9921,FL712_IPP71_TC_2408_ConA_even_20180117091528.raw,2,tr|Q58DT6|Q58DT6_BOVIN:P19803|GDIR1_BOVIN,,,3.25E5,3.92E5,,
TLTAVHDAILED,45.91,1296.6561,12,0.7,649.3358,61.82,1.46E6,12,19543,FL712_IPP71_TC_2408_ConA_odd_20180117072523.raw,2,A6H769|RS7_BOVIN,,,,,1.4E6,1.46E6
FVDDRLVMH,45.90,1130.5542,9,0.5,566.2847,49.00,1.38E7,11,14607,FL712_IPP71_TC_2408_ConA_odd.raw,9,Q3SYR2|U119A_BOVIN,,,1.42E6,3.31E6,1.38E7,1.02E8
FQMESQKFL,45.90,1156.5586,9,-0.2,579.2864,63.22,7.09E6,10,20144,FL712_IPP71_TC_2408_ConA_even_20180117091528.raw,2,tr|E1BIN5|E1BIN5_BOVIN,,,7.14E6,7.09E6,,
SAYGSVKAY,45.90,944.4603,9,1.8,473.2383,37.76,1.14E6,9,10327,FL712_IPP71_TC_2408_ConA_even.raw,5,P04272|ANXA2_BOVIN,,,1.14E6,1.9E6,3.43E5,4.83E5
SVFEKYFQF,45.89,1193.5757,9,-0.6,597.7947,80.99,5.88E5,9,26876,FL712_IPP71_TC_2408_ConA_even.raw,2,tr|F1MEL0|F1MEL0_BOVIN:Q3MHR7|ARPC2_BOVIN,,,5.88E5,8.32E5,,
GIEQAVHSH,45.89,976.4727,9,0.7,489.2439,28.36,6.77E5,9,6600,FL712_IPP71_TC_2408_ConA_even.raw,1,tr|A7E3V3|A7E3V3_BOVIN,,,6.77E5,,,
TFGKKKGP,45.89,861.5072,8,-0.7,431.7606,20.77,2.18E6,9,3602,FL712_IPP71_TC_2408_ConA_even.raw,4,tr|Q3SZG2|Q3SZG2_BOVIN,,,2.18E6,5.52E6,1.33E6,2.6E6
KAMTGVEQW,45.89,1048.5012,9,-0.2,1049.5083,46.63,1.93E6,11,13682,FL712_IPP71_TC_2408_ConA_odd.raw,7,Q3T0K2|TCPG_BOVIN,,,3.09E6,,1.08E8,9.8E7
RKPYHKKRKYELGRPAANTKIGPR,45.88,2863.6521,24,1.3,716.9213,27.66,7.09E6,12,6035,FL712_IPP71_TC_2408_ConA_odd_20180117072523.raw,3,tr|Q862P8|Q862P8_BOVIN:tr|G8JKY0|G8JKY0_BOVIN:Q5E958|RS8_BOVIN,,,,8.71E5,2.55E6,7.09E6
LLMDLAANEKAVH,45.88,1423.7493,13,1.4,475.5910,55.36,2.28E6,9,17147,FL712_IPP71_TC_2408_ConA_even.raw,3,Q32PD7|CSN9_BOVIN,,,2.28E6,2.82E6,,
SQETVRTLMH,45.88,1200.5922,10,1.7,601.3044,35.42,4.75E6,9,9399,FL712_IPP71_TC_2408_ConA_even.raw,4,tr|F1N1F5|F1N1F5_BOVIN:tr|M5FK30|M5FK30_BOVIN,,,1.07E7,6.44E6,1.5E5,
EFNPRIGKW,45.87,1145.5981,9,0.0,573.8063,50.82,8.51E6,9,15379,FL712_IPP71_TC_2408_ConA_even.raw,4,Q5E9J5|DHCR7_BOVIN:tr|G8JKY2|G8JKY2_BOVIN,,,2.11E7,,,5.83E6
SLFAVISRH,45.87,1028.5767,9,-0.4,515.2954,53.16,3.29E7,9,16295,FL712_IPP71_TC_2408_ConA_even.raw,5,tr|F1MY01|F1MY01_BOVIN:Q8HXQ5|MRP1_BOVIN,,,3.41E7,3.63E7,9.4E5,
KVFGPTIVGH,45.86,1053.5970,10,-0.1,527.8057,41.40,1.61E6,11,11713,FL712_IPP71_TC_2408_ConA_odd.raw,2,tr|E1BJP2|E1BJP2_BOVIN,,,,,1.61E6,2.28E6
VQLDLTGIFMH,45.85,1272.6537,11,2.7,637.3358,81.53,8.14E6,9,27093,FL712_IPP71_TC_2408_ConA_even.raw,3,tr|A7Z025|A7Z025_BOVIN:TpMuguga_03g00292,,,8.14E6,1.8E7,,
SIHTKDYPH,45.85,1096.5302,9,1.1,549.2729,24.52,8.04E5,11,4984,FL712_IPP71_TC_2408_ConA_odd.raw,3,tr|F1MPG2|F1MPG2_BOVIN:O62836|ZFX_BOVIN:Q95LI3|ZFY_BOVIN:tr|G3X7I7|G3X7I7_BOVIN,,,1.01E6,,3.39E6,
TVYTGIDHHW,45.85,1227.5673,10,-1.0,614.7903,48.23,2.06E6,10,14253,FL712_IPP71_TC_2408_ConA_even_20180117091528.raw,3,tr|F1MVI8|F1MVI8_BOVIN,,,6.04E6,6.23E6,,
SLQYEYKANSNLVLQADR,45.85,2111.0647,18,-0.3,704.6953,57.48,5.61E4,10,17881,FL712_IPP71_TC_2408_ConA_even_20180117091528.raw,1,tr|E1BH78|E1BH78_BOVIN,,,,5.61E4,,
SSVDNIVQH,45.85,997.4828,9,0.3,499.7489,38.44,1.1E7,11,10536,FL712_IPP71_TC_2408_ConA_odd.raw,6,tr|E1BDH6|E1BDH6_BOVIN,,,,2.2E6,1.1E7,1.91E7
HLIEKQISH,45.85,1103.6088,9,-0.8,368.8766,26.86,1.85E6,11,5918,FL712_IPP71_TC_2408_ConA_odd.raw,3,tr|E1B7J6|E1B7J6_BOVIN:tr|Q32L07|Q32L07_BOVIN:tr|G3N071|G3N071_BOVIN:tr|F1MRE2|F1MRE2_BOVIN,,,3.22E5,,1.85E6,3.05E6
TLLIKTVETRDGQVINETSQ(+.98),45.85,2245.1802,20,2.6,749.4026,58.04,6.27E5,10,18101,FL712_IPP71_TC_2408_ConA_even_20180117091528.raw,2,P48616|VIME_BOVIN,Deamidation (NQ),Q20:Deamidation (NQ):97.75,,6.27E5,,
KYFDEHYEY,45.84,1292.5349,9,0.6,647.2751,47.11,1.32E6,11,13874,FL712_IPP71_TC_2408_ConA_odd.raw,3,Q2KJI1|CKS2_BOVIN,,,,2.79E5,1.32E6,2.24E6
KLYNLGLKGYY,45.84,1330.7285,11,0.0,666.3715,56.96,3.84E4,11,17726,FL712_IPP71_TC_2408_ConA_odd.raw,2,tr|F1N1K9|F1N1K9_BOVIN,,,,,3.84E4,1.5E5
SQ(+.98)HYHQGYY,45.84,1182.4730,9,0.7,592.2442,29.70,2.03E7,9,7128,FL712_IPP71_TC_2408_ConA_even.raw,7,tr|A2VDN7|A2VDN7_BOVIN,Deamidation (NQ),Q2:Deamidation (NQ):111.84,2.05E7,4.09E7,7.27E6,1.44E7
SQVWPEANQH,45.84,1194.5417,10,-0.2,1195.5488,42.64,8.99E4,9,12229,FL712_IPP71_TC_2408_ConA_even.raw,4,tr|F1MHU9|F1MHU9_BOVIN,,,1.5E7,8.14E6,,
KMFVGGLSW,45.83,1023.5212,9,0.5,1024.5289,74.55,1.82E6,9,24512,FL712_IPP71_TC_2408_ConA_even.raw,12,tr|Q3ZC44|Q3ZC44_BOVIN,,,1.92E8,9.95E7,1.06E6,1.06E6
HVIDVKFL,45.83,969.5647,8,0.0,485.7896,59.25,1.84E6,11,18629,FL712_IPP71_TC_2408_ConA_odd.raw,1,A1A4K3|DDB1_BOVIN,,,,,1.84E6,
VVRELMLRY,45.83,1177.6641,9,0.2,393.5620,51.55,2.12E6,9,15666,FL712_IPP71_TC_2408_ConA_even.raw,5,tr|E1BDV7|E1BDV7_BOVIN,,,2.44E6,3.48E6,,
SYVTTSTRTYSLGSALRPTTS,45.82,2248.1335,21,0.3,750.3853,56.94,5.78E4,10,17669,FL712_IPP71_TC_2408_ConA_even_20180117091528.raw,1,P48616|VIME_BOVIN,,,,5.78E4,,
ATDLDARMH,45.82,1028.4709,9,0.7,515.2431,33.11,1.55E6,12,8219,FL712_IPP71_TC_2408_ConA_odd_20180117072523.raw,6,tr|F1MSM3|F1MSM3_BOVIN,,,1.51E5,1.74E5,2.13E6,2.7E6
SVKEVETYH,45.82,1090.5294,9,-0.4,546.2718,28.39,1.15E6,11,6534,FL712_IPP71_TC_2408_ConA_odd.raw,1,tr|E1BC78|E1BC78_BOVIN,,,,,1.15E6,
HEIREAIQH,45.81,1131.5785,9,0.1,378.2001,28.01,1.2E7,12,6178,FL712_IPP71_TC_2408_ConA_odd_20180117072523.raw,5,Q2KJI3|FA49B_BOVIN,,,,8.74E6,,1.66E7
GQLKGFSAH,45.81,943.4875,9,0.1,472.7511,29.43,6.27E6,11,6943,FL712_IPP71_TC_2408_ConA_odd.raw,3,A4IFP3|FADS3_BOVIN,,,,,6.27E6,1.05E7
KQFAYQNSW,45.81,1170.5458,9,-1.1,586.2795,52.69,2.15E6,10,15993,FL712_IPP71_TC_2408_ConA_even_20180117091528.raw,5,tr|G3X6L9|G3X6L9_BOVIN,,,4.16E6,2.15E6,3.24E5,
YLGDGPLQH,45.81,998.4821,9,1.3,999.4907,46.15,,9,13610,FL712_IPP71_TC_2408_ConA_even.raw,6,tr|Q3SZQ1|Q3SZQ1_BOVIN:tr|F1MT12|F1MT12_BOVIN,,,1.66E7,2.52E7,,
C(+119.00)SDAAGYPH,45.81,1038.3535,9,0.8,520.1844,29.87,3.02E5,10,6974,FL712_IPP71_TC_2408_ConA_even_20180117091528.raw,3,Q5E9A3|PCBP1_BOVIN,Cysteinylation,C1:Cysteinylation:1000.00,1.27E6,3.02E5,,1.12E6
TPYGEYGSW,45.80,1058.4344,9,0.2,1059.4419,70.35,1.11E5,9,22910,FL712_IPP71_TC_2408_ConA_even.raw,1,tr|Q08DH4|Q08DH4_BOVIN,,,1.11E5,,,
GQHKHPRTW,45.80,1145.5842,9,0.8,573.7999,22.71,2.59E6,12,4075,FL712_IPP71_TC_2408_ConA_odd_20180117072523.raw,6,tr|F1N555|F1N555_BOVIN:tr|G3MXJ2|G3MXJ2_BOVIN,,,7.68E5,1.23E6,4.42E6,1.17E7
GQSSHLIVH,45.80,976.5090,9,0.3,489.2620,30.58,1E7,12,7204,FL712_IPP71_TC_2408_ConA_odd_20180117072523.raw,6,tr|G5E578|G5E578_BOVIN,,,3.02E6,,9.53E6,1.22E7
ITAEEAISH,45.79,969.4767,9,-0.5,970.4835,44.18,2.01E5,9,12830,FL712_IPP71_TC_2408_ConA_even.raw,5,tr|Q08DK8|Q08DK8_BOVIN,,,4.57E6,4.47E6,9.96E5,
LTAEEALSH,45.79,969.4767,9,-0.5,970.4835,44.18,2.01E5,9,12830,FL712_IPP71_TC_2408_ConA_even.raw,5,tr|Q2KI27|Q2KI27_BOVIN:tr|G5E577|G5E577_BOVIN,,,4.57E6,4.47E6,9.96E5,
HQPHQPLPPT,45.79,1150.5884,10,2.2,576.3027,30.78,4.26E6,12,7283,FL712_IPP71_TC_2408_ConA_odd_20180117072523.raw,4,P02666|CASB_BOVIN,,,,,2.49E6,4.26E6
RMHKGWKKW,45.79,1255.6760,9,-0.1,419.5659,25.78,1.98E6,11,5486,FL712_IPP71_TC_2408_ConA_odd.raw,2,tr|G3X6J0|G3X6J0_BOVIN,,,,,1.98E6,2.2E6
GSIAKMLQH,45.78,983.5222,9,1.8,492.7693,38.48,1.55E7,9,10610,FL712_IPP71_TC_2408_ConA_even.raw,2,tr|F1MC48|F1MC48_BOVIN,,,1.55E7,1.28E7,,
SQKRNPQTHL,45.77,1207.6421,10,-0.7,403.5544,22.22,1.59E6,9,4184,FL712_IPP71_TC_2408_ConA_even.raw,6,P00432|CATA_BOVIN,,,1.59E6,4.04E6,8.1E5,1.8E6
AELGLQQGIGLH,45.77,1234.6670,12,0.5,618.3411,64.23,1.25E6,12,20509,FL712_IPP71_TC_2408_ConA_odd_20180117072523.raw,3,tr|E1BDF7|E1BDF7_BOVIN,,,,1.11E5,1.11E6,1.25E6
AQFLHFHFY,45.76,1208.5767,9,0.2,605.2957,68.69,1.25E6,10,22292,FL712_IPP71_TC_2408_ConA_even_20180117091528.raw,5,tr|F1N322|F1N322_BOVIN,,,9.76E5,2.62E6,,
AFRALQHSY,45.76,1091.5511,9,-0.4,546.7827,36.01,8.08E6,11,9577,FL712_IPP71_TC_2408_ConA_odd.raw,8,Q32KY4|CDK4_BOVIN,,,5.66E6,4.39E6,1.84E7,2.73E7
SSGAHGEEGSARMWKALT,45.75,1873.8740,18,-1.2,625.6312,44.17,1.12E6,10,12652,FL712_IPP71_TC_2408_ConA_even_20180117091528.raw,2,P13182|CX6A1_BOVIN,,,1.33E6,1.12E6,,
SLAASSPFY,45.75,941.4494,9,1.3,942.4579,71.34,4.81E4,10,23298,FL712_IPP71_TC_2408_ConA_even_20180117091528.raw,1,tr|E1B7U1|E1B7U1_BOVIN,,,,4.81E4,,
TMIGKAVEH,45.75,984.5062,9,1.2,493.2610,32.01,1.34E7,12,7778,FL712_IPP71_TC_2408_ConA_odd_20180117072523.raw,5,tr|E1BD88|E1BD88_BOVIN,,,,4.91E5,1.16E7,1.43E7
YIMAPGLLH,45.75,1013.5368,9,1.0,507.7762,67.00,1.43E6,9,21658,FL712_IPP71_TC_2408_ConA_even.raw,5,tr|A6QLT5|A6QLT5_BOVIN,,,1.43E6,1.87E6,4.19E5,5.55E5
ALLKQQKQH,45.74,1092.6404,9,0.0,547.3275,22.04,4.32E5,9,4109,FL712_IPP71_TC_2408_ConA_even.raw,8,tr|F1N1H5|F1N1H5_BOVIN,,,2.45E6,9.45E6,8.85E5,5.45E6
GLDDKLLHY,45.74,1072.5553,9,0.0,537.2849,55.68,1.68E6,9,17273,FL712_IPP71_TC_2408_ConA_even.raw,2,tr|G3MWJ1|G3MWJ1_BOVIN,,,1.68E6,1.47E6,,
HSATEIVGH,45.73,949.4617,9,0.1,475.7382,28.64,1.9E6,9,6713,FL712_IPP71_TC_2408_ConA_even.raw,2,tr|Q3ZBX0|Q3ZBX0_BOVIN,,,1.9E6,1.78E6,,
PGSYKILGM,45.73,964.5052,9,0.2,483.2600,62.28,4.41E7,9,19845,FL712_IPP71_TC_2408_ConA_even.raw,4,tr|F1N7S8|F1N7S8_BOVIN,,,4.41E7,4.12E7,1.6E6,
SVISQVTAH,45.72,940.4978,9,1.2,941.5062,43.64,3.65E5,9,12617,FL712_IPP71_TC_2408_ConA_even.raw,3,tr|E1B768|E1B768_BOVIN,,,3.65E5,3.06E5,5.7E4,
GVFVRGGGREMH,45.72,1300.6459,12,-0.1,434.5559,30.79,2.15E6,10,7338,FL712_IPP71_TC_2408_ConA_even_20180117091528.raw,2,tr|A7MB14|A7MB14_BOVIN,,,1.62E6,2.15E6,,
GLQNFPETQH,45.72,1169.5465,10,0.0,585.7805,47.30,5.68E5,10,13896,FL712_IPP71_TC_2408_ConA_even_20180117091528.raw,1,Q32P97|UXT_BOVIN,,,,5.68E5,,
A(+314.19)YTQAASGDSDQGSDVSLTVPKV,45.72,2609.2749,23,-1.7,870.7641,57.78,1.38E5,10,17998,FL712_IPP71_TC_2408_ConA_even_20180117091528.raw,1,tr|K7QE80|K7QE80_BOVIN,Levuglandinyl-lysine anhydrolactam adduct,A1:Levuglandinyl-lysine anhydrolactam adduct:294.02,,1.38E5,,
SQLGPGYQH,45.72,985.4617,9,0.7,986.4697,32.99,8.99E5,11,8374,FL712_IPP71_TC_2408_ConA_odd.raw,6,tr|A5D7N6|A5D7N6_BOVIN,,,6.83E6,1.24E7,2.79E7,2.95E7
MQDEFIRQY,45.71,1228.5547,9,0.0,615.2846,56.11,6.21E5,9,17441,FL712_IPP71_TC_2408_ConA_even.raw,4,tr|F1MC63|F1MC63_BOVIN,,,6.21E5,8.81E5,8.77E4,1.51E5
GQSDLKLVAH,45.70,1066.5770,10,-1.5,534.2950,38.00,1.89E6,12,10171,FL712_IPP71_TC_2408_ConA_odd_20180117072523.raw,7,tr|G3X7K6|G3X7K6_BOVIN,,,,9.36E5,1.51E6,2.79E6
GVAMN(+.98)PVEH,45.69,953.4277,9,2.0,954.4368,43.89,2.48E5,12,12514,FL712_IPP71_TC_2408_ConA_odd_20180117072523.raw,5,Q3T0S6|RL8_BOVIN:TpMuguga_01g01051,Deamidation (NQ),N5:Deamidation (NQ):1000.00,,3.96E5,7.04E6,9.42E6
GIVDPSKSH,45.68,938.4821,9,-0.7,939.4888,29.22,6.96E5,10,6712,FL712_IPP71_TC_2408_ConA_even_20180117091528.raw,14,tr|E1BF59|E1BF59_BOVIN,,,2.38E7,6.35E7,1.03E7,1.1E7
WLQDVDAKSMH,45.68,1328.6183,11,-0.9,443.8796,48.60,2E6,12,14299,FL712_IPP71_TC_2408_ConA_odd_20180117072523.raw,1,tr|E1BAG6|E1BAG6_BOVIN,,,,,,2E6
HLAAAANHRW,45.67,1145.5842,10,-0.3,382.8686,30.67,9.65E5,10,7290,FL712_IPP71_TC_2408_ConA_even_20180117091528.raw,3,P38447|NUCG_BOVIN,,,2.23E6,9.65E5,9.79E5,
QDAGLPLKH,45.66,977.5294,9,-1.3,489.7713,32.81,8.28E5,11,8301,FL712_IPP71_TC_2408_ConA_odd.raw,2,tr|E1BBM2|E1BBM2_BOVIN,,,,,2.03E6,
C(+119.00)IFDDVIEH,45.65,1208.4841,9,1.7,605.2504,66.47,6.09E6,12,21404,FL712_IPP71_TC_2408_ConA_odd_20180117072523.raw,4,tr|F1MPE5|F1MPE5_BOVIN,Cysteinylation,C1:Cysteinylation:1000.00,6.04E5,9.19E5,4.53E6,6.09E6
RQLFRNLFH,45.65,1229.6781,9,-0.3,410.8998,45.90,1.73E8,11,13459,FL712_IPP71_TC_2408_ConA_odd.raw,8,tr|A7MB68|A7MB68_BOVIN:tr|Q0VC49|Q0VC49_BOVIN,,,2.04E7,1.21E7,1.76E8,1.53E8
SVLLNHKVH,45.65,1045.6033,9,-0.4,523.8087,28.29,5.98E6,11,6493,FL712_IPP71_TC_2408_ConA_odd.raw,6,tr|Q5E9D7|Q5E9D7_BOVIN:tr|A4FUZ3|A4FUZ3_BOVIN,,,1.25E6,2.17E6,2.61E7,2.23E7
YLLKNKAQF,45.64,1123.6389,9,-0.6,562.8264,41.45,2.19E6,12,11546,FL712_IPP71_TC_2408_ConA_odd_20180117072523.raw,4,Q2NKU6|DPY30_BOVIN,,,,,2.04E6,2.87E6
FGYNIPLKH,45.64,1087.5814,9,-0.7,363.5342,51.74,6.4E5,12,15525,FL712_IPP71_TC_2408_ConA_odd_20180117072523.raw,1,Q58DU5|PSA3_BOVIN,,,,,,6.4E5
SIKEIAITH,45.63,1010.5760,9,-1.2,506.2947,37.25,5.38E7,9,10125,FL712_IPP71_TC_2408_ConA_even.raw,10,tr|F1MZW8|F1MZW8_BOVIN:tr|A5PJL4|A5PJL4_BOVIN,,,6.24E7,6.62E7,5.96E6,5.05E6
EQAARIAIEH,45.63,1136.5938,10,0.7,569.3046,35.42,8.46E5,12,9146,FL712_IPP71_TC_2408_ConA_odd_20180117072523.raw,2,tr|F1MWD3|F1MWD3_BOVIN,,,,,9.3E5,8.46E5
TLLGERPVQH,45.61,1148.6301,10,1.0,575.3229,34.81,9.17E6,9,9156,FL712_IPP71_TC_2408_ConA_even.raw,7,Q865V6|CAPG_BOVIN,,,2.13E7,2.33E7,1.29E6,3.48E6
RQLEVHHTHTTNTPTVA,45.61,1940.9817,17,1.7,648.0023,28.33,6.69E5,9,6590,FL712_IPP71_TC_2408_ConA_even.raw,2,tr|E1BGF3|E1BGF3_BOVIN,,,6.69E5,1.41E6,,
GMFKIARV,45.60,920.5266,8,-0.1,461.2705,46.88,5.86E6,10,13725,FL712_IPP71_TC_2408_ConA_even_20180117091528.raw,3,tr|E1B945|E1B945_BOVIN,,,8.49E6,5.86E6,5.18E5,
GQSDDLIHH,45.60,1020.4625,9,-0.2,511.2384,32.33,2.6E7,12,7905,FL712_IPP71_TC_2408_ConA_odd_20180117072523.raw,9,tr|G3MYG6|G3MYG6_BOVIN:tr|E1B8W8|E1B8W8_BOVIN,,,2.42E7,3.46E7,1.97E7,3.14E7
SPPSLEQPYL,45.60,1129.5656,10,-1.1,1130.5715,74.84,9.95E5,9,24624,FL712_IPP71_TC_2408_ConA_even.raw,4,tr|A4IFF2|A4IFF2_BOVIN:tr|Q5EA82|Q5EA82_BOVIN,,,9.95E5,1.22E6,,
QELLQHYEH,45.59,1195.5621,9,0.5,598.7886,36.86,9.45E5,9,9966,FL712_IPP71_TC_2408_ConA_even.raw,3,tr|F1N5U1|F1N5U1_BOVIN,,,5.36E6,1.22E6,,
RLASKLQEH,45.59,1080.6040,9,0.8,361.2089,24.84,7.22E5,9,5202,FL712_IPP71_TC_2408_ConA_even.raw,4,tr|A7MB14|A7MB14_BOVIN,,,7.22E5,1.27E6,3.35E6,2.42E8
RQIIGQAKRH,45.59,1205.7104,10,-0.7,402.9105,21.78,9.1E5,9,4004,FL712_IPP71_TC_2408_ConA_even.raw,3,Q01321|NDUA4_BOVIN,,,9.1E5,1.41E6,,2.35E5
TQKHHLLEH,45.58,1141.5992,9,0.6,571.8073,24.02,2.68E5,12,4586,FL712_IPP71_TC_2408_ConA_odd_20180117072523.raw,5,tr|F1MBN9|F1MBN9_BOVIN,,,8.21E5,8.11E5,8.87E5,2.94E6
SINPNNHSW,45.58,1067.4785,9,0.0,1068.4858,39.83,,9,11135,FL712_IPP71_TC_2408_ConA_even.raw,4,tr|A5PJS8|A5PJS8_BOVIN,,,5.4E6,3.22E6,,
SQLDGLSSH,45.58,942.4407,9,0.5,943.4484,38.63,1.07E5,9,10670,FL712_IPP71_TC_2408_ConA_even.raw,8,tr|E1B8E7|E1B8E7_BOVIN,,,3.74E6,4.49E6,4.22E5,1.44E7
ALFAVPKNY,45.58,1021.5596,9,0.3,511.7872,62.45,2.48E7,9,19910,FL712_IPP71_TC_2408_ConA_even.raw,6,Q3ZCA2|CPSF5_BOVIN,,,2.48E7,2.47E7,2.62E6,2.67E6
RQDFPIIFH,45.57,1171.6138,9,2.1,586.8154,63.75,1.57E7,12,20318,FL712_IPP71_TC_2408_ConA_odd_20180117072523.raw,6,Q0V8H6|MOV10_BOVIN,,,,1.66E5,1.39E7,1.78E7
KVYQTDGLRGFY,45.57,1445.7302,12,1.8,723.8737,53.78,1.91E5,10,16418,FL712_IPP71_TC_2408_ConA_even_20180117091528.raw,3,tr|F1MU04|F1MU04_BOVIN,,,1.51E5,1.91E5,,
ATFTEKVAHEH,45.57,1268.6149,11,-0.5,423.8787,28.11,7.17E5,11,6418,FL712_IPP71_TC_2408_ConA_odd.raw,1,tr|E1BDU0|E1BDU0_BOVIN,,,,,7.17E5,
GQYHDIREYVH,45.57,1415.6582,11,0.8,472.8937,41.61,1.34E6,10,11641,FL712_IPP71_TC_2408_ConA_even_20180117091528.raw,1,tr|E1BGZ7|E1BGZ7_BOVIN,,,,1.34E6,,
YAKKNEPKH,45.56,1113.5930,9,1.0,557.8043,19.97,1.75E6,12,2996,FL712_IPP71_TC_2408_ConA_odd_20180117072523.raw,6,Q56JU9|RS24_BOVIN,,,7.63E4,6.41E5,6.52E5,7.3E6
KQIIAGKTVEH,45.55,1222.7034,11,-1.1,408.5746,25.76,4.32E5,11,5478,FL712_IPP71_TC_2408_ConA_odd.raw,1,tr|F1N412|F1N412_BOVIN,,,,,4.32E5,
SLDAKHIQH,45.55,1047.5461,9,-1.0,524.7798,26.26,1.43E6,12,5471,FL712_IPP71_TC_2408_ConA_odd_20180117072523.raw,4,tr|E1BDV7|E1BDV7_BOVIN,,,,7.03E6,,4.45E6
SQDTALGGKAFH,45.53,1230.5992,12,0.8,616.3074,34.12,1.76E5,9,8883,FL712_IPP71_TC_2408_ConA_even.raw,2,Q3ZBE9|NSDHL_BOVIN,,,1.76E5,1.16E6,,
YQHGGVTGLSQY,45.53,1308.6099,12,-0.3,655.3120,48.23,2.96E6,10,14254,FL712_IPP71_TC_2408_ConA_even_20180117091528.raw,1,tr|E1BEK9|E1BEK9_BOVIN,,,,2.96E6,,
RQPMYSREH,45.52,1202.5614,9,0.3,401.8612,24.37,2E6,12,4728,FL712_IPP71_TC_2408_ConA_odd_20180117072523.raw,2,tr|E1BCT9|E1BCT9_BOVIN,,,,,6.27E5,2E6
Q(-17.03)IALENQIH,45.52,1047.5349,9,-0.7,1048.5415,72.14,6.23E5,9,23589,FL712_IPP71_TC_2408_ConA_even.raw,3,tr|F1MLB1|F1MLB1_BOVIN,Pyro-glu from Q,Q1:Pyro-glu from Q:1000.00,6.23E5,7.69E5,,1.26E5
YIKKGHPKY,45.51,1132.6393,9,-1.1,567.3263,22.93,1.35E6,12,4163,FL712_IPP71_TC_2408_ConA_odd_20180117072523.raw,3,tr|Q2HJ65|Q2HJ65_BOVIN,,,,,,8.5E6
SQYGWSGNMERIMKA,45.51,1756.8025,15,-0.6,586.6077,61.06,1.29E6,12,19240,FL712_IPP71_TC_2408_ConA_odd_20180117072523.raw,2,Q95M18|ENPL_BOVIN,,,,,1.51E6,1.29E6
SLLHDPALH,45.51,1001.5294,9,0.2,501.7721,41.57,7.78E6,11,11784,FL712_IPP71_TC_2408_ConA_odd.raw,7,tr|E1BIF0|E1BIF0_BOVIN,,,5.17E6,3.43E6,1.07E7,3.09E6
AVASFPKKQD,45.50,1089.5818,10,0.4,545.7984,28.44,1.14E6,9,6634,FL712_IPP71_TC_2408_ConA_even.raw,8,P13184|CX7A2_BOVIN,,,3.07E6,6.74E6,1.61E7,3.39E7
GLDFPAIQH,45.50,996.5029,9,4.5,997.5146,64.79,1.31E6,9,20825,FL712_IPP71_TC_2408_ConA_even.raw,12,tr|A3KN07|A3KN07_BOVIN,,,9.82E7,1.23E8,9.64E6,1.4E7
FMKSVKLEW,45.49,1166.6157,9,-0.2,584.3150,58.44,1.3E6,12,18200,FL712_IPP71_TC_2408_ConA_odd_20180117072523.raw,4,Q2KJJ0|PRP6_BOVIN,,,,,3.1E6,2.92E6
SQSSHLVEH,45.49,1022.4781,9,-1.2,512.2457,23.60,7.17E5,9,4719,FL712_IPP71_TC_2408_ConA_even.raw,4,tr|G3MYK2|G3MYK2_BOVIN,,,7.17E5,,1.49E6,1.09E6
SHRKFSAPR,45.48,1084.5890,9,-1.0,362.5366,23.35,7.02E5,12,4326,FL712_IPP71_TC_2408_ConA_odd_20180117072523.raw,1,tr|B1H0W8|B1H0W8_BOVIN:P39872|RL3_BOVIN:Q3SZ10|RL3L_BOVIN:tr|M5FKG6|M5FKG6_BOVIN,,,,,,7.02E5
SRYLYTLVITDK,45.48,1470.8082,12,2.7,491.2780,61.13,1.63E5,11,19359,FL712_IPP71_TC_2408_ConA_odd.raw,3,tr|G3MY09|G3MY09_BOVIN:Q32PB9|RL38_BOVIN,,,,,3.85E5,
GQHFPIEVRH,45.48,1218.6257,10,0.3,407.2160,37.10,5.87E5,12,9814,FL712_IPP71_TC_2408_ConA_odd_20180117072523.raw,3,tr|A0A140T878|A0A140T878_BOVIN:Q95115|STA5A_BOVIN:tr|F1MER9|F1MER9_BOVIN,,,7.39E5,9.15E5,,5.87E5
SVDKKGHVH,45.48,1005.5355,9,0.4,503.7752,20.00,2.28E6,12,3009,FL712_IPP71_TC_2408_ConA_odd_20180117072523.raw,5,tr|F1N3F6|F1N3F6_BOVIN,,,,1.63E5,5.43E5,6.57E6
GKKVKKAAKPSVPKVPKGRK,45.48,2130.3840,20,3.0,711.1374,23.42,1.91E5,10,4412,FL712_IPP71_TC_2408_ConA_even_20180117091528.raw,1,tr|F1MMU4|F1MMU4_BOVIN,,,,1.91E5,,
SIFSGGLQTSQIH,45.47,1373.6938,13,3.6,687.8567,62.27,2.76E5,9,19839,FL712_IPP71_TC_2408_ConA_even.raw,1,tr|G3MX12|G3MX12_BOVIN:tr|E1B782|E1B782_BOVIN,,,2.76E5,,,
SINENGYKFLY,45.47,1346.6506,11,1.4,674.3336,66.23,3.11E5,12,21307,FL712_IPP71_TC_2408_ConA_odd_20180117072523.raw,2,tr|E1BCN1|E1BCN1_BOVIN,,,,,1.63E5,3.11E5
YFKHPISRW,45.47,1232.6454,9,0.6,617.3303,36.09,5.91E6,9,9664,FL712_IPP71_TC_2408_ConA_even.raw,7,Q02380|NDUB5_BOVIN,,,7.76E7,5.06E7,2.57E6,2.69E6
SSTSPKWAH,45.47,999.4774,9,1.4,500.7466,28.45,3.56E6,12,6350,FL712_IPP71_TC_2408_ConA_odd_20180117072523.raw,1,tr|E1B7W1|E1B7W1_BOVIN,,,,,,3.56E6
AEVESALVEH,45.46,1082.5244,10,3.7,1083.5356,44.95,1.93E5,9,13135,FL712_IPP71_TC_2408_ConA_even.raw,6,tr|A7YWF1|A7YWF1_BOVIN,,,6.4E6,9.97E6,2.18E6,1.45E6
AVNKVIKSY,45.46,1020.5967,9,-0.4,511.3055,30.71,1.84E6,9,7533,FL712_IPP71_TC_2408_ConA_even.raw,8,Q5E9F9|PRS7_BOVIN,,,2.41E6,6.86E5,1.2E7,1.64E7
HVFKLVALY,45.46,1088.6382,9,0.2,545.3265,63.06,6.49E6,9,20151,FL712_IPP71_TC_2408_ConA_even.raw,5,tr|F1MD64|F1MD64_BOVIN,,,6.49E6,6.28E6,,5.36E6
VLKKYPHLW,45.45,1182.6913,9,-0.2,592.3528,41.86,2.01E6,11,11898,FL712_IPP71_TC_2408_ConA_odd.raw,7,Q0P595|SIR7_BOVIN,,,1.55E6,9.78E5,1.98E7,1.34E7
YLHQPALKW,45.45,1154.6237,9,-1.3,578.3184,51.75,8.65E5,12,15529,FL712_IPP71_TC_2408_ConA_odd_20180117072523.raw,5,tr|A6QQH0|A6QQH0_BOVIN,,,4.76E5,,5.5E6,4.26E6
SINEGSTYH,45.45,1006.4355,9,0.4,1007.4432,29.39,6.85E4,9,7012,FL712_IPP71_TC_2408_ConA_even.raw,4,tr|E1BC59|E1BC59_BOVIN:tr|F1N3L1|F1N3L1_BOVIN,,,6.85E4,3.52E6,1.02E6,
SAFSVSVGH,45.45,889.4294,9,0.7,890.4373,49.44,9.49E4,10,14725,FL712_IPP71_TC_2408_ConA_even_20180117091528.raw,3,tr|G3N3V3|G3N3V3_BOVIN,,,,7.47E5,,
YLHAQGVVH,45.45,1022.5297,9,1.3,512.2728,30.88,1.51E6,11,7526,FL712_IPP71_TC_2408_ConA_odd.raw,4,tr|F1MZW8|F1MZW8_BOVIN:tr|A5PJL4|A5PJL4_BOVIN,,,,,2.48E6,4.21E6
AQVFILGLPSH,45.44,1180.6604,11,2.4,591.3389,79.43,2.04E5,12,26383,FL712_IPP71_TC_2408_ConA_odd_20180117072523.raw,2,tr|E1B7A6|E1B7A6_BOVIN,,,,,1.63E5,2.04E5
AVDDFGISH,45.44,959.4348,9,-1.7,960.4404,52.59,1.1E5,9,16075,FL712_IPP71_TC_2408_ConA_even.raw,5,tr|A2VDT7|A2VDT7_BOVIN:tr|F1MR95|F1MR95_BOVIN:tr|E1BK65|E1BK65_BOVIN,,,4.22E6,4.18E6,,3.94E5
AQQEHQSLL,45.44,1052.5250,9,2.8,1053.5353,36.81,2.11E5,11,9888,FL712_IPP71_TC_2408_ConA_odd.raw,5,tr|E1B999|E1B999_BOVIN,,,8.91E6,4.78E6,2.11E5,4.05E5
LPWKMPSSW,45.44,1130.5582,9,0.7,566.2868,77.13,3.49E6,9,25465,FL712_IPP71_TC_2408_ConA_even.raw,3,Q2NL24|PSMG2_BOVIN,,,3.49E6,1.15E6,,
YVYEYPTRY,45.44,1252.5764,9,-1.7,627.2944,54.53,1.67E7,9,16827,FL712_IPP71_TC_2408_ConA_even.raw,8,tr|G3N0J9|G3N0J9_BOVIN,,,1.68E7,3.35E7,1.42E6,2.43E6
FAKGTEITH,45.42,1002.5134,9,-0.8,502.2636,27.79,1.46E6,11,6293,FL712_IPP71_TC_2408_ConA_odd.raw,5,Q3SYW6|EIF3C_BOVIN,,,5.05E5,,3.09E6,4.44E6
KMSEPHYGH,45.41,1084.4760,9,-0.1,543.2452,26.59,1.42E6,12,5603,FL712_IPP71_TC_2408_ConA_odd_20180117072523.raw,2,A6QQY2|KLH13_BOVIN:tr|F1MXI0|F1MXI0_BOVIN:Q2T9Z7|KLHL9_BOVIN,,,,,1.6E6,1.42E6
YAFAHQEGY,45.40,1084.4614,9,2.2,543.2392,47.33,1.05E6,12,13885,FL712_IPP71_TC_2408_ConA_odd_20180117072523.raw,2,tr|F1MQK2|F1MQK2_BOVIN,,,,,3.83E5,1.05E6
SVQALQRKH,45.39,1065.6042,9,0.3,533.8096,23.81,4.33E6,12,4504,FL712_IPP71_TC_2408_ConA_odd_20180117072523.raw,7,tr|E1BFB0|E1BFB0_BOVIN,,,1.16E7,2.01E7,4.58E6,1.37E7
YSQQIPISH,45.39,1071.5349,9,-0.6,536.7744,43.45,1.67E6,9,12543,FL712_IPP71_TC_2408_ConA_even.raw,3,tr|Q08DN9|Q08DN9_BOVIN,,,1.67E6,2.25E6,,3.36E5
YQKKTQLEH,45.37,1173.6143,9,1.7,587.8154,21.55,3.79E5,9,3912,FL712_IPP71_TC_2408_ConA_even.raw,5,tr|F1MDU7|F1MDU7_BOVIN:TpMuguga_02g00467:tr|F1MU48|F1MU48_BOVIN,,,1.51E6,2.93E6,1.2E6,1.38E6
RQFKRLYEH,45.37,1275.6836,9,-0.3,319.9281,26.72,5.37E6,9,5951,FL712_IPP71_TC_2408_ConA_even.raw,7,tr|F1MHF0|F1MHF0_BOVIN,,,8.4E6,1.07E7,2.6E5,4.05E5
RGKGGKGLGKGGAKR,45.36,1425.8640,15,0.1,476.2953,20.04,6.02E5,12,3025,FL712_IPP71_TC_2408_ConA_odd_20180117072523.raw,2,tr|A5D792|A5D792_BOVIN:tr|G3N081|G3N081_BOVIN,,,,2.19E5,,6.02E5
FPYDYSASEYRW,45.36,1582.6729,12,3.5,792.3464,75.13,2.57E5,10,24764,FL712_IPP71_TC_2408_ConA_even_20180117091528.raw,2,tr|Q867D1|Q867D1_BOVIN:Q9TT94|ACOD_BOVIN,,,3.94E5,2.57E5,,
YVQSMDVAAFNKI,45.36,1484.7333,13,2.5,743.3758,70.49,9.38E4,11,22961,FL712_IPP71_TC_2408_ConA_odd.raw,3,Q5E983|EF1B_BOVIN,,,,,9.38E4,1.63E5
GQMDAVRIM,45.36,1019.4892,9,1.6,1020.4981,56.87,8.69E5,11,17692,FL712_IPP71_TC_2408_ConA_odd.raw,9,tr|Q3T0U5|Q3T0U5_BOVIN,,,5.54E6,5.09E6,1.42E8,1.58E8
HMDPDKLSGLW,45.36,1297.6125,11,0.2,649.8137,65.43,4.81E5,12,20990,FL712_IPP71_TC_2408_ConA_odd_20180117072523.raw,2,F1N4E5|TOIP1_BOVIN,,,,,4.9E5,4.81E5
AMYSRKALYK,45.36,1229.6591,10,0.1,410.8937,29.23,1.13E7,9,6950,FL712_IPP71_TC_2408_ConA_even.raw,5,Q58DQ3|RL6_BOVIN,,,1.13E7,2.09E7,2.04E5,4.99E5
FMLHIWGKY,45.36,1193.6056,9,1.5,597.8110,68.37,2.85E6,9,22167,FL712_IPP71_TC_2408_ConA_even.raw,9,tr|Q2NKT5|Q2NKT5_BOVIN,,,1.6E7,1.08E7,,
ILHGLELGH,45.35,987.5502,9,-0.9,494.7819,45.37,2.21E6,11,13280,FL712_IPP71_TC_2408_ConA_odd.raw,4,tr|F1N7G6|F1N7G6_BOVIN,,,,6.86E5,1.73E7,1.39E7
KVIQSVANY,45.35,1020.5604,9,1.9,1021.5696,41.10,2.63E5,9,11633,FL712_IPP71_TC_2408_ConA_even.raw,4,tr|Q2KJH2|Q2KJH2_BOVIN:tr|F1MIB2|F1MIB2_BOVIN,,,7.36E6,9.87E6,,
AQYKELQKY,45.34,1169.6080,9,1.0,585.8119,32.87,9.52E6,9,8389,FL712_IPP71_TC_2408_ConA_even.raw,5,tr|Q1RMX7|Q1RMX7_BOVIN,,,1.65E7,2.13E7,,5.92E5
LALGDSGVGKTTFL,45.34,1377.7504,14,1.4,689.8834,72.93,1.61E5,11,23869,FL712_IPP71_TC_2408_ConA_odd.raw,1,Q8HZJ5|RB27B_BOVIN,,,,,1.61E5,
GEAETITTH,45.34,957.4403,9,0.3,958.4479,30.21,,9,7330,FL712_IPP71_TC_2408_ConA_even.raw,5,tr|E1BJK5|E1BJK5_BOVIN:tr|G3X6R6|G3X6R6_BOVIN:Q2KJ37|ERD22_BOVIN,,,1.23E6,2.19E6,1.08E6,1.35E6
ATLEKPLSH,45.34,994.5447,9,-1.2,498.2791,31.00,2.2E6,9,7647,FL712_IPP71_TC_2408_ConA_even.raw,7,tr|F1MP12|F1MP12_BOVIN,,,2.2E6,3.06E6,3.56E7,4.89E7
YQYWPTEGSVTH,45.33,1466.6466,12,2.6,734.3325,61.05,7.51E6,9,19360,FL712_IPP71_TC_2408_ConA_even.raw,3,tr|F1MP45|F1MP45_BOVIN,,,7.51E6,6.46E6,,
KQIEERMLSH,45.33,1269.6499,10,0.9,635.8328,29.88,8.71E5,9,7199,FL712_IPP71_TC_2408_ConA_even.raw,8,tr|Q08DP5|Q08DP5_BOVIN,,,9.92E6,1.58E7,4.88E6,7.74E6
HVIDVKFLY,45.33,1132.6281,9,-0.7,567.3209,65.04,4.9E7,12,20835,FL712_IPP71_TC_2408_ConA_odd_20180117072523.raw,7,A1A4K3|DDB1_BOVIN,,,1.92E6,1.58E6,1.35E4,4.9E7
VWKKRTLTW,45.33,1216.7080,9,1.3,609.3621,37.34,1.78E6,9,10158,FL712_IPP71_TC_2408_ConA_even.raw,7,tr|F1N1F5|F1N1F5_BOVIN:tr|M5FK30|M5FK30_BOVIN,,,2.73E7,1.76E7,2.02E6,2.04E6
YQLSIHKNA,45.32,1072.5665,9,0.5,537.2908,35.77,3.22E6,10,9317,FL712_IPP71_TC_2408_ConA_even_20180117091528.raw,6,tr|F1MI32|F1MI32_BOVIN:Q08DA1|AT1A1_BOVIN,,,4.33E6,6.03E6,7.93E5,
SETEKLTSH,45.32,1030.4930,9,1.0,516.2543,24.74,2.23E6,11,5070,FL712_IPP71_TC_2408_ConA_odd.raw,3,tr|Q08DQ9|Q08DQ9_BOVIN,,,,2.84E6,2.23E6,5.11E6
QPANLPFPHM,45.32,1150.5593,10,-1.3,576.2862,68.78,7.17E6,11,22321,FL712_IPP71_TC_2408_ConA_odd.raw,3,tr|A7MB65|A7MB65_BOVIN,,,,,7.17E6,8.39E6
S(+42.01)GVASQFHLVIDH,45.31,1450.7205,13,0.2,726.3677,78.55,5.38E4,12,26069,FL712_IPP71_TC_2408_ConA_odd_20180117072523.raw,1,tr|F1MDU9|F1MDU9_BOVIN,Acetylation (N-term),S1:Acetylation (N-term):1000.00,,,,5.38E4
SQVDLVRQH,45.31,1080.5676,9,-0.9,541.2906,31.38,3.9E6,11,7726,FL712_IPP71_TC_2408_ConA_odd.raw,8,tr|E1BNB7|E1BNB7_BOVIN,,,1.35E6,1.95E6,8.7E6,9.15E6
LLDSSTVTH,45.31,971.4924,9,0.6,972.5002,39.83,8.62E4,11,11088,FL712_IPP71_TC_2408_ConA_odd.raw,4,tr|G5E5C3|G5E5C3_BOVIN:Q2YDE4|PSA6_BOVIN,,,,,5.14E6,6E6
SQWLRPEIH,45.30,1164.6040,9,-0.7,583.3089,45.48,1.56E6,9,13347,FL712_IPP71_TC_2408_ConA_even.raw,10,tr|A6QQ06|A6QQ06_BOVIN:tr|G5E5U2|G5E5U2_BOVIN:tr|Q0IIG4|Q0IIG4_BOVIN,,,5.08E6,1.03E6,2.78E7,2.69E7
SQSSHLIQH,45.30,1035.5098,9,1.5,1036.5186,25.46,1.16E6,9,5447,FL712_IPP71_TC_2408_ConA_even.raw,18,tr|Q2KJ82|Q2KJ82_BOVIN:tr|F1MJD3|F1MJD3_BOVIN:Q1LZC0|ZNF22_BOVIN,,,9.79E7,1.73E8,4.75E7,1.1E8
TIHQHGIVH,45.29,1040.5515,9,-1.5,521.2822,25.04,1.02E6,12,4990,FL712_IPP71_TC_2408_ConA_odd_20180117072523.raw,4,tr|G3N0K5|G3N0K5_BOVIN,,,2.71E6,3.76E6,2.54E6,1.02E6
SIFDDFSHY,45.29,1129.4716,9,1.7,565.7440,81.21,3.32E7,9,26965,FL712_IPP71_TC_2408_ConA_even.raw,3,tr|E1BAQ2|E1BAQ2_BOVIN:Q0VCZ3|YTHD2_BOVIN,,,3.32E7,5.36E7,1.32E7,
Q(-17.03)QLMDMGFTREH,45.29,1474.6333,12,4.4,738.3271,74.05,3.65E4,10,24353,FL712_IPP71_TC_2408_ConA_even_20180117091528.raw,1,tr|E1BNY9|E1BNY9_BOVIN,Pyro-glu from Q,Q1:Pyro-glu from Q:1000.00,,3.65E4,,
KSMKMVAAAKY,45.28,1226.6515,11,2.0,409.8919,31.87,1.01E6,10,7772,FL712_IPP71_TC_2408_ConA_even_20180117091528.raw,1,P05631|ATPG_BOVIN,,,,1.01E6,,
AIISTILKY,45.27,1020.6219,9,0.0,1021.6292,72.30,5.79E4,12,23683,FL712_IPP71_TC_2408_ConA_odd_20180117072523.raw,6,tr|F1MW32|F1MW32_BOVIN,,,,,1.06E7,8.9E6
TYSLGSALRP,45.27,1063.5662,10,0.4,532.7906,56.25,2.16E7,9,17496,FL712_IPP71_TC_2408_ConA_even.raw,7,P48616|VIME_BOVIN,,,2.16E7,2.41E7,8.52E6,9.88E6
VMYPAYAKW,45.26,1127.5474,9,-1.6,564.7800,64.15,7.48E6,12,20477,FL712_IPP71_TC_2408_ConA_odd_20180117072523.raw,2,tr|G3X6L9|G3X6L9_BOVIN,,,,,8.07E6,7.48E6
GSYEQHISH,45.26,1056.4624,9,-0.8,529.2380,25.95,5.82E5,9,5641,FL712_IPP71_TC_2408_ConA_even.raw,4,tr|A6QLT3|A6QLT3_BOVIN,,,5.82E5,1.34E6,4.48E5,
YFKEALDRW,45.24,1226.6084,9,-0.2,614.3113,55.90,1.52E7,12,17185,FL712_IPP71_TC_2408_ConA_odd_20180117072523.raw,10,tr|F1MXX5|F1MXX5_BOVIN,,,5.51E5,,4.91E7,4.94E7
YFNEGTVLAHY,45.24,1312.6088,11,0.0,657.3116,64.77,5.27E5,12,20727,FL712_IPP71_TC_2408_ConA_odd_20180117072523.raw,3,tr|F1MLM2|F1MLM2_BOVIN,,,,1.78E5,3.17E5,5.27E5
SIYGASILRH,45.24,1115.6088,10,0.5,558.8120,46.78,1.86E6,11,13742,FL712_IPP71_TC_2408_ConA_odd.raw,4,tr|F1N2C7|F1N2C7_BOVIN,,,,,2.7E6,2.8E6
HVKEAAAKY,45.24,1015.5450,9,-0.8,339.5220,24.04,5.34E5,12,4597,FL712_IPP71_TC_2408_ConA_odd_20180117072523.raw,3,tr|Q3SZ99|Q3SZ99_BOVIN,,,6.72E5,1.36E6,,5.34E5
SITKTIQVH,45.24,1025.5869,9,0.6,513.8010,34.27,9.96E6,12,8684,FL712_IPP71_TC_2408_ConA_odd_20180117072523.raw,5,tr|A5PJZ7|A5PJZ7_BOVIN,,,3.7E5,2.22E5,1.6E7,2.4E7
EVHEGTLVH,45.23,1019.5036,9,1.6,510.7599,28.97,2.62E6,11,6762,FL712_IPP71_TC_2408_ConA_odd.raw,4,tr|F1MZT7|F1MZT7_BOVIN,,,,1.12E6,3.39E6,3.92E6
TQWKELTQY,45.23,1195.5873,9,1.9,598.8021,57.55,3.82E6,10,17909,FL712_IPP71_TC_2408_ConA_even_20180117091528.raw,3,Q3ZCI6|F204A_BOVIN,,,6.09E6,3.82E6,,
SILDLAHKW,45.22,1081.5920,9,0.8,541.8037,67.91,1.39E8,11,21990,FL712_IPP71_TC_2408_ConA_odd.raw,18,tr|A4IFQ7|A4IFQ7_BOVIN,,,4.39E6,2.81E6,2.13E8,1.76E8
SAQATPLLH,45.22,936.5029,9,0.7,469.2590,40.24,1.02E6,9,11296,FL712_IPP71_TC_2408_ConA_even.raw,3,tr|E1BNY9|E1BNY9_BOVIN,,,1.02E6,,1.21E6,2.17E6
AQDPQFGWDH,45.21,1199.4995,10,-0.2,600.7569,56.77,1.58E6,12,17535,FL712_IPP71_TC_2408_ConA_odd_20180117072523.raw,2,Q3MHH0|DCA12_BOVIN,,,,,1.51E6,1.58E6
KVFESIGKF,45.21,1053.5858,9,-0.4,527.8000,47.92,2.74E7,9,14285,FL712_IPP71_TC_2408_ConA_even.raw,2,Q3T165|PHB_BOVIN,,,2.74E7,2.9E7,,
HLLLPAISH,45.21,999.5865,9,0.6,500.8009,52.70,1.15E6,9,16118,FL712_IPP71_TC_2408_ConA_even.raw,2,tr|A4FUY2|A4FUY2_BOVIN,,,1.15E6,1.14E6,,
NMFQIGKM,45.20,967.4619,8,-2.3,484.7371,64.14,4.38E6,12,20473,FL712_IPP71_TC_2408_ConA_odd_20180117072523.raw,3,tr|A7YWC6|A7YWC6_BOVIN,,,,,4E6,4.44E6
GQVQKIVLY,45.20,1046.6124,9,4.1,1047.6240,53.70,5.8E4,9,16509,FL712_IPP71_TC_2408_ConA_even.raw,7,P49951|CLH1_BOVIN,,,8.44E6,9.94E6,3.84E7,3.84E7
LRHFWGLRVR,45.19,1338.7786,10,-1.9,335.7013,40.98,1.16E6,12,11361,FL712_IPP71_TC_2408_ConA_odd_20180117072523.raw,2,Q3T0R1|RS18_BOVIN,,,,4.53E4,,1.16E6
KVYFKQQQY,45.19,1230.6396,9,-1.1,616.3264,36.03,3.41E5,10,9423,FL712_IPP71_TC_2408_ConA_even_20180117091528.raw,1,Q3ZC24|MARH5_BOVIN,,,,3.41E5,,
AQALYFLNH,45.19,1075.5450,9,1.2,538.7805,64.83,1.56E6,9,20842,FL712_IPP71_TC_2408_ConA_even.raw,2,tr|F1MI51|F1MI51_BOVIN,,,1.56E6,2.35E6,,
RLPDAHSDY,45.18,1072.4938,9,1.7,537.2551,31.88,5.94E6,11,7926,FL712_IPP71_TC_2408_ConA_odd.raw,3,Q5EA36|RBM14_BOVIN:tr|F1MI47|F1MI47_BOVIN,,,,3.16E6,5.94E6,8.23E6
KFNFKTSLW,45.17,1169.6233,9,1.3,585.8197,62.10,2.86E8,9,19772,FL712_IPP71_TC_2408_ConA_even.raw,13,tr|F1MU08|F1MU08_BOVIN:P18493|PARP1_BOVIN,,,2.88E8,1.33E8,1.05E6,1.35E6
ILDHTYKMH,45.17,1156.5699,9,-1.5,579.2914,31.72,4.29E5,9,7935,FL712_IPP71_TC_2408_ConA_even.raw,3,tr|A4IFJ8|A4IFJ8_BOVIN,,,2.05E6,2.32E6,,
SIFQELQIVH,45.17,1212.6503,10,-0.1,607.3323,80.49,1.7E6,10,26791,FL712_IPP71_TC_2408_ConA_even_20180117091528.raw,4,,,,2.2E6,1.7E6,1.49E5,1.53E5
SIFQELQLVH,45.17,1212.6503,10,-0.1,607.3323,80.49,1.7E6,10,26791,FL712_IPP71_TC_2408_ConA_even_20180117091528.raw,4,tr|E1BNF7|E1BNF7_BOVIN,,,2.2E6,1.7E6,1.49E5,1.53E5
SMFGDDGSELILH,45.17,1419.6340,13,1.7,710.8255,80.34,3.04E5,11,26535,FL712_IPP71_TC_2408_ConA_odd.raw,2,Q2NL34|COQ9_BOVIN,,,,,3.04E5,3.97E5
SLADAMSQKH,45.17,1086.5128,10,0.1,544.2637,35.95,1.68E6,12,9351,FL712_IPP71_TC_2408_ConA_odd_20180117072523.raw,1,tr|A0A140T878|A0A140T878_BOVIN,,,,,,1.68E6
Q(-17.03)QLESKYLEQVH,45.17,1483.7307,12,0.6,742.8730,61.76,7.34E4,12,19519,FL712_IPP71_TC_2408_ConA_odd_20180117072523.raw,1,tr|E1BPP7|E1BPP7_BOVIN:tr|Q05FF2|Q05FF2_BOVIN:tr|B0JYL6|B0JYL6_BOVIN,Pyro-glu from Q,Q1:Pyro-glu from Q:1000.00,,,,7.34E4
GQPGGLGSNIYQH,45.17,1326.6316,13,0.5,664.3234,46.52,2.71E6,9,13747,FL712_IPP71_TC_2408_ConA_even.raw,2,tr|E1BAQ2|E1BAQ2_BOVIN,,,2.71E6,2.88E6,,
KVFEGPYKEY,45.16,1258.6233,10,3.4,630.3210,42.67,2.42E5,12,12034,FL712_IPP71_TC_2408_ConA_odd_20180117072523.raw,1,tr|E1BDM5|E1BDM5_BOVIN,,,,,,2.42E5
SSYGSLHSH,45.16,973.4254,9,0.4,487.7201,25.34,1.23E6,11,5310,FL712_IPP71_TC_2408_ConA_odd.raw,5,tr|A0JN84|A0JN84_BOVIN:tr|F1MV33|F1MV33_BOVIN:tr|A7E377|A7E377_BOVIN,,,2.08E6,4.16E6,1.23E6,2.81E6
SQPVFIQYSNH,45.15,1318.6306,11,0.2,660.3227,56.52,1.11E6,12,17435,FL712_IPP71_TC_2408_ConA_odd_20180117072523.raw,3,tr|F1MPG6|F1MPG6_BOVIN,,,,,,1.11E6
SQMTPPSIHST,45.14,1184.5496,11,1.0,593.2827,43.46,1.68E6,10,12375,FL712_IPP71_TC_2408_ConA_even_20180117091528.raw,2,tr|E1BAC1|E1BAC1_BOVIN,,,,1.68E6,,4.06E5
SLIKINKEEMH,45.14,1340.7122,11,0.4,447.9115,35.65,2.92E6,11,9435,FL712_IPP71_TC_2408_ConA_odd.raw,4,tr|E1B977|E1B977_BOVIN,,,2.08E6,1.44E6,2.92E6,2.82E6
TAEILELAGNAARDNKKTRIIPRHL,45.13,2799.5830,25,1.1,700.9038,54.62,2.23E5,12,16676,FL712_IPP71_TC_2408_ConA_odd_20180117072523.raw,1,tr|F2Z4J1|F2Z4J1_BOVIN:tr|A0A0A0MP90|A0A0A0MP90_BOVIN:tr|F2Z4I6|F2Z4I6_BOVIN:P0C0S9|H2A1_BOVIN:tr|A0A0A0MP93|A0A0A0MP93_BOVIN:tr|G8JL00|G8JL00_BOVIN:tr|A4IFU5|A4IFU5_BOVIN:tr|F2Z4G5|F2Z4G5_BOVIN:tr|A0A0A0MPA2|A0A0A0MPA2_BOVIN:A1A4R1|H2A2C_BOVIN,,,,,,2.23E5
YFHDATRVY,45.13,1170.5458,9,-0.1,586.2801,41.93,5.26E5,12,11738,FL712_IPP71_TC_2408_ConA_odd_20180117072523.raw,3,Q2TA06|AURKA_BOVIN,,,,,6.03E5,1.49E6
SVIGNHPMH,45.12,990.4705,9,1.2,496.2431,28.65,2.71E6,11,6636,FL712_IPP71_TC_2408_ConA_odd.raw,5,tr|G3MZJ0|G3MZJ0_BOVIN:tr|E1B719|E1B719_BOVIN,,,,2.15E5,4.35E6,5.7E6
ALLRPGLGQATSH,45.12,1319.7310,13,0.8,440.9179,40.67,3.65E5,9,11462,FL712_IPP71_TC_2408_ConA_even.raw,1,tr|F6QWY1|F6QWY1_BOVIN:tr|Q2TA41|Q2TA41_BOVIN,,,3.65E5,,,
TAYNKLHTW,45.11,1132.5665,9,-0.2,567.2904,40.13,1.06E6,12,11024,FL712_IPP71_TC_2408_ConA_odd_20180117072523.raw,3,tr|Q2KJ73|Q2KJ73_BOVIN,,,,,6.56E5,1.37E6
GQVSAWQQH,45.11,1039.4835,9,3.1,520.7507,37.22,2.66E6,12,9858,FL712_IPP71_TC_2408_ConA_odd_20180117072523.raw,2,tr|Q6Q757|Q6Q757_BOVIN:A2VDZ3|MEF2A_BOVIN:tr|D2KFG0|D2KFG0_BOVIN,,,,,1.4E6,2.66E6
SQTKKQPWY,45.11,1164.5928,9,-0.2,583.3035,33.70,1.95E6,12,8452,FL712_IPP71_TC_2408_ConA_odd_20180117072523.raw,4,tr|A2VE77|A2VE77_BOVIN:tr|F1MHX1|F1MHX1_BOVIN,,,8.22E5,3.94E5,1.74E6,1.95E6
SVKSIAKLW,45.10,1030.6174,9,1.2,516.3166,49.69,1.51E6,9,14974,FL712_IPP71_TC_2408_ConA_even.raw,7,tr|E1BM48|E1BM48_BOVIN,,,1.56E6,8.16E5,8.21E6,6.47E6
VVKDYAFVH,45.09,1076.5654,9,-0.2,359.8623,42.23,1.49E6,12,11859,FL712_IPP71_TC_2408_ConA_odd_20180117072523.raw,4,Q5EA36|RBM14_BOVIN:tr|F1MI47|F1MI47_BOVIN,,,,5.57E4,1.5E6,1.49E6
YLSEDIFQH,45.08,1150.5294,9,-0.7,1151.5359,66.32,8.45E4,10,21374,FL712_IPP71_TC_2408_ConA_even_20180117091528.raw,4,tr|F1N1Q8|F1N1Q8_BOVIN,,,2.26E7,2.79E7,,
KMAPTVLVH,45.08,994.5634,9,1.3,498.2896,37.33,1.23E7,9,10156,FL712_IPP71_TC_2408_ConA_even.raw,2,tr|G3X8E4|G3X8E4_BOVIN,,,1.23E7,1.2E7,,
SMNMPSSSH,45.08,976.3743,9,0.0,489.1944,33.83,1.95E6,12,8508,FL712_IPP71_TC_2408_ConA_odd_20180117072523.raw,2,tr|A5D7A1|A5D7A1_BOVIN,,,,,1.35E6,1.95E6
SVASMPAGGRFH,45.07,1215.5818,12,0.3,608.7983,36.98,2.06E6,9,10017,FL712_IPP71_TC_2408_ConA_even.raw,4,tr|E1B8P0|E1B8P0_BOVIN,,,5.69E6,3.47E6,,
SQVGEDSLSH,45.07,1057.4677,10,2.7,1058.4778,35.44,9.61E4,10,9185,FL712_IPP71_TC_2408_ConA_even_20180117091528.raw,6,Q3MHZ7|GPI8_BOVIN,,,3.18E6,4.88E6,1.46E6,1.9E6
EMFDGSLYH,45.05,1097.4487,9,0.8,1098.4569,64.31,1.19E5,10,20575,FL712_IPP71_TC_2408_ConA_even_20180117091528.raw,6,tr|A6QR14|A6QR14_BOVIN,,,1.39E7,1.77E7,8.68E6,1.25E7
RLKISKSLW,45.05,1129.6971,9,0.7,377.5732,41.50,5.69E6,9,11789,FL712_IPP71_TC_2408_ConA_even.raw,4,A6QQ91|RASL3_BOVIN,,,5.69E6,2.6E6,2.57E6,9.24E5
RQLEHNAYH,45.05,1166.5581,9,-1.0,389.8596,24.08,3.46E5,10,4672,FL712_IPP71_TC_2408_ConA_even_20180117091528.raw,2,Q3SYS9|KBP_BOVIN,,,,3.46E5,,1.34E5
SANGKVSFW,45.04,994.4872,9,3.0,995.4974,56.68,7.93E4,10,17565,FL712_IPP71_TC_2408_ConA_even_20180117091528.raw,5,tr|E1B841|E1B841_BOVIN,,,1.26E7,1.09E7,,
KSFEDIHHY,45.04,1174.5406,9,-0.7,392.5205,31.70,4.8E6,9,7928,FL712_IPP71_TC_2408_ConA_even.raw,3,tr|E1BMX0|E1BMX0_BOVIN,,,4.8E6,7.4E6,,
SQHFAFIASH,45.04,1143.5461,10,-1.2,382.1889,46.58,9.76E5,12,13588,FL712_IPP71_TC_2408_ConA_odd_20180117072523.raw,1,tr|E1BNA9|E1BNA9_BOVIN,,,,,,9.76E5
VMKQFAFVH,45.03,1105.5742,9,-0.9,369.5317,47.03,1.46E6,9,13949,FL712_IPP71_TC_2408_ConA_even.raw,2,Q5EA36|RBM14_BOVIN:tr|F1MI47|F1MI47_BOVIN,,,1.46E6,1.23E6,,
GQYPYPSGF,45.03,1014.4446,9,2.3,1015.4542,71.12,1.78E6,9,23193,FL712_IPP71_TC_2408_ConA_even.raw,4,P20072|ANXA7_BOVIN,,,1.78E6,2.17E6,,9.54E4
MLFSGRTTWVY,45.02,1359.6646,11,-0.3,680.8394,75.58,1.26E6,9,24897,FL712_IPP71_TC_2408_ConA_even.raw,2,tr|E1BH31|E1BH31_BOVIN:tr|A6QQ50|A6QQ50_BOVIN,,,1.26E6,7.47E5,,
GQFWGQKP,45.01,946.4661,8,0.8,947.4741,46.78,1.36E5,12,13668,FL712_IPP71_TC_2408_ConA_odd_20180117072523.raw,5,tr|A2VDN7|A2VDN7_BOVIN,,,,,1.03E7,1.17E7
IWKEENGTW,45.01,1161.5454,9,0.5,581.7803,52.25,5.94E6,9,15940,FL712_IPP71_TC_2408_ConA_even.raw,4,Q3ZCC9|SEC13_BOVIN,,,6.2E6,3.25E6,,
IQYPATEH,45.01,957.4556,8,2.1,958.4648,37.71,2.54E6,12,10058,FL712_IPP71_TC_2408_ConA_odd_20180117072523.raw,8,tr|E1B8M0|E1B8M0_BOVIN,,,5.36E6,8.15E6,4.72E7,8.2E7
KVFPEITGY,45.00,1052.5542,9,-0.1,527.2843,63.46,8.17E6,9,20307,FL712_IPP71_TC_2408_ConA_even.raw,1,tr|A7MBJ8|A7MBJ8_BOVIN,,,8.17E6,,,
KLYTKVINW,45.00,1163.6703,9,0.2,582.8425,53.65,9.68E7,12,16288,FL712_IPP71_TC_2408_ConA_odd_20180117072523.raw,9,tr|G3MYD5|G3MYD5_BOVIN,,,1.05E7,7.1E6,9.53E7,1.03E8
AQEEPAKSRVSH,44.99,1337.6687,12,1.0,669.8423,21.86,1.17E5,12,3738,FL712_IPP71_TC_2408_ConA_odd_20180117072523.raw,4,tr|E1BF46|E1BF46_BOVIN,,,,,4.79E5,2.27E5
AQFTAQVH,44.99,900.4454,8,-1.3,901.4515,34.70,1.22E5,11,9055,FL712_IPP71_TC_2408_ConA_odd.raw,5,tr|V6F965|V6F965_BOVIN:Q3SZ93|TIM8B_BOVIN,,,7.47E5,7.54E5,1.22E5,4.48E6
RADKKPAKGPQPEKRSHKKG,44.99,2242.2769,20,1.8,748.4342,20.10,1.73E5,10,3111,FL712_IPP71_TC_2408_ConA_even_20180117091528.raw,1,tr|F1MMU4|F1MMU4_BOVIN,,,,1.73E5,,
SIFKGIFVH,44.98,1046.5913,9,2.4,524.3042,60.67,3.17E7,11,19177,FL712_IPP71_TC_2408_ConA_odd.raw,8,tr|F1MC39|F1MC39_BOVIN,,,2.48E5,,6.11E7,6.44E7
GLRKVTFKW,44.98,1133.6709,9,-0.5,378.8974,41.80,3.8E6,11,11875,FL712_IPP71_TC_2408_ConA_odd.raw,2,tr|F1N3T0|F1N3T0_BOVIN,,,,,3.8E6,2.68E6
SQNAPLVH,44.97,864.4454,8,1.0,865.4536,30.90,4.09E4,9,7607,FL712_IPP71_TC_2408_ConA_even.raw,5,tr|E1BE98|E1BE98_BOVIN,,,1.47E6,2.55E6,6.11E5,
KYIPKVRKW,44.97,1216.7444,9,-0.1,305.1933,32.16,7.37E5,12,7837,FL712_IPP71_TC_2408_ConA_odd_20180117072523.raw,6,tr|A6H7G1|A6H7G1_BOVIN,,,,,1.36E7,1.22E7
VVWKAVGW,44.97,943.5280,8,0.8,944.5360,68.00,1.09E5,12,22007,FL712_IPP71_TC_2408_ConA_odd_20180117072523.raw,8,tr|D7GLD0|D7GLD0_BOVIN:tr|D7GLD1|D7GLD1_BOVIN:tr|E1BKT8|E1BKT8_BOVIN,,,2.88E6,1.43E6,5.02E6,6.19E6
KYPPFAKKW,44.96,1163.6490,9,-1.1,388.8899,36.57,1.65E7,9,9850,FL712_IPP71_TC_2408_ConA_even.raw,5,tr|Q32LA2|Q32LA2_BOVIN:tr|A7E3P7|A7E3P7_BOVIN,,,1.75E7,1.3E7,,7.02E5
SAYNVKLAW,44.96,1050.5498,9,-0.4,526.2820,65.52,3.17E6,12,21025,FL712_IPP71_TC_2408_ConA_odd_20180117072523.raw,2,tr|E1B8H2|E1B8H2_BOVIN,,,,,3.36E6,3.17E6
HLKEYHIKH,44.96,1203.6512,9,-1.3,402.2238,23.11,1.99E6,11,4452,FL712_IPP71_TC_2408_ConA_odd.raw,2,tr|E1BP59|E1BP59_BOVIN:tr|F1MRA1|F1MRA1_BOVIN,,,,,1.99E6,2.84E6
MQ(+.98)FINIVVH,44.96,1100.5688,9,1.2,551.2924,79.06,1.2E6,12,26257,FL712_IPP71_TC_2408_ConA_odd_20180117072523.raw,2,tr|F1MGX4|F1MGX4_BOVIN:tr|E1B718|E1B718_BOVIN:tr|E1BB06|E1BB06_BOVIN,Deamidation (NQ),Q2:Deamidation (NQ):92.25,,,1.17E6,1.2E6
HLNVTRKW,44.96,1052.5879,8,-0.2,351.8698,30.90,1.04E6,11,7532,FL712_IPP71_TC_2408_ConA_odd.raw,2,Q3ZC04|RT63_BOVIN,,,,,1.04E6,1.18E6
TQMTIWAKGKH,44.96,1299.6758,11,0.8,434.2329,32.17,,11,8041,FL712_IPP71_TC_2408_ConA_odd.raw,1,Q3ZCD7|TECR_BOVIN,,,,,,
AQTEVAKKY,44.95,1036.5553,9,0.1,519.2850,24.74,1.69E6,9,5162,FL712_IPP71_TC_2408_ConA_even.raw,8,tr|Q08E34|Q08E34_BOVIN,,,3.75E6,7.84E6,1.54E6,6.88E6
KKVGIVGKYGTRYGA,44.94,1595.9147,15,-0.3,399.9858,31.30,5.41E5,11,7694,FL712_IPP71_TC_2408_ConA_odd.raw,2,Q3MIC0|RL37A_BOVIN,,,,3.55E5,5.41E5,
GQFAYDANIQIH,44.94,1375.6520,12,1.0,688.8340,62.67,3.02E5,10,19928,FL712_IPP71_TC_2408_ConA_even_20180117091528.raw,2,tr|E1BPX1|E1BPX1_BOVIN,,,,3.02E5,,5.28E4
SSFDNIRAW,44.94,1094.5145,9,1.8,1095.5238,65.18,3.09E5,11,20948,FL712_IPP71_TC_2408_ConA_odd.raw,9,tr|E1BLD5|E1BLD5_BOVIN,,,5.15E6,3.67E6,6.54E7,6.85E7
RQSYKLIAH,44.94,1114.6248,9,-0.2,372.5488,28.96,9.74E5,9,6840,FL712_IPP71_TC_2408_ConA_even.raw,2,tr|A6QP07|A6QP07_BOVIN,,,9.74E5,1.16E6,,
SQVFEGHTH,44.94,1040.4675,9,0.4,521.2413,28.48,7.98E6,12,6360,FL712_IPP71_TC_2408_ConA_odd_20180117072523.raw,8,P35605|COPB2_BOVIN,,,8.26E6,1.07E7,5.82E6,1.21E7
SSYGGSDYGNGFGGFGSYSQH,44.94,2129.8350,21,2.7,1065.9276,67.58,4.59E4,10,21867,FL712_IPP71_TC_2408_ConA_even_20180117091528.raw,1,tr|F6RSR1|F6RSR1_BOVIN,,,,4.59E4,,
SHYKELLTH,44.93,1126.5771,9,-0.6,376.5328,30.57,7.62E5,9,7477,FL712_IPP71_TC_2408_ConA_even.raw,1,tr|G3X7P1|G3X7P1_BOVIN:Q2TBV5|TF2H2_BOVIN,,,7.62E5,,,
SQFVRPLIA,44.93,1029.5970,9,2.7,1030.6071,58.59,4.09E5,10,18318,FL712_IPP71_TC_2408_ConA_even_20180117091528.raw,6,tr|F1N3F6|F1N3F6_BOVIN,,,8.7E7,8.22E7,7.94E6,7.82E6
SVDDSVTKNREH,44.93,1385.6534,12,-0.1,462.8917,25.56,1.15E6,12,5193,FL712_IPP71_TC_2408_ConA_odd_20180117072523.raw,1,Q6T8E9|CCNT1_BOVIN,,,,,,1.15E6
TQFSEPQLQSH,44.93,1300.6047,11,-0.4,651.3094,46.66,2.76E6,9,13800,FL712_IPP71_TC_2408_ConA_even.raw,1,tr|F1MZ79|F1MZ79_BOVIN,,,2.76E6,,,
EPPPPPPPP,44.92,923.4752,9,0.3,924.4828,46.95,3.87E6,12,13733,FL712_IPP71_TC_2408_ConA_odd_20180117072523.raw,10,tr|E1BE19|E1BE19_BOVIN:tr|E1BDF7|E1BDF7_BOVIN:tr|V9VF36|V9VF36_BOVIN:tr|U5XIU8|U5XIU8_BOVIN:tr|F1MUD3|F1MUD3_BOVIN:tr|E1BPV9|E1BPV9_BOVIN:tr|F1MD78|F1MD78_BOVIN:tr|E1BPK9|E1BPK9_BOVIN,,,4.83E5,1.31E6,2.12E6,3.87E6
RQDDRPQML,44.92,1157.5612,9,-0.4,579.7876,34.29,1.58E7,9,8948,FL712_IPP71_TC_2408_ConA_even.raw,4,tr|E1BK00|E1BK00_BOVIN,,,1.58E7,2.16E7,5.61E5,9.53E5
YASGRTTGIVM(+15.99)D,44.92,1285.5973,12,0.6,643.8063,36.95,2.66E6,9,10004,FL712_IPP71_TC_2408_ConA_even.raw,2,tr|F1MRD0|F1MRD0_BOVIN:P60712|ACTB_BOVIN:P63258|ACTG_BOVIN,Oxidation (M),M11:Oxidation (M):1000.00,2.66E6,3.22E6,,
GQAPVVPYM,44.92,960.4739,9,-0.7,961.4805,72.68,4.67E6,9,23794,FL712_IPP71_TC_2408_ConA_even.raw,5,Q58CV6|KLDC3_BOVIN:tr|Q58D25|Q58D25_BOVIN,,,4.67E6,5.16E6,9.68E5,1.36E6
HADPHAKHW,44.90,1097.5155,9,-1.5,366.8452,23.57,1.21E5,12,4408,FL712_IPP71_TC_2408_ConA_odd_20180117072523.raw,1,tr|E1BAT5|E1BAT5_BOVIN,,,,,,1.21E5
EMLALVIGH,44.89,981.5317,9,-0.4,491.7729,76.11,1.81E5,12,25158,FL712_IPP71_TC_2408_ConA_odd_20180117072523.raw,3,Q0V8N6|P3_BOVIN,,,7.33E4,,1.68E5,1.81E5
AEFDPGQDTYQH,44.89,1406.5739,12,1.5,704.2952,49.02,9.6E4,10,14554,FL712_IPP71_TC_2408_ConA_even_20180117091528.raw,1,tr|Q1P9Q3|Q1P9Q3_BOVIN:P20004|ACON_BOVIN,,,,9.6E4,,
SQVMQTGQQH,44.89,1142.5139,10,0.2,572.2643,25.91,1.07E6,11,5538,FL712_IPP71_TC_2408_ConA_odd.raw,2,tr|F1N3K0|F1N3K0_BOVIN,,,6.15E5,,1.07E6,
LQHSEFITH,44.89,1110.5458,9,-0.4,556.2800,34.25,5.63E6,9,8935,FL712_IPP71_TC_2408_ConA_even.raw,6,tr|F1MWP1|F1MWP1_BOVIN,,,1.93E7,2.12E7,8.89E5,1.25E6
HMVVEVPRW,44.89,1151.5909,9,0.0,576.8027,58.12,5.67E6,11,18183,FL712_IPP71_TC_2408_ConA_odd.raw,3,P37980|IPYR_BOVIN,,,,,5.67E6,5.2E6
YSYVPPHW,44.89,1047.4814,8,0.6,524.7483,63.10,8.89E6,12,20057,FL712_IPP71_TC_2408_ConA_odd_20180117072523.raw,9,tr|F1N396|F1N396_BOVIN,,,,,1.56E7,2.84E7
SLMEGDRKHM,44.88,1202.5536,10,0.5,602.2844,27.81,3.95E5,9,6381,FL712_IPP71_TC_2408_ConA_even.raw,6,tr|Q45MJ7|Q45MJ7_BOVIN,,,6.29E6,6.19E6,2.92E6,3.79E6
SLFQEFYSGH,44.88,1213.5404,10,0.3,607.7776,75.93,2.28E5,12,25094,FL712_IPP71_TC_2408_ConA_odd_20180117072523.raw,2,P0C8Z3|UBP22_BOVIN,,,,,1.69E5,2.28E5
GSDRSGLKH,44.88,955.4835,9,-0.4,319.5016,20.57,4.18E6,12,3234,FL712_IPP71_TC_2408_ConA_odd_20180117072523.raw,3,tr|A1L5B7|A1L5B7_BOVIN,,,,4.98E5,,6.56E6
SAHWPIFK,44.88,984.5181,8,-0.4,329.1798,50.53,5.38E5,12,15061,FL712_IPP71_TC_2408_ConA_odd_20180117072523.raw,6,A7MB16|EIF3B_BOVIN,,,2.08E6,1.36E5,7.14E6,5.38E5
SFSEYIYKW,44.87,1221.5706,9,2.4,611.7940,75.99,4.32E6,9,25053,FL712_IPP71_TC_2408_ConA_even.raw,3,tr|F1MS76|F1MS76_BOVIN,,,4.32E6,2.67E6,,
YQHIIVEH,44.87,1037.5294,8,1.5,519.7728,35.71,4.42E6,10,9293,FL712_IPP71_TC_2408_ConA_even_20180117091528.raw,3,A4IFJ5|PA24A_BOVIN,,,2.21E6,7.89E6,,
ISLKQAPLVH,44.85,1104.6655,10,0.2,553.3401,43.91,1.2E6,11,12704,FL712_IPP71_TC_2408_ConA_odd.raw,5,P04973|CLCA_BOVIN,,,,9.49E5,9.62E6,8.28E6
AQPQLIFQPH,44.85,1177.6244,10,-0.2,589.8193,61.20,8.21E6,10,19350,FL712_IPP71_TC_2408_ConA_even_20180117091528.raw,4,tr|E1B9H3|E1B9H3_BOVIN,,,6.71E6,8.21E6,1.07E6,1.42E6
QQMVPIKEM,44.83,1102.5515,9,-0.8,552.2826,51.14,3.2E6,11,15445,FL712_IPP71_TC_2408_ConA_odd.raw,2,tr|E1BC98|E1BC98_BOVIN:tr|A7YW40|A7YW40_BOVIN,,,,,3.2E6,5.77E6
AMRKSIHRY,44.83,1160.6237,9,-0.8,387.8815,22.26,4.63E6,11,4118,FL712_IPP71_TC_2408_ConA_odd.raw,3,tr|E1BPZ1|E1BPZ1_BOVIN,,,,,4.63E6,6.28E6
SQHIYQIM(+15.99)NH,44.83,1285.5874,10,1.8,643.8021,34.47,1.55E6,12,8763,FL712_IPP71_TC_2408_ConA_odd_20180117072523.raw,7,tr|A7Z039|A7Z039_BOVIN,Oxidation (M),M8:Oxidation (M):1000.00,1.64E5,1.42E5,3.37E6,5.39E6
STAKEIIQH,44.83,1025.5505,9,0.5,513.7828,29.94,5.43E7,12,6947,FL712_IPP71_TC_2408_ConA_odd_20180117072523.raw,7,tr|A0JNB8|A0JNB8_BOVIN:tr|G3MZ13|G3MZ13_BOVIN,,,2.36E7,5.04E7,2.46E7,7.41E7
QSDPAPLQH,44.83,991.4723,9,0.2,992.4798,33.70,5.4E4,10,8503,FL712_IPP71_TC_2408_ConA_even_20180117091528.raw,3,tr|A7E3W4|A7E3W4_BOVIN:tr|A7Z014|A7Z014_BOVIN:Q6B855|TKT_BOVIN:tr|A5PJ79|A5PJ79_BOVIN,,,2.86E6,4.11E6,,
MQLFVRAQELH,44.81,1370.7129,11,2.3,686.3653,54.35,5.04E5,9,16755,FL712_IPP71_TC_2408_ConA_even.raw,4,tr|Q3SZG2|Q3SZG2_BOVIN,,,5.83E6,8.02E6,,
EQFEPQKTL,44.81,1118.5608,9,-2.1,1119.5657,48.72,1.28E6,10,14438,FL712_IPP71_TC_2408_ConA_even_20180117091528.raw,9,tr|Q309F3|Q309F3_BOVIN:Q3T0C2|PGDH_BOVIN,,,5.98E7,7.75E7,1.83E7,
AELDYGLAH,44.81,987.4661,9,-1.2,988.4722,52.64,5.47E4,9,16092,FL712_IPP71_TC_2408_ConA_even.raw,4,tr|F1MNA8|F1MNA8_BOVIN,,,3.96E6,4.89E6,,
SYQMGHM,44.80,852.3259,7,-0.3,853.3329,37.27,1.8E5,9,10131,FL712_IPP71_TC_2408_ConA_even.raw,6,Q10741|ADA10_BOVIN,,,3.15E6,3.5E6,,2.25E5
SQETSTVKKPH,44.80,1240.6411,11,0.7,621.3282,21.42,8.29E4,12,3576,FL712_IPP71_TC_2408_ConA_odd_20180117072523.raw,2,tr|F6PSE2|F6PSE2_BOVIN,,,,,,5.62E5
ISIHRSLAH,44.79,1032.5829,9,0.9,517.2992,30.37,3.93E6,12,7119,FL712_IPP71_TC_2408_ConA_odd_20180117072523.raw,4,Q2TA25|PLK1_BOVIN,,,,,2.19E7,2.85E7
AIHSMGFIH,44.79,1011.4960,9,0.1,338.1727,42.44,3.46E6,11,12126,FL712_IPP71_TC_2408_ConA_odd.raw,5,tr|F1MF50|F1MF50_BOVIN,,,1.53E5,2.24E5,4.92E6,3.51E6
FFDPTSQHRDW,44.79,1434.6316,11,1.9,718.3245,55.47,1.05E5,9,17193,FL712_IPP71_TC_2408_ConA_even.raw,4,tr|Q3SZH2|Q3SZH2_BOVIN:tr|A5D9C3|A5D9C3_BOVIN,,,2.1E6,2E6,,
RQVEEKNLTH,44.78,1252.6523,10,-0.9,418.5577,22.37,3.46E5,9,4241,FL712_IPP71_TC_2408_ConA_even.raw,2,tr|F1MVT7|F1MVT7_BOVIN,,,3.46E5,7.79E5,,
AQYGNILKH,44.78,1042.5559,9,0.9,522.2857,36.08,1.57E7,9,9661,FL712_IPP71_TC_2408_ConA_even.raw,6,tr|A6QPZ3|A6QPZ3_BOVIN:tr|A5PJI3|A5PJI3_BOVIN,,,3.12E7,3.3E7,,7.66E5
GQTDDTRYH,44.77,1091.4631,9,0.5,546.7391,23.98,1.05E6,12,4570,FL712_IPP71_TC_2408_ConA_odd_20180117072523.raw,1,tr|E1BH78|E1BH78_BOVIN,,,,,,1.05E6
YFADMKRHRI,44.77,1335.6870,10,2.8,668.8527,31.97,1.2E6,11,7962,FL712_IPP71_TC_2408_ConA_odd.raw,6,tr|F1MDU7|F1MDU7_BOVIN,,,1.61E6,1.95E6,3.18E7,3.35E7
SEVEDHSVH,44.77,1037.4414,9,1.2,519.7286,25.06,9.94E6,12,4998,FL712_IPP71_TC_2408_ConA_odd_20180117072523.raw,6,tr|F1MJB1|F1MJB1_BOVIN:tr|A5PJV9|A5PJV9_BOVIN,,,,3.41E6,2.15E6,1.32E7
GLRHFWGLR,44.76,1140.6305,9,-2.0,381.2167,45.78,4.32E5,12,13269,FL712_IPP71_TC_2408_ConA_odd_20180117072523.raw,1,Q3T0R1|RS18_BOVIN,,,,,,4.32E5
SQQSNLIRH,44.76,1081.5629,9,0.0,541.7887,28.60,4.39E6,10,6465,FL712_IPP71_TC_2408_ConA_even_20180117091528.raw,8,tr|A8WFL5|A8WFL5_BOVIN:tr|G3N369|G3N369_BOVIN,,,5.26E6,9.06E6,1.88E6,4.91E6
LSHKGVLKH,44.76,1017.6083,9,-0.2,340.2100,21.97,3.83E5,9,4082,FL712_IPP71_TC_2408_ConA_even.raw,3,Q32KL9|BAP29_BOVIN,,,3.83E5,1.18E6,,
FQYGAAGRIH,44.75,1118.5621,10,-0.6,373.8611,36.31,5.72E6,9,9749,FL712_IPP71_TC_2408_ConA_even.raw,4,tr|A5D9H4|A5D9H4_BOVIN,,,5.72E6,1.55E7,,3.59E5
QQLYRHIYL,44.74,1232.6665,9,1.6,617.3415,47.51,2.66E6,9,14134,FL712_IPP71_TC_2408_ConA_even.raw,7,tr|F1MPD4|F1MPD4_BOVIN:tr|Q0PEU9|Q0PEU9_BOVIN,,,2.66E6,1.16E7,1.24E6,1.3E5
GLIKLVSKH,44.74,993.6335,9,-0.5,497.8238,34.52,4.61E6,9,9043,FL712_IPP71_TC_2408_ConA_even.raw,7,Q56JX5|RS25_BOVIN,,,1.78E7,1.16E7,3.37E6,2.05E6
SLDRHMLVH,44.74,1106.5654,9,-1.1,369.8620,33.59,5.68E5,9,8673,FL712_IPP71_TC_2408_ConA_even.raw,1,tr|E1BN44|E1BN44_BOVIN,,,5.68E5,,,
KQYQDAIRAH,44.73,1228.6312,10,-1.0,410.5506,26.14,1.5E6,11,5632,FL712_IPP71_TC_2408_ConA_odd.raw,1,tr|A5PKI6|A5PKI6_BOVIN:tr|F1N7R5|F1N7R5_BOVIN,,,,,1.5E6,
VMSSQLHSLTH,44.73,1238.6078,11,-2.5,413.8755,39.42,5.05E5,10,10777,FL712_IPP71_TC_2408_ConA_even_20180117091528.raw,1,Q2KII6|NGDN_BOVIN,,,,5.05E5,,
YSQSSMFPH,44.73,1082.4491,9,0.0,542.2318,48.45,6.97E6,11,14400,FL712_IPP71_TC_2408_ConA_odd.raw,4,tr|E1BCE7|E1BCE7_BOVIN,,,,,7.03E6,1.29E5
AVKEKYAKY,44.73,1098.6073,9,1.6,550.3118,25.11,3.8E5,11,5220,FL712_IPP71_TC_2408_ConA_odd.raw,6,Q5E988|RS5_BOVIN,,,2.53E5,4.72E5,2.25E6,5.47E6
AQKTSLRYH,44.72,1102.5884,9,-0.4,552.3013,25.55,5.01E6,10,5252,FL712_IPP71_TC_2408_ConA_even_20180117091528.raw,8,tr|E1BN65|E1BN65_BOVIN,,,3.61E6,2.02E7,7.83E6,4.05E6
SQYNIRGVTY,44.72,1199.5935,10,0.4,600.8043,53.06,5.09E5,12,16050,FL712_IPP71_TC_2408_ConA_odd_20180117072523.raw,2,tr|Q0P5I7|Q0P5I7_BOVIN,,,,,3.16E5,5.09E5
LTIDHPHTH,44.72,1069.5305,9,0.5,535.7728,28.74,1.73E6,12,6465,FL712_IPP71_TC_2408_ConA_odd_20180117072523.raw,5,Q6T8E9|CCNT1_BOVIN,,,7.59E5,8.5E5,4.43E6,8.8E6
AQQLEWVRSH,44.72,1252.6312,10,1.1,627.3235,43.26,1.03E5,12,12264,FL712_IPP71_TC_2408_ConA_odd_20180117072523.raw,3,tr|F1MWT0|F1MWT0_BOVIN:tr|A8YXY9|A8YXY9_BOVIN,,,,,6.08E5,7.51E5
MDWVLKH,44.71,927.4636,7,-0.3,464.7390,47.84,,11,14161,FL712_IPP71_TC_2408_ConA_odd.raw,6,tr|E1BF20|E1BF20_BOVIN:Q5E9J1|HNRPF_BOVIN:Q3SZF3|HNRH2_BOVIN:tr|A5D9B4|A5D9B4_BOVIN,,,6.99E6,6.97E6,,
HVTEVSQW,44.71,984.4665,8,-0.6,985.4732,46.18,9E5,12,13427,FL712_IPP71_TC_2408_ConA_odd_20180117072523.raw,5,tr|Q2HJF6|Q2HJF6_BOVIN,,,,,5.91E6,8.7E6
RTYKSPLRH,44.71,1156.6465,9,-0.4,386.5559,23.19,1.83E7,11,4484,FL712_IPP71_TC_2408_ConA_odd.raw,5,tr|E1B809|E1B809_BOVIN,,,,7.97E5,2.01E7,7.17E7
YVHSSVAQW,44.70,1075.5087,9,1.5,1076.5176,45.31,1.87E5,11,13260,FL712_IPP71_TC_2408_ConA_odd.raw,4,tr|Q08DI3|Q08DI3_BOVIN,,,,,1.66E7,2.1E7
TIENSAVSH,44.70,956.4563,9,0.8,957.4643,28.50,1.33E5,9,6658,FL712_IPP71_TC_2408_ConA_even.raw,6,A6QQV6|ANM7_BOVIN,,,3.67E6,4.41E6,3.03E6,5.86E6
MSYGGKFGSPH,44.69,1166.5178,11,0.5,389.8467,35.05,5.62E5,9,9252,FL712_IPP71_TC_2408_ConA_even.raw,2,Q3MHY8|RBM7_BOVIN:tr|V6F9A6|V6F9A6_BOVIN,,,5.62E5,7.23E5,,
RLLLVHGRW,44.69,1148.6931,9,-0.8,383.9047,41.68,5.3E6,11,11825,FL712_IPP71_TC_2408_ConA_odd.raw,3,tr|F1MQK2|F1MQK2_BOVIN:tr|F1N4D5|F1N4D5_BOVIN:tr|F1MP29|F1MP29_BOVIN:tr|E1BPC3|E1BPC3_BOVIN:tr|F1MFC4|F1MFC4_BOVIN,,,3.25E5,,5.3E6,2.64E6
GVYDKTARY,44.68,1071.5349,9,0.7,536.7751,31.02,1.69E7,11,7583,FL712_IPP71_TC_2408_ConA_odd.raw,6,tr|F1MU26|F1MU26_BOVIN:tr|Q32L13|Q32L13_BOVIN,,,7.96E6,6.72E6,1.85E7,2.09E7
VFSDAQMHIW,44.68,1232.5648,10,0.3,617.2899,72.56,4.11E5,12,23783,FL712_IPP71_TC_2408_ConA_odd_20180117072523.raw,4,tr|E1BM06|E1BM06_BOVIN,,,1.07E6,7.29E5,4.09E5,4.11E5
ALHKPPLHH,44.68,1048.5930,9,-1.9,350.5376,22.45,4.81E6,11,4195,FL712_IPP71_TC_2408_ConA_odd.raw,6,tr|Q7YRA9|Q7YRA9_BOVIN:Q10569|CPSF1_BOVIN,,,1.17E6,1.08E6,4.81E6,7.23E6
YLFHPIASF,44.68,1093.5596,9,0.6,547.7874,76.51,8.1E6,9,25251,FL712_IPP71_TC_2408_ConA_even.raw,4,tr|E1BEJ4|E1BEJ4_BOVIN,,,8.28E6,1.07E7,,
SAQ(+.98)GSDVSLTVPKV,44.67,1387.7195,14,1.7,694.8682,63.11,2.35E5,12,20060,FL712_IPP71_TC_2408_ConA_odd_20180117072523.raw,2,tr|Q3YJG1|Q3YJG1_BOVIN:tr|A8E4P0|A8E4P0_BOVIN:tr|Q3YJF9|Q3YJF9_BOVIN:tr|K7QEK6|K7QEK6_BOVIN:tr|K7QEC8|K7QEC8_BOVIN:tr|Q3YJH4|Q3YJH4_BOVIN:tr|Q95393|Q95393_BOVIN:tr|Q3YJH7|Q3YJH7_BOVIN:tr|K7QED0|K7QED0_BOVIN:tr|Q3YJK0|Q3YJK0_BOVIN:tr|Q3YJJ6|Q3YJJ6_BOVIN:tr|Q3YJJ3|Q3YJJ3_BOVI…
GLDPTGAWHAW,44.67,1209.5566,11,-0.4,605.7853,76.29,5.17E5,10,25203,FL712_IPP71_TC_2408_ConA_even_20180117091528.raw,3,E1BLZ4|ZFY26_BOVIN,,,,5.17E5,1.9E5,1.62E5
KMQGVPLKH,44.67,1036.5852,9,0.0,346.5357,28.48,6.6E6,12,6363,FL712_IPP71_TC_2408_ConA_odd_20180117072523.raw,2,tr|A7MB41|A7MB41_BOVIN,,,,,3.35E6,6.6E6
SSMSIIRSH,44.66,1016.5073,9,-0.7,509.2606,33.43,6.71E5,11,8547,FL712_IPP71_TC_2408_ConA_odd.raw,1,tr|E1BEC1|E1BEC1_BOVIN,,,,,6.71E5,
RLSEEMTQRRW,44.65,1490.7412,11,0.4,497.9212,37.13,5.57E6,9,10075,FL712_IPP71_TC_2408_ConA_even.raw,6,A5PK00|VPS36_BOVIN,,,5.57E6,5.36E6,2.23E7,2.75E7
SEAEPTLTH,44.65,983.4560,9,-1.1,984.4622,34.06,7.09E4,9,8859,FL712_IPP71_TC_2408_ConA_even.raw,4,Q0P595|SIR7_BOVIN,,,3.43E6,,,5.23E6
Q(-17.03)ILNKVMMH,44.65,1095.5569,9,-0.2,548.7856,66.76,6.01E5,9,21572,FL712_IPP71_TC_2408_ConA_even.raw,5,tr|E1BGY1|E1BGY1_BOVIN,Pyro-glu from Q,Q1:Pyro-glu from Q:1000.00,6.01E5,7.52E5,2.41E6,3.22E6
YVDTAVRH,44.64,959.4825,8,-0.5,480.7483,26.51,1.29E6,9,5864,FL712_IPP71_TC_2408_ConA_even.raw,6,Q3T169|RS3_BOVIN,,,1.85E6,4.98E6,9.6E5,
AMQFGQLLTH,44.64,1144.5699,10,-1.6,573.2913,69.50,6.43E5,12,22596,FL712_IPP71_TC_2408_ConA_odd_20180117072523.raw,2,Q3ZCF0|DCTN2_BOVIN,,,,,4.59E5,6.43E5
GMAVLAISH,44.64,897.4742,9,0.0,449.7444,56.21,4.71E6,11,17434,FL712_IPP71_TC_2408_ConA_odd.raw,6,tr|F1N0D6|F1N0D6_BOVIN,,,3.15E5,,4.79E6,4.22E6
IPFNSTNKY,44.63,1082.5397,9,-0.7,542.2767,45.52,1.03E6,12,13165,FL712_IPP71_TC_2408_ConA_odd_20180117072523.raw,2,tr|F1MI32|F1MI32_BOVIN:Q08DA1|AT1A1_BOVIN:A2VDL6|AT1A2_BOVIN:tr|E1B8N5|E1B8N5_BOVIN,,,,,5.75E5,1.03E6
LQHGGYHAHQH,44.63,1283.5908,11,-1.1,428.8704,20.63,4.34E5,9,3546,FL712_IPP71_TC_2408_ConA_even.raw,3,tr|E1B8C0|E1B8C0_BOVIN,,,4.34E5,6E5,,5.35E5
KLKDFSGGW,44.63,1036.5342,9,-0.8,519.2739,46.22,2.61E7,9,13634,FL712_IPP71_TC_2408_ConA_even.raw,2,Q2KJA2|ABCF2_BOVIN,,,2.61E7,1.69E7,,
Q(-17.03)KISIFNEH,44.63,1097.5505,9,0.9,549.7830,62.18,8.44E7,12,19690,FL712_IPP71_TC_2408_ConA_odd_20180117072523.raw,7,tr|A5D9H4|A5D9H4_BOVIN,Pyro-glu from Q,Q1:Pyro-glu from Q:1000.00,1.22E7,1.36E7,6.33E7,8.44E7
SQNSGLINH,44.62,968.4675,9,1.3,969.4761,30.15,2.86E6,9,7309,FL712_IPP71_TC_2408_ConA_even.raw,5,tr|E1B7S7|E1B7S7_BOVIN,,,7.15E7,8.79E7,4.82E6,
VQIFQRPIQH,44.62,1264.7040,10,1.8,633.3604,42.04,2.2E5,11,11971,FL712_IPP71_TC_2408_ConA_odd.raw,2,tr|E1B8D6|E1B8D6_BOVIN,,,,,2.2E5,1.76E5
AMHPPPLQH,44.61,1026.5070,9,-0.4,514.2606,34.00,9.15E6,10,8621,FL712_IPP71_TC_2408_ConA_even_20180117091528.raw,10,tr|E1B8C0|E1B8C0_BOVIN,,,1.14E7,1.36E7,3.43E6,5.59E6
RGFSLEELRVAGIH,44.61,1582.8579,14,0.6,528.6269,62.79,1.32E7,12,19932,FL712_IPP71_TC_2408_ConA_odd_20180117072523.raw,2,tr|Q3SZG7|Q3SZG7_BOVIN,,,,,1.15E7,1.32E7
KPNQPYRW,44.61,1087.5563,8,-0.3,1088.5632,33.47,2.48E5,11,8563,FL712_IPP71_TC_2408_ConA_odd.raw,7,tr|Q1LZF6|Q1LZF6_BOVIN,,,2.54E6,2.5E6,1.05E8,1.03E8
SQDDKPLNY,44.61,1078.4930,9,0.8,540.2542,38.90,4.23E6,11,10719,FL712_IPP71_TC_2408_ConA_odd.raw,5,tr|G5E5D9|G5E5D9_BOVIN,,,8.21E5,1.54E6,4.27E6,5.61E6
AQYENPPHIY,44.61,1230.5669,10,1.8,616.2918,51.08,2.36E6,12,15272,FL712_IPP71_TC_2408_ConA_odd_20180117072523.raw,2,tr|F1MQ65|F1MQ65_BOVIN:tr|F1MMC7|F1MMC7_BOVIN,,,,,1.5E6,2.36E6
TTYDGLEQMH,44.59,1193.5023,10,0.2,597.7585,49.22,8.31E5,9,14790,FL712_IPP71_TC_2408_ConA_even.raw,2,tr|F1MRT9|F1MRT9_BOVIN,,,8.31E5,1.1E6,,
SQAPSSLLDALEQH,44.58,1494.7314,14,0.4,748.3733,78.71,1.32E5,12,26127,FL712_IPP71_TC_2408_ConA_odd_20180117072523.raw,1,tr|F1N605|F1N605_BOVIN:tr|A7MB23|A7MB23_BOVIN,,,,,,1.32E5
KWNLTVHYY,44.58,1222.6135,9,-1.0,612.3134,55.38,1.51E6,11,17110,FL712_IPP71_TC_2408_ConA_odd.raw,4,tr|F1N5U1|F1N5U1_BOVIN,,,,,1.51E6,1.9E6
RLFEKMQAY,44.57,1184.6012,9,0.3,593.3080,44.71,4.26E6,9,13042,FL712_IPP71_TC_2408_ConA_even.raw,3,tr|E1BEB8|E1BEB8_BOVIN,,,4.26E6,5.27E6,,9.14E5
LQAKLQLITH,44.57,1163.7026,10,-0.5,388.9080,49.64,5.27E5,12,14707,FL712_IPP71_TC_2408_ConA_odd_20180117072523.raw,2,tr|F1N025|F1N025_BOVIN,,,,,8.53E5,5.27E5
RLFSHPREP,44.57,1137.6042,9,0.0,380.2087,30.02,1.01E6,9,7254,FL712_IPP71_TC_2408_ConA_even.raw,2,tr|A4FUZ2|A4FUZ2_BOVIN,,,1.01E6,,2.96E5,
SQFELLKVL,44.56,1075.6277,9,0.5,538.8214,81.26,3.91E6,9,26983,FL712_IPP71_TC_2408_ConA_even.raw,2,tr|F1MZW8|F1MZW8_BOVIN:tr|A5PJL4|A5PJL4_BOVIN:tr|F1MNR5|F1MNR5_BOVIN,,,3.91E6,4.92E6,,
HLYHGPRAH,44.56,1086.5471,9,-1.6,363.1891,23.84,6.57E6,12,4516,FL712_IPP71_TC_2408_ConA_odd_20180117072523.raw,6,tr|G3MY50|G3MY50_BOVIN:tr|Q3SZB1|Q3SZB1_BOVIN,,,4.62E5,9.26E5,3.83E6,8.28E6
GQYEQVKQL,44.56,1091.5610,9,-0.2,546.7877,42.01,1.57E6,12,11772,FL712_IPP71_TC_2408_ConA_odd_20180117072523.raw,5,tr|F1MHU9|F1MHU9_BOVIN,,,7.48E6,6.3E6,1.36E6,1.57E6
Q(-17.03)QMWISKQEYDESGPSIVH,44.55,2244.0156,19,0.7,1123.0159,74.56,9.09E4,10,24545,FL712_IPP71_TC_2408_ConA_even_20180117091528.raw,1,tr|F1MRD0|F1MRD0_BOVIN:P60712|ACTB_BOVIN:P63258|ACTG_BOVIN,Pyro-glu from Q,Q1:Pyro-glu from Q:1000.00,,9.09E4,,
AQYEPLFH,44.55,1003.4763,8,0.2,1004.4838,57.69,2.32E5,12,17903,FL712_IPP71_TC_2408_ConA_odd_20180117072523.raw,8,tr|E1BE66|E1BE66_BOVIN,,,7.04E6,7.51E6,2.01E7,3.07E7
RNAPVGMRH,44.55,1036.5349,9,-1.1,346.5185,24.13,1.23E7,12,4633,FL712_IPP71_TC_2408_ConA_odd_20180117072523.raw,6,tr|F1MS17|F1MS17_BOVIN:Q2HJE9|TI17B_BOVIN,,,1.43E7,4.04E7,4.35E6,1.62E7
GQFPSPHHHQQQ(+.98)QPQH,44.55,1917.8618,16,1.3,640.2954,26.04,7.76E5,12,5385,FL712_IPP71_TC_2408_ConA_odd_20180117072523.raw,1,Q0VCT9|CITE2_BOVIN,Deamidation (NQ),Q12:Deamidation (NQ):0.00,,,,7.76E5
SQISYPASQG,44.55,1036.4825,10,-0.8,1037.4890,46.78,1.15E5,12,13667,FL712_IPP71_TC_2408_ConA_odd_20180117072523.raw,2,tr|F1MX04|F1MX04_BOVIN,,,,,5.61E4,1.15E5
SQINKAYQF,44.54,1097.5505,9,-0.6,1098.5571,45.03,4.27E6,11,13146,FL712_IPP71_TC_2408_ConA_odd.raw,9,Q5E993|EMC2_BOVIN,,,1.79E7,2.36E7,2.24E8,3.65E8
RQKEKSHMM(+15.99),44.54,1189.5696,9,1.4,595.7929,19.80,2.39E5,9,3215,FL712_IPP71_TC_2408_ConA_even.raw,2,tr|F1MUZ0|F1MUZ0_BOVIN:tr|Q3T0K6|Q3T0K6_BOVIN,Oxidation (M),M9:Oxidation (M):26.02,4.67E5,,,
SLIAHNMAH,44.54,992.4862,9,1.3,497.2510,31.43,1.3E6,11,7744,FL712_IPP71_TC_2408_ConA_odd.raw,5,tr|G3X6U2|G3X6U2_BOVIN:A6QLM0|TM189_BOVIN,,,1.99E5,1.98E5,1.85E6,1.61E6
KFYKGKKYKP,44.54,1285.7546,10,-0.3,429.5920,22.64,1.21E6,11,4270,FL712_IPP71_TC_2408_ConA_odd.raw,4,Q3MHM7|RL35_BOVIN,,,1.41E6,2.57E6,1.21E6,2E6
SVPNKFYVH,44.53,1089.5607,9,-1.1,1090.5668,36.80,7.26E5,9,9942,FL712_IPP71_TC_2408_ConA_even.raw,13,tr|Q2KJ17|Q2KJ17_BOVIN,,,1.41E8,1.94E8,1.35E7,2.93E7
RLAELQAKH,44.52,1064.6090,9,-2.7,355.8760,26.20,2.53E5,9,5739,FL712_IPP71_TC_2408_ConA_even.raw,4,Q2HJH9|PDCD5_BOVIN,,,2.53E5,2.39E5,1.65E6,
LVHDEHLQH,44.52,1126.5520,9,-0.4,376.5245,26.89,1.48E6,12,5727,FL712_IPP71_TC_2408_ConA_odd_20180117072523.raw,3,tr|E1BH45|E1BH45_BOVIN,,,8.47E5,1.62E6,,1.48E6
SQPLRVIAH,44.52,1019.5876,9,-0.6,510.8008,36.46,1.09E7,10,9593,FL712_IPP71_TC_2408_ConA_even_20180117091528.raw,8,tr|F1MUY3|F1MUY3_BOVIN,,,2.22E7,1.85E7,7.8E6,1.01E7
AQADFAKVL,44.52,961.5233,9,0.5,481.7691,57.67,1.57E7,11,18009,FL712_IPP71_TC_2408_ConA_odd.raw,5,tr|Q3SZ99|Q3SZ99_BOVIN,,,,3.9E6,1.57E7,1.87E7
NSIAAHVMH,44.52,978.4705,9,1.0,490.2430,33.65,2.21E6,12,8433,FL712_IPP71_TC_2408_ConA_odd_20180117072523.raw,2,tr|F1MY28|F1MY28_BOVIN,,,,,,2.47E6
NFFDKLQQY,44.51,1201.5768,9,0.0,601.7957,73.50,1.02E6,12,24151,FL712_IPP71_TC_2408_ConA_odd_20180117072523.raw,1,tr|Q32L46|Q32L46_BOVIN,,,,,,1.02E6
ALKKKIAAY,44.50,1004.6382,9,1.4,503.3271,28.16,5.33E6,12,6236,FL712_IPP71_TC_2408_ConA_odd_20180117072523.raw,4,tr|G3MY43|G3MY43_BOVIN:tr|E1BER4|E1BER4_BOVIN,,,,,3.95E6,7.77E6
TYSLGSALRPT,44.50,1164.6139,11,0.8,583.3147,56.31,4.52E5,12,17348,FL712_IPP71_TC_2408_ConA_odd_20180117072523.raw,1,P48616|VIME_BOVIN,,,,,,4.52E5
RIKKGSHRW,44.50,1166.6785,9,-1.2,389.8996,21.86,7.75E5,9,4039,FL712_IPP71_TC_2408_ConA_even.raw,3,tr|F1N6I8|F1N6I8_BOVIN,,,7.75E5,1.04E6,,1.84E6
VIVDKDFSH,44.49,1058.5397,9,0.0,530.2771,37.00,4.59E6,9,10023,FL712_IPP71_TC_2408_ConA_even.raw,7,tr|F1MWD3|F1MWD3_BOVIN,,,1.3E7,4.93E6,2.08E6,3.9E6
KLPSPSHHLW,44.49,1200.6404,10,-3.0,401.2195,38.93,5.72E5,9,10785,FL712_IPP71_TC_2408_ConA_even.raw,1,tr|F1MQ56|F1MQ56_BOVIN,,,5.72E5,,,
KLLANKTPHTW,44.48,1307.7350,11,-1.1,436.9185,35.88,1.12E6,12,9323,FL712_IPP71_TC_2408_ConA_odd_20180117072523.raw,2,Q1RMS6|INT7_BOVIN,,,,,1.1E6,1.12E6
SLAPPPPPY,44.48,937.4908,9,1.4,938.4995,65.33,6.89E5,11,21007,FL712_IPP71_TC_2408_ConA_odd.raw,3,tr|E1B777|E1B777_BOVIN,,,,,6.89E5,9.86E5
TLLIKTVETR,44.48,1172.7129,10,2.0,587.3649,42.60,2.78E6,11,12191,FL712_IPP71_TC_2408_ConA_odd.raw,5,P48616|VIME_BOVIN,,,1.69E5,,6.01E6,3.61E6
RFVNVVPTFGKKKGPNANS,44.47,2059.1326,19,4.0,687.3876,38.18,1.2E5,9,10491,FL712_IPP71_TC_2408_ConA_even.raw,2,tr|Q3SZG2|Q3SZG2_BOVIN,,,2.92E6,,,
GQVSAWQQHH,44.46,1176.5425,10,2.5,589.2800,30.79,6.76E5,12,7286,FL712_IPP71_TC_2408_ConA_odd_20180117072523.raw,2,tr|Q6Q757|Q6Q757_BOVIN:A2VDZ3|MEF2A_BOVIN:tr|D2KFG0|D2KFG0_BOVIN,,,,,,1.06E6
GQFPSPHHH,44.45,1042.4733,9,-0.5,1043.4800,24.04,3.36E6,11,4798,FL712_IPP71_TC_2408_ConA_odd.raw,25,Q0VCT9|CITE2_BOVIN,,,1.18E8,2.78E8,1.03E9,1.88E9
VNEATPLPH,44.44,976.4978,9,-1.7,489.2553,41.20,2.19E6,12,11444,FL712_IPP71_TC_2408_ConA_odd_20180117072523.raw,2,tr|E1BKX3|E1BKX3_BOVIN,,,,,1.95E6,2.19E6
VQIYEIEEH,44.44,1158.5557,9,1.4,1159.5646,57.64,1.3E5,11,17996,FL712_IPP71_TC_2408_ConA_odd.raw,3,Q2LL38|AAKG3_BOVIN,,,,,2.22E7,3.23E7
VQIYELEEH,44.44,1158.5557,9,1.4,1159.5646,57.64,1.3E5,11,17996,FL712_IPP71_TC_2408_ConA_odd.raw,3,tr|F1MH48|F1MH48_BOVIN:P58108|AAKG1_BOVIN,,,,,2.22E7,3.23E7
KAKALKAKKAVLKGVH,44.43,1689.1140,16,0.5,423.2860,23.06,1.59E5,11,4432,FL712_IPP71_TC_2408_ConA_odd.raw,1,tr|E1BII3|E1BII3_BOVIN:tr|E1BB71|E1BB71_BOVIN:Q24JY1|RL23A_BOVIN:tr|S5G966|S5G966_BOVIN:tr|E1BED6|E1BED6_BOVIN,,,,,1.59E5,
TQYDIHLVH,44.43,1124.5614,9,-0.9,563.2875,46.46,3.75E6,11,13621,FL712_IPP71_TC_2408_ConA_odd.raw,6,tr|F1N0P2|F1N0P2_BOVIN:tr|A1L507|A1L507_BOVIN,,,7.22E6,8.22E6,7.09E7,8.2E7
AIADIYTEH,44.42,1031.4923,9,0.9,1032.5005,53.18,1.08E6,10,16184,FL712_IPP71_TC_2408_ConA_even_20180117091528.raw,6,Q2KJH4|WDR1_BOVIN,,,2.09E7,4.29E7,1.49E6,
RVSDYKHHW,44.41,1226.5945,9,-0.7,409.8718,26.74,1.15E6,9,5958,FL712_IPP71_TC_2408_ConA_even.raw,1,tr|Q32KV9|Q32KV9_BOVIN,,,1.15E6,,,
[truncated: 17,983 more rows]

## Sheet: 2048_Tmp
Peptide,-10lgP,Mass,Length,ppm,m/z,RT,Area,Fraction,Scan,Source File,#Spec,Accession,PTM,AScore,Area [F13],Area [F14],Area [F15],Area [F16]
HAFAGSAAWDDSSRAASGQGLHVTAL,91.20,2582.2261,26,1.2,861.7503,61.28,5.29E6,16,19411,FL713_IPP71_TC_2048_Tpm_odd_20180117121422.raw,4,tr|Q1RMJ1|Q1RMJ1_BOVIN,,,,,3.89E6,2.04E7
SHYEEGPGKNIPFSVENKWRLL,90.10,2599.3184,22,-0.3,650.8367,63.70,1.12E6,14,20629,FL713_IPP71_TC_2048_Tpm_even_20180117140429.raw,2,P00430|COX7C_BOVIN,,,1.97E6,1.12E6,,
AGKDGNNPAENGDAKTDQAQKAEGAGDAK,89.80,2827.2969,29,2.0,707.8329,24.97,6.58E5,13,5269,FL713_IPP71_TC_2048_Tpm_even.raw,1,tr|F2Z4H2|F2Z4H2_BOVIN,,,6.58E5,,,
SHYEEGPGKNIPFSVENKWRLLA,89.68,2670.3555,23,-1.9,668.5948,63.58,1.7E6,14,20580,FL713_IPP71_TC_2048_Tpm_even_20180117140429.raw,3,P00430|COX7C_BOVIN,,,2.64E6,1.7E6,,
SHYEEGPGKNIPFSVENKWRL,87.25,2486.2341,21,0.5,622.5661,58.47,6.25E6,14,18552,FL713_IPP71_TC_2048_Tpm_even_20180117140429.raw,3,P00430|COX7C_BOVIN,,,9.12E6,6.25E6,,
KPVKFLEGELIHDLLTIFVSAK,85.72,2496.4355,22,1.9,625.1174,81.63,3.44E6,15,27242,FL713_IPP71_TC_2048_Tpm_odd.raw,3,Q3T148|EIF3M_BOVIN,,,3.96E6,,3.94E6,
SSSDSAQGSDVSLTVPKV,85.06,1762.8584,18,0.7,882.4371,62.69,1.57E6,16,19971,FL713_IPP71_TC_2048_Tpm_odd_20180117121422.raw,4,tr|Q3YJF9|Q3YJF9_BOVIN:tr|K7QEK6|K7QEK6_BOVIN:tr|H6V5F4|H6V5F4_BOVIN:tr|K7QED0|K7QED0_BOVIN:tr|K7QEC8|K7QEC8_BOVIN:tr|Q3YJH4|Q3YJH4_BOVIN:tr|Q95393|Q95393_BOVIN:tr|K7QEK9|K7QEK9_BOVIN:P13752|HA1A_BOVIN:tr|H6V5F7|H6V5F7_BOVIN:tr|Q3HWF0|Q3HWF0_BOVIN:tr|A0A173FD45|A0A173FD45_BOVI…
HAFAGSAAWDDSSRAASGQGLH,83.84,2197.9888,22,-0.7,733.6697,47.31,1.6E6,16,13955,FL713_IPP71_TC_2048_Tpm_odd_20180117121422.raw,5,tr|Q1RMJ1|Q1RMJ1_BOVIN,,,1.68E7,8.11E6,,1.6E6
GSHSLRYFYTAVSRPGLGEPR,83.36,2349.1978,21,-0.2,588.3066,52.17,2.73E7,16,15774,FL713_IPP71_TC_2048_Tpm_odd_20180117121422.raw,5,tr|Q3YJF9|Q3YJF9_BOVIN:tr|O46712|O46712_BOVIN:tr|Q3YJK7|Q3YJK7_BOVIN:tr|A0A0K1L5Y7|A0A0K1L5Y7_BOVIN:tr|Q95396|Q95396_BOVIN:tr|O78059|O78059_BOVIN:tr|Q56G91|Q56G91_BOVIN:tr|K7QEC5|K7QEC5_BOVIN:tr|K7QEP6|K7QEP6_BOVIN:tr|Q3YJK3|Q3YJK3_BOVIN:tr|Q3YJK6|Q3YJK6_BOVIN:tr|K7QEK6|K7…
SIMSTGIVQGSSGAQGSSGGSSSAH,83.28,2236.0027,25,0.4,1119.0090,51.42,3.73E5,14,15807,FL713_IPP71_TC_2048_Tpm_even_20180117140429.raw,3,tr|F1MBG0|F1MBG0_BOVIN,,,2.55E5,3.73E5,,
GSHSLRYFSTAVSRPGLGEPRFIAVG,82.66,2760.4458,26,-0.3,691.1185,61.80,7E5,14,19869,FL713_IPP71_TC_2048_Tpm_even_20180117140429.raw,1,tr|K7QEK9|K7QEK9_BOVIN:tr|Q3YJF4|Q3YJF4_BOVIN:tr|Q3YFH6|Q3YFH6_BOVIN:tr|K7QE78|K7QE78_BOVIN:tr|O78186|O78186_BOVIN:tr|O77972|O77972_BOVIN:tr|A0A0K1L5K7|A0A0K1L5K7_BOVIN,,,,7E5,,
HQYGHYGYNQRPPYGYY,82.12,2161.9395,17,1.0,721.6545,45.88,3.7E6,14,13597,FL713_IPP71_TC_2048_Tpm_even_20180117140429.raw,4,tr|Q3T050|Q3T050_BOVIN,,,4.32E6,4.94E6,,
AASGDSDQGSDVSLTVPKV,81.98,1831.8799,19,1.1,916.9482,63.64,1.89E5,16,20352,FL713_IPP71_TC_2048_Tpm_odd_20180117121422.raw,1,tr|O46712|O46712_BOVIN:tr|Q3YJK7|Q3YJK7_BOVIN:tr|A0A0K1L5Y7|A0A0K1L5Y7_BOVIN:tr|Q95396|Q95396_BOVIN:tr|O78059|O78059_BOVIN:tr|Q56G91|Q56G91_BOVIN:tr|K7QEC5|K7QEC5_BOVIN:tr|K7QEP6|K7QEP6_BOVIN:tr|Q3YJK3|Q3YJK3_BOVIN:tr|Q3YJK6|Q3YJK6_BOVIN:tr|Q3YJF4|Q3YJF4_BOVIN:tr|O46711|O4671…
IQASSSDSAQGSDVSLTVPKV,81.65,2075.0381,21,4.2,1038.5306,63.85,5.77E5,14,20688,FL713_IPP71_TC_2048_Tpm_even_20180117140429.raw,2,tr|Q3YJF9|Q3YJF9_BOVIN:tr|K7QEK6|K7QEK6_BOVIN:tr|H6V5F4|H6V5F4_BOVIN:tr|K7QED0|K7QED0_BOVIN:tr|K7QEC8|K7QEC8_BOVIN:tr|Q3YJH4|Q3YJH4_BOVIN:tr|Q95393|Q95393_BOVIN:tr|K7QEK9|K7QEK9_BOVIN:P13752|HA1A_BOVIN:tr|H6V5F7|H6V5F7_BOVIN:tr|Q3HWF0|Q3HWF0_BOVIN:tr|A0A173FD45|A0A173FD45…
ASSSDSAQGSDVSLTVPKV,81.63,1833.8955,19,1.7,917.9565,62.28,4.32E5,16,19813,FL713_IPP71_TC_2048_Tpm_odd_20180117121422.raw,2,tr|Q3YJF9|Q3YJF9_BOVIN:tr|K7QEK6|K7QEK6_BOVIN:tr|H6V5F4|H6V5F4_BOVIN:tr|K7QED0|K7QED0_BOVIN:tr|K7QEC8|K7QEC8_BOVIN:tr|Q3YJH4|Q3YJH4_BOVIN:tr|Q95393|Q95393_BOVIN:tr|K7QEK9|K7QEK9_BOVIN:P13752|HA1A_BOVIN:tr|H6V5F7|H6V5F7_BOVIN:tr|Q3HWF0|Q3HWF0_BOVIN:tr|A0A173FD45|A0A173FD45_BOV…
EIKERLAALALYGDYGEFDRKT,81.26,2557.3176,22,0.9,640.3373,67.92,2.1E7,13,22188,FL713_IPP71_TC_2048_Tpm_even.raw,3,TpMuguga_02g00758,,,2.1E7,1.36E7,,
LGKGFGDVGEAKGGSTTGSQFLEQFKT,80.32,2745.3608,27,-0.3,687.3473,63.89,6.7E5,16,20453,FL713_IPP71_TC_2048_Tpm_odd_20180117121422.raw,1,tr|A6QLT5|A6QLT5_BOVIN,,,,,,6.7E5
GQKPWSQHYHQGYY,80.19,1777.7960,14,-0.2,889.9051,37.80,6.2E5,16,10143,FL713_IPP71_TC_2048_Tpm_odd_20180117121422.raw,7,tr|A2VDN7|A2VDN7_BOVIN,,,,,1.32E7,1.17E7
GSHSLRYFYTAVSRPGLG,79.06,1967.0013,18,0.0,656.6744,55.86,6.01E6,16,17245,FL713_IPP71_TC_2048_Tpm_odd_20180117121422.raw,3,tr|Q3YJF9|Q3YJF9_BOVIN:tr|O46712|O46712_BOVIN:tr|Q3YJK7|Q3YJK7_BOVIN:tr|A0A0K1L5Y7|A0A0K1L5Y7_BOVIN:tr|Q95396|Q95396_BOVIN:tr|O78059|O78059_BOVIN:tr|Q56G91|Q56G91_BOVIN:tr|K7QEC5|K7QEC5_BOVIN:tr|K7QEP6|K7QEP6_BOVIN:tr|Q3YJK3|Q3YJK3_BOVIN:tr|Q3YJK6|Q3YJK6_BOVIN:tr|K7QEK6|K7QEK6…
AQELHTLEVTGQETVAQIKAH,78.81,2302.1917,21,4.4,768.4079,61.46,2.5E5,16,19486,FL713_IPP71_TC_2048_Tpm_odd_20180117121422.raw,4,tr|Q3SZG2|Q3SZG2_BOVIN,,,,,1.79E6,2.5E5
GSYVGQHSQGLGGH,78.77,1382.6327,14,1.1,692.3244,32.16,2E5,16,7880,FL713_IPP71_TC_2048_Tpm_odd_20180117121422.raw,1,tr|A4FUZ2|A4FUZ2_BOVIN,,,,,,2E5
SQHSKGSKSPDWLMH,78.66,1723.8101,15,0.7,431.9601,31.20,1.12E7,15,7534,FL713_IPP71_TC_2048_Tpm_odd.raw,6,P82908|RT36_BOVIN,,,9.05E5,8.73E5,1.45E7,1.1E7
GSHSLRYFYTAVSRPGLGEPRFISVG,78.51,2852.4722,26,1.9,714.1266,66.60,3.01E6,13,21669,FL713_IPP71_TC_2048_Tpm_even.raw,3,tr|Q3YJF9|Q3YJF9_BOVIN:tr|O46712|O46712_BOVIN:tr|Q3YJK7|Q3YJK7_BOVIN:tr|A0A0K1L5Y7|A0A0K1L5Y7_BOVIN:tr|Q95396|Q95396_BOVIN:tr|O78059|O78059_BOVIN:tr|Q56G91|Q56G91_BOVIN:tr|K7QEC5|K7QEC5_BOVIN:tr|K7QEP6|K7QEP6_BOVIN:tr|Q3YJK3|Q3YJK3_BOVIN:tr|Q3YJK6|Q3YJK6_BOVIN:tr|Q3YJH7|Q3YJH7_BOVIN…
YIQASSSDSAQGSDVSLTVPKV,78.45,2238.1016,22,1.6,1120.0598,66.58,2.47E5,14,21774,FL713_IPP71_TC_2048_Tpm_even_20180117140429.raw,1,tr|Q3YJF9|Q3YJF9_BOVIN:tr|K7QEK6|K7QEK6_BOVIN:tr|H6V5F4|H6V5F4_BOVIN:tr|K7QED0|K7QED0_BOVIN:tr|K7QEC8|K7QEC8_BOVIN:tr|Q3YJH4|Q3YJH4_BOVIN:tr|Q95393|Q95393_BOVIN:tr|K7QEK9|K7QEK9_BOVIN:P13752|HA1A_BOVIN:tr|H6V5F7|H6V5F7_BOVIN:tr|Q3HWF0|Q3HWF0_BOVIN:tr|A0A173FD45|A0A173FD4…
IQRPPKIQVYSRHPPED,78.37,2059.0962,17,0.4,687.3729,35.75,3.82E6,15,9365,FL713_IPP71_TC_2048_Tpm_odd.raw,13,P01888|B2MG_BOVIN,,,8.32E6,8.32E6,2.56E8,2.54E8
TLFSASDYEVAPPEYH,78.09,1824.8206,16,0.3,913.4178,74.44,4.99E6,16,24640,FL713_IPP71_TC_2048_Tpm_odd_20180117121422.raw,2,tr|F1N4R2|F1N4R2_BOVIN,,,,,3.41E6,4.99E6
HVTLEQPRIVKWDRDL,77.87,2004.0905,16,0.7,502.0302,53.49,2.94E6,16,16296,FL713_IPP71_TC_2048_Tpm_odd_20180117121422.raw,2,P01888|B2MG_BOVIN,,,,,,3.08E6
ASGDSDQGSDVSLTVPKV,77.85,1760.8428,18,2.5,881.4308,63.05,4.5E5,15,20102,FL713_IPP71_TC_2048_Tpm_odd.raw,2,tr|O46712|O46712_BOVIN:tr|Q3YJK7|Q3YJK7_BOVIN:tr|A0A0K1L5Y7|A0A0K1L5Y7_BOVIN:tr|Q95396|Q95396_BOVIN:tr|O78059|O78059_BOVIN:tr|Q56G91|Q56G91_BOVIN:tr|K7QEC5|K7QEC5_BOVIN:tr|K7QEP6|K7QEP6_BOVIN:tr|Q3YJK3|Q3YJK3_BOVIN:tr|Q3YJK6|Q3YJK6_BOVIN:tr|Q3YJF4|Q3YJF4_BOVIN:tr|O46711|O46711_BOVIN:tr|Q3YJH6…
GNYIQASSSDSAQGSDVSLTVPKV,77.28,2409.1660,24,0.5,1205.5909,69.07,1.52E5,14,22760,FL713_IPP71_TC_2048_Tpm_even_20180117140429.raw,3,tr|K7QED0|K7QED0_BOVIN:tr|K7QEC8|K7QEC8_BOVIN:tr|Q3YJH4|Q3YJH4_BOVIN:tr|Q95393|Q95393_BOVIN:P13752|HA1A_BOVIN,,,2.27E5,1.52E5,,
SSDSAQGSDVSLTVPKV,77.16,1675.8264,17,-1.8,838.9189,62.82,4.35E5,16,20024,FL713_IPP71_TC_2048_Tpm_odd_20180117121422.raw,1,tr|Q3YJF9|Q3YJF9_BOVIN:tr|K7QEK6|K7QEK6_BOVIN:tr|H6V5F4|H6V5F4_BOVIN:tr|K7QED0|K7QED0_BOVIN:tr|Q3YJH7|Q3YJH7_BOVIN:tr|K7QEC8|K7QEC8_BOVIN:tr|Q3YJH4|Q3YJH4_BOVIN:tr|Q95393|Q95393_BOVIN:tr|K7QEK9|K7QEK9_BOVIN:tr|Q3YJJ3|Q3YJJ3_BOVIN:P13752|HA1A_BOVIN:tr|H6V5F7|H6V5F7_BOVIN:tr|Q3H…
GSHSLRYFSTAVSRPGLGEPRF,76.91,2420.2349,22,-0.1,606.0659,53.91,7.17E6,13,16690,FL713_IPP71_TC_2048_Tpm_even.raw,4,tr|K7QEK9|K7QEK9_BOVIN:tr|Q3YJF4|Q3YJF4_BOVIN:tr|H6V5F7|H6V5F7_BOVIN:tr|Q3YFH6|Q3YFH6_BOVIN:tr|K7QE78|K7QE78_BOVIN:tr|O78186|O78186_BOVIN:tr|O77972|O77972_BOVIN:tr|A0A0K1L5K7|A0A0K1L5K7_BOVIN:tr|A0A023JCX1|A0A023JCX1_BOVIN,,,7.47E6,,,9.12E4
PQPRSKKKTKAPQDVDMEDLEDKS,76.82,2769.3967,24,0.1,693.3565,33.10,4.32E5,14,8487,FL713_IPP71_TC_2048_Tpm_even_20180117140429.raw,2,tr|Q2TBU1|Q2TBU1_BOVIN,,,2.53E5,4.32E5,,
ATHEDAVAAMSKDKANMQH,76.43,2053.9309,19,-0.8,685.6504,31.74,5.55E5,13,7958,FL713_IPP71_TC_2048_Tpm_even.raw,3,tr|E1BF20|E1BF20_BOVIN,,,4.05E6,5.04E5,,
VTYVPVTTFKNLQTVNVDEN,76.29,2280.1638,20,0.9,1141.0902,75.70,2.03E6,16,25131,FL713_IPP71_TC_2048_Tpm_odd_20180117121422.raw,4,Q56JX3|RL31_BOVIN,,,,,1.8E6,2.03E6
SGDSDQGSDVSLTVPKV,76.13,1689.8057,17,1.6,845.9115,63.31,8.79E5,15,20201,FL713_IPP71_TC_2048_Tpm_odd.raw,2,tr|O46712|O46712_BOVIN:tr|Q3YJK7|Q3YJK7_BOVIN:tr|A0A0K1L5Y7|A0A0K1L5Y7_BOVIN:tr|Q95396|Q95396_BOVIN:tr|O78059|O78059_BOVIN:tr|Q56G91|Q56G91_BOVIN:tr|K7QEC5|K7QEC5_BOVIN:tr|K7QEP6|K7QEP6_BOVIN:tr|Q3YJK3|Q3YJK3_BOVIN:tr|Q3YJK6|Q3YJK6_BOVIN:tr|Q3YJF4|Q3YJF4_BOVIN:tr|O46711|O46711_BOVIN:tr|Q3YJH6…
VVVTEIPKEEKDPGMGGMGGMGGGMGGGMF,75.92,2911.3047,30,-0.5,971.4417,75.56,2.62E6,14,25320,FL713_IPP71_TC_2048_Tpm_even_20180117140429.raw,2,tr|F1MUZ9|F1MUZ9_BOVIN:P31081|CH60_BOVIN,,,3.5E6,2.62E6,,
GSHSLRYFSTAVSRPGLGEPRFIA,75.54,2604.3560,24,0.7,652.0967,58.88,8.75E5,14,18710,FL713_IPP71_TC_2048_Tpm_even_20180117140429.raw,2,tr|K7QEK9|K7QEK9_BOVIN:tr|Q3YJF4|Q3YJF4_BOVIN:tr|Q3YFH6|Q3YFH6_BOVIN:tr|K7QE78|K7QE78_BOVIN:tr|O78186|O78186_BOVIN:tr|O77972|O77972_BOVIN:tr|A0A0K1L5K7|A0A0K1L5K7_BOVIN,,,1.28E6,8.75E5,,
RVFDHKQGTYGGY,75.30,1526.7266,13,1.2,764.3715,33.58,5.98E6,15,8493,FL713_IPP71_TC_2048_Tpm_odd.raw,8,Q3SYW6|EIF3C_BOVIN,,,1.76E8,2.3E8,8.86E7,1.21E8
SQVENATASHVENEYSQPPRNSQISAYPALEGALH,75.11,3793.7932,35,1.3,949.4568,62.46,1.41E6,16,19883,FL713_IPP71_TC_2048_Tpm_odd_20180117121422.raw,2,P19238|CD5_BOVIN,,,,,1.04E6,1.41E6
SLFTASDYKVASAEYH,74.70,1787.8365,16,0.0,894.9255,59.77,5.02E5,16,18808,FL713_IPP71_TC_2048_Tpm_odd_20180117121422.raw,8,tr|A6H7C1|A6H7C1_BOVIN,,,1.89E6,2.44E6,3.22E6,5.07E6
FQQMWISKQEYDESGPSIVH,74.60,2408.1106,20,1.0,803.7116,65.85,,16,21234,FL713_IPP71_TC_2048_Tpm_odd_20180117121422.raw,1,P63258|ACTG_BOVIN,,,,,,
DEEATGTIQEDYLREL,74.34,1880.8639,16,1.2,941.4404,80.69,1.89E5,16,27053,FL713_IPP71_TC_2048_Tpm_odd_20180117121422.raw,2,A4IF97|ML12B_BOVIN:Q5E9E2|MYL9_BOVIN,,,,,1.2E5,1.89E5
IVYKIRSADKRSKALKASSAAPAHGHH,74.17,2898.6052,27,1.4,725.6596,28.13,4.54E6,14,6505,FL713_IPP71_TC_2048_Tpm_even_20180117140429.raw,1,P14790|68MP_BOVIN,,,,4.54E6,,
GSHSLRYFYTAVSRPGL,74.14,1909.9799,17,1.5,637.6682,57.19,1.72E6,16,17779,FL713_IPP71_TC_2048_Tpm_odd_20180117121422.raw,2,tr|Q3YJF9|Q3YJF9_BOVIN:tr|O46712|O46712_BOVIN:tr|Q3YJK7|Q3YJK7_BOVIN:tr|A0A0K1L5Y7|A0A0K1L5Y7_BOVIN:tr|Q95396|Q95396_BOVIN:tr|O78059|O78059_BOVIN:tr|Q56G91|Q56G91_BOVIN:tr|K7QEC5|K7QEC5_BOVIN:tr|K7QEP6|K7QEP6_BOVIN:tr|Q3YJK3|Q3YJK3_BOVIN:tr|Q3YJK6|Q3YJK6_BOVIN:tr|K7QEK6|K7QEK6_…
GNNPAENGDAKTDQAQKAEGAGDAK,73.96,2456.1162,25,2.9,819.7150,26.03,5.51E5,13,5694,FL713_IPP71_TC_2048_Tpm_even.raw,1,tr|F2Z4H2|F2Z4H2_BOVIN,,,5.51E5,,,
GSHSLRYFYTAVSRPGLGEPRF,73.56,2496.2661,22,0.8,625.0743,60.43,3.38E7,13,19249,FL713_IPP71_TC_2048_Tpm_even.raw,3,tr|Q3YJF9|Q3YJF9_BOVIN:tr|O46712|O46712_BOVIN:tr|Q3YJK7|Q3YJK7_BOVIN:tr|A0A0K1L5Y7|A0A0K1L5Y7_BOVIN:tr|Q95396|Q95396_BOVIN:tr|O78059|O78059_BOVIN:tr|Q56G91|Q56G91_BOVIN:tr|K7QEC5|K7QEC5_BOVIN:tr|K7QEP6|K7QEP6_BOVIN:tr|Q3YJK3|Q3YJK3_BOVIN:tr|Q3YJK6|Q3YJK6_BOVIN:tr|K7QEK6|K7QEK6_BOVIN:tr|…
SQYTSSGSVSSSGSKSH,73.11,1671.7336,17,2.2,836.8759,25.68,3.93E5,14,5511,FL713_IPP71_TC_2048_Tpm_even_20180117140429.raw,3,tr|E1B7Q6|E1B7Q6_BOVIN,,,,3.72E6,6.04E4,
GQSSGSSNFGGFPTASH,72.86,1623.6913,17,-0.5,812.8525,51.19,3.68E5,15,15386,FL713_IPP71_TC_2048_Tpm_odd.raw,1,Q2TA45|AGFG1_BOVIN,,,,,3.68E5,
QQMWISKQEYDESGPSIVH,72.75,2261.0422,19,0.6,754.6885,60.12,9.03E5,16,18947,FL713_IPP71_TC_2048_Tpm_odd_20180117121422.raw,5,P63258|ACTG_BOVIN,,,7.93E5,,8.55E5,9.03E5
YQYDDINDDPYGFSTGSGERDLLLSH,72.37,2976.3049,26,0.4,993.1093,79.34,7.29E6,13,26576,FL713_IPP71_TC_2048_Tpm_even.raw,4,TpMuguga_01g01122,,,7.29E6,4.49E6,,
ERLAALALYGDYGEFDRKT,72.29,2187.0959,19,-0.3,730.0391,66.29,5.1E6,14,21657,FL713_IPP71_TC_2048_Tpm_even_20180117140429.raw,3,TpMuguga_02g00758,,,5.99E6,5.1E6,,
GGFGERGVGGGGGPLSH,72.19,1496.7120,17,-0.4,499.9111,42.24,6.83E6,16,11924,FL713_IPP71_TC_2048_Tpm_odd_20180117121422.raw,7,tr|A4FUZ2|A4FUZ2_BOVIN,,,2.13E6,2.41E6,5.16E6,8E6
GDAKTDQAQKAEGAGDAK,71.69,1759.8336,18,0.5,587.6188,23.33,1.08E6,14,4564,FL713_IPP71_TC_2048_Tpm_even_20180117140429.raw,2,tr|F2Z4H2|F2Z4H2_BOVIN,,,3.8E5,1.08E6,,
YQEFTDHLVKTH,71.54,1516.7310,12,1.8,759.3741,42.65,2.52E6,16,12089,FL713_IPP71_TC_2048_Tpm_odd_20180117121422.raw,3,O18789|RS2_BOVIN,,,,,3.26E7,4.91E7
GSHSLRYFYTAVSRPGLGE,71.53,2096.0439,19,-0.3,699.6884,57.48,1.88E5,16,17895,FL713_IPP71_TC_2048_Tpm_odd_20180117121422.raw,1,tr|Q3YJF9|Q3YJF9_BOVIN:tr|O46712|O46712_BOVIN:tr|Q3YJK7|Q3YJK7_BOVIN:tr|A0A0K1L5Y7|A0A0K1L5Y7_BOVIN:tr|Q95396|Q95396_BOVIN:tr|O78059|O78059_BOVIN:tr|Q56G91|Q56G91_BOVIN:tr|K7QEC5|K7QEC5_BOVIN:tr|K7QEP6|K7QEP6_BOVIN:tr|Q3YJK3|Q3YJK3_BOVIN:tr|Q3YJK6|Q3YJK6_BOVIN:tr|K7QEK6|K7QE…
SDSAQGSDVSLTVPKV,71.52,1588.7944,16,0.1,795.4045,63.22,5.68E5,16,20184,FL713_IPP71_TC_2048_Tpm_odd_20180117121422.raw,3,tr|Q3YJF9|Q3YJF9_BOVIN:tr|K7QEK6|K7QEK6_BOVIN:tr|H6V5F4|H6V5F4_BOVIN:tr|K7QED0|K7QED0_BOVIN:tr|Q3YJH7|Q3YJH7_BOVIN:tr|K7QEC8|K7QEC8_BOVIN:tr|Q3YJH4|Q3YJH4_BOVIN:tr|Q95393|Q95393_BOVIN:tr|K7QEK9|K7QEK9_BOVIN:tr|Q3YJK0|Q3YJK0_BOVIN:tr|Q3YJJ3|Q3YJJ3_BOVIN:P13752|HA1A_BOVIN:tr|H6V5F…
GSHSLRYFYTAVSRPG,71.44,1796.8958,16,0.7,599.9730,48.59,5.02E6,16,14365,FL713_IPP71_TC_2048_Tpm_odd_20180117121422.raw,5,tr|Q3YJF9|Q3YJF9_BOVIN:tr|O46712|O46712_BOVIN:tr|Q3YJK7|Q3YJK7_BOVIN:tr|A0A0K1L5Y7|A0A0K1L5Y7_BOVIN:tr|Q95396|Q95396_BOVIN:tr|O78059|O78059_BOVIN:tr|Q56G91|Q56G91_BOVIN:tr|K7QEC5|K7QEC5_BOVIN:tr|K7QEP6|K7QEP6_BOVIN:tr|Q3YJK3|Q3YJK3_BOVIN:tr|Q3YJK6|Q3YJK6_BOVIN:tr|K7QEK6|K7QEK6_B…
YAYGQYNMPYPPVYH,71.37,1861.8134,15,1.2,931.9151,71.75,7.92E4,16,23575,FL713_IPP71_TC_2048_Tpm_odd_20180117121422.raw,1,tr|E1BKM4|E1BKM4_BOVIN,,,,,,7.92E4
QQ(+.98)MWISKQEYDESGPSIVH,71.34,2262.0264,19,2.4,755.0179,61.57,6.45E6,15,19511,FL713_IPP71_TC_2048_Tpm_odd.raw,6,P63258|ACTG_BOVIN,Deamidation (NQ),Q2:Deamidation (NQ):11.06,1.58E6,1.45E6,6.45E6,9.95E6
YVGEIIGKRGIIGYDV,71.11,1750.9617,16,0.3,876.4884,67.30,7.42E5,16,21813,FL713_IPP71_TC_2048_Tpm_odd_20180117121422.raw,3,Q28852|ATP5L_BOVIN:tr|A0A0N4STN0|A0A0N4STN0_BOVIN,,,,,7.61E5,4.7E6
NEVFPETKLDKKKYPYWPHRPIETL,70.62,3127.6494,25,-1.7,782.9183,55.07,4.72E6,13,17152,FL713_IPP71_TC_2048_Tpm_even.raw,4,P13620|ATP5H_BOVIN,,,4.72E6,1.92E6,,
SIFDANESGFESYEDLPQH,70.34,2183.9282,19,2.7,1092.9744,80.94,9.87E4,15,26977,FL713_IPP71_TC_2048_Tpm_odd.raw,1,Q24K09|DNMT1_BOVIN,,,,,9.87E4,
HIHKSLIGKKGQQKTV,70.24,1801.0686,16,0.9,451.2748,24.41,2.13E6,16,4758,FL713_IPP71_TC_2048_Tpm_odd_20180117121422.raw,3,P0C0S4|H2AZ_BOVIN:tr|F1MT45|F1MT45_BOVIN,,,,,3.11E6,2.13E6
SQDSTYQGERAYQH,70.08,1668.7128,14,-0.4,835.3633,30.87,8.4E5,16,7360,FL713_IPP71_TC_2048_Tpm_odd_20180117121422.raw,3,tr|E1BEK9|E1BEK9_BOVIN,,,,,2.12E6,8.4E5
SQYEALKEDWRTLGTQH,69.72,2060.9915,17,1.7,688.0056,57.17,6.05E6,16,17772,FL713_IPP71_TC_2048_Tpm_odd_20180117121422.raw,7,tr|F6RMH4|F6RMH4_BOVIN,,,,9.23E5,2.59E7,2.39E7
ANVMSSQLHSLTH,69.67,1423.6877,13,1.6,712.8523,44.68,1.05E6,15,12933,FL713_IPP71_TC_2048_Tpm_odd.raw,3,Q2KII6|NGDN_BOVIN,,,,,4.2E6,7.45E5
ASLLTTTNQHSSSLGGLSH,69.55,1909.9493,19,2.9,955.9847,49.26,3.42E4,15,14622,FL713_IPP71_TC_2048_Tpm_odd.raw,3,tr|A6QLT5|A6QLT5_BOVIN,,,,,1.23E6,1.04E6
SIFSSSEDDMVVAPVTH,69.37,1819.8298,17,3.3,910.9252,76.13,9.47E4,16,25302,FL713_IPP71_TC_2048_Tpm_odd_20180117121422.raw,1,A0JN51|ELF1_BOVIN,,,,,,9.47E4
GSHSLRYFSTAVSRPGLEEPRF,69.33,2492.2559,22,1.7,624.0723,56.61,1.5E6,14,17816,FL713_IPP71_TC_2048_Tpm_even_20180117140429.raw,2,tr|K7QEC8|K7QEC8_BOVIN:tr|Q3YJH4|Q3YJH4_BOVIN:tr|Q95393|Q95393_BOVIN:tr|O46711|O46711_BOVIN:tr|Q3YJH6|Q3YJH6_BOVIN:tr|Q3YJH5|Q3YJH5_BOVIN:tr|Q3YJM2|Q3YJM2_BOVIN:tr|K7QEC3|K7QEC3_BOVIN,,,1.75E6,1.5E6,,
SSYNESKRSESLMDIH,69.20,1881.8527,16,0.8,628.2920,40.70,1.32E7,16,11305,FL713_IPP71_TC_2048_Tpm_odd_20180117121422.raw,5,tr|Q1JPL1|Q1JPL1_BOVIN,,,,,1.15E7,2.17E7
DSDQGSDVSLTVPKV,69.01,1545.7522,15,0.7,773.8839,68.52,7.14E5,16,22303,FL713_IPP71_TC_2048_Tpm_odd_20180117121422.raw,2,tr|O46712|O46712_BOVIN:tr|Q3YJK7|Q3YJK7_BOVIN:tr|A0A0K1L5Y7|A0A0K1L5Y7_BOVIN:tr|Q95396|Q95396_BOVIN:tr|O78059|O78059_BOVIN:tr|Q56G91|Q56G91_BOVIN:tr|K7QEC5|K7QEC5_BOVIN:tr|K7QEP6|K7QEP6_BOVIN:tr|Q3YJK3|Q3YJK3_BOVIN:tr|Q3YJK6|Q3YJK6_BOVIN:tr|Q3YJF4|Q3YJF4_BOVIN:tr|O46711|O46711_BO…
SQGYNQWQQGQFWGQKPWSQH,68.94,2604.1682,21,1.3,869.0645,66.72,4.24E6,13,21717,FL713_IPP71_TC_2048_Tpm_even.raw,4,tr|A2VDN7|A2VDN7_BOVIN,,,4.24E6,2.79E6,,1.3E5
KQEYDESGPSIVH,68.89,1487.6892,13,-0.3,744.8516,39.45,1.2E6,14,11029,FL713_IPP71_TC_2048_Tpm_even_20180117140429.raw,4,P63258|ACTG_BOVIN,,,3.85E6,5.31E6,,
PKRKAEGDAKGDKAKVKD,68.67,1940.0802,18,0.0,486.0273,20.49,2.15E6,14,3436,FL713_IPP71_TC_2048_Tpm_even_20180117140429.raw,3,tr|F2Z4H2|F2Z4H2_BOVIN,,,9.11E5,4.96E6,,
AHEPEPESGSQPRPAVL,68.58,1799.8801,17,1.6,600.9683,41.85,1.21E6,16,11768,FL713_IPP71_TC_2048_Tpm_odd_20180117121422.raw,2,tr|G3X6B3|G3X6B3_BOVIN:tr|G3X6B2|G3X6B2_BOVIN,,,,,8.61E5,1.21E6
VQHDAVEGILIIH,68.56,1442.7881,13,0.8,722.4019,63.62,1.15E6,16,20346,FL713_IPP71_TC_2048_Tpm_odd_20180117121422.raw,5,tr|E1B738|E1B738_BOVIN,,,9.43E4,,2.04E7,1.84E7
GQYGNPLNKYIRH,68.36,1558.8004,13,1.2,780.4084,43.62,9.31E5,15,12512,FL713_IPP71_TC_2048_Tpm_odd.raw,11,Q10741|ADA10_BOVIN,,,4.41E7,4.24E7,4.06E7,5.71E7
AQYPTGQDKGDFTSH,68.33,1650.7274,15,1.1,826.3719,37.81,2.14E6,14,10376,FL713_IPP71_TC_2048_Tpm_even_20180117140429.raw,6,tr|E1B8T3|E1B8T3_BOVIN,,,7.7E6,1.36E7,1.19E6,1.32E6
HWTDAGQLTPALLH,68.27,1558.7892,14,-1.2,520.6030,65.65,1.69E6,16,21157,FL713_IPP71_TC_2048_Tpm_odd_20180117121422.raw,3,tr|A4FUZ2|A4FUZ2_BOVIN,,,,,2.03E5,1.69E6
AKTDQAQKAEGAGDAK,68.12,1587.7852,16,0.8,794.9005,21.76,7.99E5,14,3939,FL713_IPP71_TC_2048_Tpm_even_20180117140429.raw,3,tr|F2Z4H2|F2Z4H2_BOVIN,,,2.19E6,6.4E6,,
TPPVLVHNQL,68.12,1116.6292,10,1.4,1117.6379,50.35,6.25E4,15,15058,FL713_IPP71_TC_2048_Tpm_odd.raw,3,tr|E1BNF6|E1BNF6_BOVIN:tr|F1MRK2|F1MRK2_BOVIN,,,,,3.37E7,3.73E7
GQHSQGLGGHYA,68.10,1210.5479,12,1.1,606.2819,29.30,1.59E6,16,6725,FL713_IPP71_TC_2048_Tpm_odd_20180117121422.raw,3,tr|A4FUZ2|A4FUZ2_BOVIN,,,,7.59E5,9.03E5,1.59E6
TQYDVELFQRIEH,67.99,1676.8158,13,-0.3,839.4149,66.75,6.19E5,16,21594,FL713_IPP71_TC_2048_Tpm_odd_20180117121422.raw,4,Q29S22|DDX47_BOVIN,,,,,1.29E7,1.73E7
GSHSLRYFYTAVSRPGLGEPRFIS,67.71,2696.3823,24,1.5,675.1039,63.03,1.35E6,14,20362,FL713_IPP71_TC_2048_Tpm_even_20180117140429.raw,1,tr|Q3YJF9|Q3YJF9_BOVIN:tr|O46712|O46712_BOVIN:tr|Q3YJK7|Q3YJK7_BOVIN:tr|A0A0K1L5Y7|A0A0K1L5Y7_BOVIN:tr|Q95396|Q95396_BOVIN:tr|O78059|O78059_BOVIN:tr|Q56G91|Q56G91_BOVIN:tr|K7QEC5|K7QEC5_BOVIN:tr|K7QEP6|K7QEP6_BOVIN:tr|Q3YJK3|Q3YJK3_BOVIN:tr|Q3YJK6|Q3YJK6_BOVIN:tr|Q3YJH7…
TPMLMRALPMAGPEPM,67.49,1741.8387,16,0.2,871.9268,80.85,5.56E5,14,27407,FL713_IPP71_TC_2048_Tpm_even_20180117140429.raw,2,tr|Q29630|Q29630_BOVIN,,,6.25E5,5.56E5,,
TQAASGDSDQGSDVSLTVPKV,67.47,2060.9861,21,1.5,1031.5018,62.33,1.27E5,15,19812,FL713_IPP71_TC_2048_Tpm_odd.raw,2,tr|O46712|O46712_BOVIN:tr|Q3YJK7|Q3YJK7_BOVIN:tr|A0A0K1L5Y7|A0A0K1L5Y7_BOVIN:tr|Q95396|Q95396_BOVIN:tr|O78059|O78059_BOVIN:tr|Q56G91|Q56G91_BOVIN:tr|K7QEC5|K7QEC5_BOVIN:tr|K7QEP6|K7QEP6_BOVIN:tr|Q3YJK3|Q3YJK3_BOVIN:tr|Q3YJK6|Q3YJK6_BOVIN:tr|Q3YJF4|Q3YJF4_BOVIN:tr|O46711|O46711_BOVIN:tr|Q…
ELRPTLNELGISTPEELGLDKV,67.31,2422.2954,22,1.7,808.4405,80.96,6.92E5,13,27203,FL713_IPP71_TC_2048_Tpm_even.raw,1,P00426|COX5A_BOVIN,,,6.92E5,,,
TQHPTDANATSSRSH,67.16,1608.7240,15,-0.9,537.2481,21.40,6.53E5,16,3570,FL713_IPP71_TC_2048_Tpm_odd_20180117121422.raw,1,tr|E1BC46|E1BC46_BOVIN,,,,,,6.53E5
AQAHVLKKAVGH,67.12,1257.7306,12,0.1,629.8726,24.68,4.61E6,14,5110,FL713_IPP71_TC_2048_Tpm_even_20180117140429.raw,7,A5PK19|MET13_BOVIN,,,1.26E7,3.42E7,6.12E6,1.05E7
FTRILKHGAKDKDD,67.11,1642.8790,14,-1.0,411.7266,26.08,7.24E6,16,5424,FL713_IPP71_TC_2048_Tpm_odd_20180117121422.raw,3,A4IF97|ML12B_BOVIN:Q5E9E2|MYL9_BOVIN:tr|A1L5B0|A1L5B0_BOVIN:tr|Q1LZF9|Q1LZF9_BOVIN,,,,,8.07E6,7.24E6
SAFYDSELFRMH,67.09,1501.6660,12,0.7,751.8408,69.21,5.83E6,16,22563,FL713_IPP71_TC_2048_Tpm_odd_20180117121422.raw,12,tr|F1N506|F1N506_BOVIN,,,3.27E7,3.7E7,3.85E6,2.82E7
RVFDHKQGTYG,66.88,1306.6418,11,0.4,654.3284,27.29,1.18E6,15,5969,FL713_IPP71_TC_2048_Tpm_odd.raw,5,Q3SYW6|EIF3C_BOVIN,,,2.4E6,,1.6E7,2.88E7
RDKLPQPGQVDPLSH,66.79,1685.8849,15,0.3,562.9691,44.00,2.89E6,15,12663,FL713_IPP71_TC_2048_Tpm_odd.raw,2,tr|A0A140T8D2|A0A140T8D2_BOVIN,,,,,2.89E6,4.56E6
GQSGAGNNWAKGH,66.76,1282.5803,13,0.8,642.2980,26.95,1.61E6,16,5776,FL713_IPP71_TC_2048_Tpm_odd_20180117121422.raw,7,Q2KJD0|TBB5_BOVIN:Q3ZBU7|TBB4A_BOVIN:Q3MHM5|TBB4B_BOVIN:tr|G3X7R7|G3X7R7_BOVIN:tr|G3N1W7|G3N1W7_BOVIN:Q2T9S0|TBB3_BOVIN:TpMuguga_02g00464,,,2.56E6,3.38E6,3.31E6,1.61E6
NVMSSQLHSLTH,66.67,1352.6506,12,1.0,677.3333,45.87,1.5E6,16,13375,FL713_IPP71_TC_2048_Tpm_odd_20180117121422.raw,3,Q2KII6|NGDN_BOVIN,,,,,2.27E6,1.5E6
IVQAVSELMQNYGGH,66.63,1644.7930,15,0.8,823.4044,74.75,2.5E6,16,24764,FL713_IPP71_TC_2048_Tpm_odd_20180117121422.raw,3,tr|Q3ZBV6|Q3ZBV6_BOVIN:tr|Q95MQ3|Q95MQ3_BOVIN,,,,,2.5E6,2.5E6
MATPMLMRALPMAGPEP,66.50,1812.8759,17,1.9,907.4470,81.08,2.85E5,14,27499,FL713_IPP71_TC_2048_Tpm_even_20180117140429.raw,2,tr|Q29630|Q29630_BOVIN,,,3.5E5,2.85E5,,
AQKFISDIANDALQH,66.47,1669.8423,15,0.3,835.9286,60.80,5.84E4,13,19393,FL713_IPP71_TC_2048_Tpm_even.raw,4,tr|A5PJW1|A5PJW1_BOVIN,,,2.72E6,3.57E6,,
GQRDLDRIAGQVAAANKKH,66.44,2047.1035,19,-0.5,512.7829,37.04,8.74E6,15,9880,FL713_IPP71_TC_2048_Tpm_odd.raw,3,Q32PD5|RS19_BOVIN:tr|E1BHA5|E1BHA5_BOVIN,,,,,8.74E6,8.94E5
MATQIGIEWNPSPVGRVTPKEWREQ,66.36,2908.4653,25,2.5,728.1254,66.65,7.39E6,14,21803,FL713_IPP71_TC_2048_Tpm_even_20180117140429.raw,5,P13183|COX7B_BOVIN:tr|A0A0N4STN2|A0A0N4STN2_BOVIN,,,1.31E7,8.29E6,,
GQVSVKNPKGVAH,66.30,1319.7310,13,0.4,660.8730,26.72,1.6E6,16,5682,FL713_IPP71_TC_2048_Tpm_odd_20180117121422.raw,7,tr|F1N020|F1N020_BOVIN,,,8.6E6,8.62E6,6.23E6,1.08E7
GQFWGQKPWSQH,66.12,1484.6949,12,-0.8,743.3542,52.66,7.08E5,14,16252,FL713_IPP71_TC_2048_Tpm_even_20180117140429.raw,4,tr|A2VDN7|A2VDN7_BOVIN,,,6.59E6,7.23E6,4.82E5,
ATQIGIEWNPSPVGRVTPKEWREQ,66.11,2777.4248,24,-0.1,695.3634,64.27,4.27E6,14,20858,FL713_IPP71_TC_2048_Tpm_even_20180117140429.raw,5,P13183|COX7B_BOVIN:tr|A0A0N4STN2|A0A0N4STN2_BOVIN,,,7.83E6,4.27E6,,5.38E5
GQFEQHFQHGGYQ,66.02,1561.6698,13,1.1,781.8430,40.06,1.15E5,16,11052,FL713_IPP71_TC_2048_Tpm_odd_20180117121422.raw,2,tr|F1N0S9|F1N0S9_BOVIN,,,,,,1.15E5
KQFDNYGEEFTMH,65.94,1644.6879,13,1.1,823.3521,55.52,2.37E5,14,17386,FL713_IPP71_TC_2048_Tpm_even_20180117140429.raw,1,Q0IIK5|DDX1_BOVIN:tr|A7E3W7|A7E3W7_BOVIN,,,,2.37E5,,
AQYEMARSQTHTQ,65.84,1549.6943,13,-0.1,775.8544,27.67,2.89E6,15,6120,FL713_IPP71_TC_2048_Tpm_odd.raw,4,A6QLS2|RSRC2_BOVIN,,,,,1.16E7,2.13E7
GQDPYHGPNQAH,65.68,1319.5643,12,0.4,660.7897,25.31,4.26E6,15,5172,FL713_IPP71_TC_2048_Tpm_odd.raw,8,tr|Q17QB8|Q17QB8_BOVIN,,,1.15E7,2.24E7,1.1E7,1.98E7
AAWDDSSRAASGQGLH,65.65,1627.7339,16,0.0,814.8742,42.92,1.09E6,14,12414,FL713_IPP71_TC_2048_Tpm_even_20180117140429.raw,4,tr|Q1RMJ1|Q1RMJ1_BOVIN,,,5.49E6,7.8E6,,
HVSLQASSGHMW,65.64,1338.6139,12,1.3,670.3151,47.11,2.88E6,14,14094,FL713_IPP71_TC_2048_Tpm_even_20180117140429.raw,2,tr|A7E3T2|A7E3T2_BOVIN:tr|A5D9H9|A5D9H9_BOVIN,,,3.88E6,2.88E6,,
YQYNHSGFGQGRHYTS,65.59,1900.8241,16,0.3,634.6155,32.32,9.76E5,15,7986,FL713_IPP71_TC_2048_Tpm_odd.raw,8,tr|F1N0S9|F1N0S9_BOVIN,,,4.32E6,5.26E6,2.48E6,3.56E6
RLVLPGELAKH,65.56,1231.7400,11,-0.8,411.5869,43.25,2.51E8,16,12330,FL713_IPP71_TC_2048_Tpm_odd_20180117121422.raw,10,TpMuguga_04g00404,,,4.76E7,2.99E7,3.19E8,2.64E8
STFDAGAGIALNDH,65.45,1387.6367,14,1.6,694.8267,63.12,8.06E5,16,20146,FL713_IPP71_TC_2048_Tpm_odd_20180117121422.raw,3,P10096|G3P_BOVIN,,,,,6.64E5,8.06E5
SQHGIHDGLTVH,65.39,1299.6320,12,2.8,650.8251,31.22,5.24E6,16,7502,FL713_IPP71_TC_2048_Tpm_odd_20180117121422.raw,8,tr|F1N1A3|F1N1A3_BOVIN:tr|Q95M59|Q95M59_BOVIN,,,1.13E7,1.21E7,3.77E7,4.05E7
AQMEVDEGPDGINGH,65.38,1567.6572,15,-0.3,784.8356,50.46,3.98E5,14,15427,FL713_IPP71_TC_2048_Tpm_even_20180117140429.raw,2,Q2KIZ8|MCM6_BOVIN,,,2.31E5,3.98E5,,
EVVVTEIPKEEKDPGMGGMGGMGGGMGGGMF,65.36,3040.3472,31,1.1,1014.4574,78.18,1.26E6,14,26359,FL713_IPP71_TC_2048_Tpm_even_20180117140429.raw,3,tr|F1MUZ9|F1MUZ9_BOVIN:P31081|CH60_BOVIN,,,2.17E6,1.26E6,,
EIKERLAALALYGDYGEFDRKTK,65.26,2685.4126,23,2.6,672.3622,62.78,,14,20261,FL713_IPP71_TC_2048_Tpm_even_20180117140429.raw,1,TpMuguga_02g00758,,,,,,
SGVASQFHLVIDH,65.22,1408.7098,13,0.5,705.3625,60.35,1.03E6,14,19297,FL713_IPP71_TC_2048_Tpm_even_20180117140429.raw,1,tr|F1MDU9|F1MDU9_BOVIN,,,,1.03E6,,
SQEIAEKALKKH,65.21,1380.7725,12,1.0,691.3942,27.14,7.93E6,16,5854,FL713_IPP71_TC_2048_Tpm_odd_20180117121422.raw,6,tr|E1BF20|E1BF20_BOVIN:Q3SZF3|HNRH2_BOVIN,,,1.33E6,3.59E6,4.4E7,8.99E7
AQHITYVHQH,64.95,1232.6051,10,-0.9,617.3093,24.92,2.2E7,15,5018,FL713_IPP71_TC_2048_Tpm_odd.raw,10,Q3ZBH9|MCM7_BOVIN,,,4.37E7,9.39E7,1.38E8,2.58E8
AQMQLQLQGGDGDSGVHGQHV,64.87,2160.9971,21,1.6,721.3408,50.01,1.45E6,16,14925,FL713_IPP71_TC_2048_Tpm_odd_20180117121422.raw,1,Q2NKY7|SEPT2_BOVIN,,,,,,1.45E6
SDQGSDVSLTVPKV,64.80,1430.7252,14,0.1,716.3699,63.37,7.76E6,16,20245,FL713_IPP71_TC_2048_Tpm_odd_20180117121422.raw,4,tr|O46712|O46712_BOVIN:tr|Q3YJK7|Q3YJK7_BOVIN:tr|A0A0K1L5Y7|A0A0K1L5Y7_BOVIN:tr|Q95396|Q95396_BOVIN:tr|O78059|O78059_BOVIN:tr|Q56G91|Q56G91_BOVIN:tr|K7QEC5|K7QEC5_BOVIN:tr|K7QEP6|K7QEP6_BOVIN:tr|Q3YJK3|Q3YJK3_BOVIN:tr|Q3YJK6|Q3YJK6_BOVIN:tr|Q3YJF4|Q3YJF4_BOVIN:tr|K7QEC9|K7QEC9_BOV…
TSFGYDKPHVLVDL,64.68,1589.8090,14,0.5,795.9122,66.53,3.59E5,16,21506,FL713_IPP71_TC_2048_Tpm_odd_20180117121422.raw,3,tr|Q3ZBH1|Q3ZBH1_BOVIN:tr|Q05FF4|Q05FF4_BOVIN:tr|F1MXR5|F1MXR5_BOVIN,,,,,3.56E5,3.23E6
IHSKPPREQLGTMDIAIGLTS,64.58,2263.1995,21,-0.5,566.8069,60.64,2.06E7,15,19142,FL713_IPP71_TC_2048_Tpm_odd.raw,5,P14622|COX8A_BOVIN,,,,,2.48E7,1.53E7
HQQDSQYYLTQH,64.48,1546.6801,12,0.3,774.3475,37.94,1.04E6,14,10430,FL713_IPP71_TC_2048_Tpm_even_20180117140429.raw,2,TpMuguga_04g02060,,,1.17E6,1.04E6,,
ADGSQAQLAMSH,64.47,1214.5349,12,2.5,608.2762,39.64,2.1E6,16,10881,FL713_IPP71_TC_2048_Tpm_odd_20180117121422.raw,2,Q8WN55|PTBP1_BOVIN,,,,,1.74E6,2.1E6
SLFEGKALGLDKAILH,64.47,1710.9668,16,1.6,571.3304,64.97,4.41E6,15,20854,FL713_IPP71_TC_2048_Tpm_odd.raw,4,Q1LZF2|ARP8_BOVIN,,,1.67E6,,4.75E6,5.87E5
AQHSQSGTTTTSSWDM,64.43,1723.7108,16,0.2,862.8629,43.69,1.86E5,15,12537,FL713_IPP71_TC_2048_Tpm_odd.raw,1,tr|A6QLT5|A6QLT5_BOVIN,,,,,1.86E5,
QQ(+.98)MWITKEEFDESGPNIVH,64.42,2288.0420,19,1.7,763.6892,70.17,1.14E6,16,22951,FL713_IPP71_TC_2048_Tpm_odd_20180117121422.raw,2,TpMuguga_02g00903,Deamidation (NQ),Q2:Deamidation (NQ):11.06,,,6.96E5,1.14E6
YFRLTADAHHY,64.41,1392.6575,11,-0.5,465.2262,42.22,3.15E6,16,11918,FL713_IPP71_TC_2048_Tpm_odd_20180117121422.raw,4,tr|F1N0D6|F1N0D6_BOVIN,,,3.32E5,9.73E5,,3.15E6
HQYGHYGYNQRPPYG,64.36,1835.8127,15,2.0,612.9461,37.16,2.52E5,16,9883,FL713_IPP71_TC_2048_Tpm_odd_20180117121422.raw,1,tr|Q3T050|Q3T050_BOVIN,,,,,,2.52E5
GSHSLRYFYTAVSRP,64.33,1739.8743,15,0.3,580.9655,49.37,6.65E5,16,14675,FL713_IPP71_TC_2048_Tpm_odd_20180117121422.raw,1,tr|Q3YJF9|Q3YJF9_BOVIN:tr|O46712|O46712_BOVIN:tr|Q3YJK7|Q3YJK7_BOVIN:tr|A0A0K1L5Y7|A0A0K1L5Y7_BOVIN:tr|Q95396|Q95396_BOVIN:tr|O78059|O78059_BOVIN:tr|Q56G91|Q56G91_BOVIN:tr|K7QEC5|K7QEC5_BOVIN:tr|K7QEP6|K7QEP6_BOVIN:tr|Q3YJK3|Q3YJK3_BOVIN:tr|Q3YJK6|Q3YJK6_BOVIN:tr|K7QEK6|K7QEK6_BO…
SMVNPHIQKDNPKVVH,64.19,1841.9570,16,0.2,461.4966,33.43,8.99E5,14,8621,FL713_IPP71_TC_2048_Tpm_even_20180117140429.raw,1,Q3ZBU2|CISD1_BOVIN,,,,8.99E5,,
HQGGQFEQHFQH,64.18,1478.6439,12,0.2,493.8887,31.12,2.71E6,14,7697,FL713_IPP71_TC_2048_Tpm_even_20180117140429.raw,2,tr|F1N0S9|F1N0S9_BOVIN,,,2.52E6,2.71E6,,
HQFDHGELVYH,64.16,1380.6211,11,-1.8,461.2135,38.96,3.34E6,16,10608,FL713_IPP71_TC_2048_Tpm_odd_20180117121422.raw,2,tr|F1N3H6|F1N3H6_BOVIN,,,6.91E5,,,3.34E6
AQYEMARSQTHT,64.05,1421.6357,12,0.3,711.8254,30.46,1.64E6,16,7194,FL713_IPP71_TC_2048_Tpm_odd_20180117121422.raw,3,A6QLS2|RSRC2_BOVIN,,,,,1.09E6,7.28E6
SQMTPPSIHSTTPLSST,64.05,1770.8458,17,0.8,886.4309,56.89,1.57E6,16,17661,FL713_IPP71_TC_2048_Tpm_odd_20180117121422.raw,2,tr|E1BAC1|E1BAC1_BOVIN,,,,,9.71E5,1.57E6
ERLAALALYGDYGEFDRKTKE,64.04,2444.2334,21,2.5,612.0671,59.89,8.97E5,13,19037,FL713_IPP71_TC_2048_Tpm_even.raw,1,TpMuguga_02g00758,,,8.97E5,,,
SQADMQPLGPGNLAAH,63.94,1605.7570,16,1.5,803.8870,58.78,2.49E5,16,18414,FL713_IPP71_TC_2048_Tpm_odd_20180117121422.raw,2,tr|F1MSM3|F1MSM3_BOVIN,,,,,9.76E4,2.49E5
QEHDEPILKH,63.82,1244.6149,10,-0.2,415.8788,28.60,7E7,16,6447,FL713_IPP71_TC_2048_Tpm_odd_20180117121422.raw,7,A6H767|NP1L1_BOVIN,,,5.65E6,5.45E6,5.1E7,8.05E7
SQVTEDYVQTGEH,63.79,1491.6477,13,2.5,746.8330,44.17,1.17E6,16,12701,FL713_IPP71_TC_2048_Tpm_odd_20180117121422.raw,5,tr|Q6IE76|Q6IE76_BOVIN,,,1.73E5,2.49E5,6.05E5,1.17E6
YISEVFSGMNKSLH,63.78,1610.7762,14,0.5,806.3958,60.55,2.55E5,16,19122,FL713_IPP71_TC_2048_Tpm_odd_20180117121422.raw,2,TpMuguga_02g00723,,,,,1.46E5,2.55E5
MQMGVMGGQAYPQQPMQPSPHGNVMYTGPSH,63.75,3342.4502,31,0.1,1115.1575,64.71,1.66E5,16,20778,FL713_IPP71_TC_2048_Tpm_odd_20180117121422.raw,1,tr|E1BEB3|E1BEB3_BOVIN,,,,,,1.66E5
SQHQSSYGPMKSGGGGGGGGSSWGG,63.68,2265.9458,25,1.5,756.3237,38.34,5.91E5,16,10359,FL713_IPP71_TC_2048_Tpm_odd_20180117121422.raw,2,tr|F6RSR1|F6RSR1_BOVIN,,,,,7.38E5,5.91E5
SQQS(+79.97)PPHFAQQANTSMY,63.68,2000.8088,17,-0.1,1001.4116,63.39,3.93E6,16,20254,FL713_IPP71_TC_2048_Tpm_odd_20180117121422.raw,3,tr|E1BPY4|E1BPY4_BOVIN,Phosphorylation (STY),S4:Phosphorylation (STY):20.70,,,4.85E6,3.93E6
SQHIYQIMNH,63.64,1269.5924,10,0.4,635.8037,41.90,9.79E6,16,11789,FL713_IPP71_TC_2048_Tpm_odd_20180117121422.raw,8,tr|A7Z039|A7Z039_BOVIN,,,5.1E6,6.55E6,3.06E7,4.27E7
AAPFFIVRHQLLKK,63.56,1667.0034,14,-0.9,417.7578,48.69,1.66E7,16,14404,FL713_IPP71_TC_2048_Tpm_odd_20180117121422.raw,4,P00430|COX7C_BOVIN,,,,,5.18E7,4.24E7
AQKSNERGIGQATH,63.52,1495.7491,14,-0.3,748.8816,21.65,1.65E6,15,3756,FL713_IPP71_TC_2048_Tpm_odd.raw,9,Q29RT6|KI20A_BOVIN,,,2.2E7,2.11E7,1.15E7,1.48E7
VQFASQELAEKALGKH,63.48,1754.9315,16,-1.2,439.7396,53.43,1.47E6,14,16557,FL713_IPP71_TC_2048_Tpm_even_20180117140429.raw,4,Q5E9J1|HNRPF_BOVIN,,,2.55E6,2.37E6,,
LPQSYLIHEHMVITDRIEN,63.48,2307.1682,19,2.2,770.0650,60.18,7.43E5,15,18959,FL713_IPP71_TC_2048_Tpm_odd.raw,4,Q3T0P7|ITM2B_BOVIN,,,,,1.63E6,4.08E6
RQPTLHRPSIQAH,63.23,1539.8383,13,-1.3,385.9663,29.71,3.29E6,14,7142,FL713_IPP71_TC_2048_Tpm_even_20180117140429.raw,2,tr|E1BIX2|E1BIX2_BOVIN,,,3.83E6,3.29E6,,
HQAMAWMRSH,63.22,1253.5547,10,-0.6,418.8586,32.57,9.54E6,15,8086,FL713_IPP71_TC_2048_Tpm_odd.raw,3,Q1LZ79|GEMI8_BOVIN,,,,,1.04E7,1.33E7
SAQGSDVSLTVPKV,63.15,1386.7355,14,-1.1,694.3743,59.90,1.56E7,15,18845,FL713_IPP71_TC_2048_Tpm_odd.raw,6,tr|Q3YJF9|Q3YJF9_BOVIN:tr|K7QEK6|K7QEK6_BOVIN:tr|H6V5F4|H6V5F4_BOVIN:tr|K7QED0|K7QED0_BOVIN:tr|Q3YJH7|Q3YJH7_BOVIN:tr|K7QEC8|K7QEC8_BOVIN:tr|Q3YJH4|Q3YJH4_BOVIN:tr|Q95393|Q95393_BOVIN:tr|K7QEK9|K7QEK9_BOVIN:tr|Q3YJK0|Q3YJK0_BOVIN:tr|Q3YJJ3|Q3YJJ3_BOVIN:P13752|HA1A_BOVIN:tr|H6V5F7|H6V5F7_BOVIN:t…
SQKEAKELDVQH,63.13,1410.7102,12,-0.5,706.3621,27.33,3.09E6,16,5929,FL713_IPP71_TC_2048_Tpm_odd_20180117121422.raw,8,Q2KIB9|RPP29_BOVIN,,,1.21E7,2.2E7,1.21E7,2.04E7
HIHKSLIGKKGQ,63.02,1344.7990,12,-0.2,449.2735,22.39,2.95E6,16,3971,FL713_IPP71_TC_2048_Tpm_odd_20180117121422.raw,3,P0C0S4|H2AZ_BOVIN:tr|F1MT45|F1MT45_BOVIN,,,,1.13E6,,3.37E6
APPSAASAPAAVH,62.99,1145.5829,13,0.3,573.7989,36.38,2.77E6,16,9573,FL713_IPP71_TC_2048_Tpm_odd_20180117121422.raw,2,tr|F1MU08|F1MU08_BOVIN,,,,,1.5E6,2.77E6
TRILKHGAKDKDD,62.84,1495.8107,13,0.8,499.6112,21.10,1.68E6,13,3725,FL713_IPP71_TC_2048_Tpm_even.raw,5,A4IF97|ML12B_BOVIN:Q5E9E2|MYL9_BOVIN:tr|A1L5B0|A1L5B0_BOVIN:tr|Q1LZF9|Q1LZF9_BOVIN,,,3.34E6,,5.93E5,9.23E5
SQFQPVGTASLQNF,62.80,1522.7416,14,0.3,762.3783,80.53,6.53E5,15,26814,FL713_IPP71_TC_2048_Tpm_odd.raw,2,tr|E1BN63|E1BN63_BOVIN,,,,,6.53E5,1E6
ASSDSTQGSDMSLTVPKV,62.70,1808.8462,18,1.2,905.4315,63.44,6.89E4,13,20434,FL713_IPP71_TC_2048_Tpm_even.raw,1,tr|O46773|O46773_BOVIN:tr|O77972|O77972_BOVIN:tr|A0A0K1L5K7|A0A0K1L5K7_BOVIN,,,6.89E4,,,
FGEKLNGTDPEDVIRNAF,62.68,2020.9854,18,2.3,674.6706,77.80,8.16E5,13,25988,FL713_IPP71_TC_2048_Tpm_even.raw,1,A4IF97|ML12B_BOVIN:Q5E9E2|MYL9_BOVIN:tr|A1L5B0|A1L5B0_BOVIN:tr|Q1LZF9|Q1LZF9_BOVIN,,,8.16E5,,,
AAYGALGRAVQH,62.48,1212.6364,12,0.1,607.3255,39.36,5.89E6,14,10996,FL713_IPP71_TC_2048_Tpm_even_20180117140429.raw,4,tr|F1MU50|F1MU50_BOVIN,,,1.1E7,1.35E7,,
VPPVQVSPLIKLGRYSAL,62.44,1936.1509,18,1.8,646.3921,74.71,4.56E6,14,24984,FL713_IPP71_TC_2048_Tpm_even_20180117140429.raw,3,Q00361|ATP5I_BOVIN,,,6.92E6,4.56E6,,
SQYGWSGNMERIMKA,62.42,1756.8025,15,2.4,879.4106,60.46,2.06E5,16,19085,FL713_IPP71_TC_2048_Tpm_odd_20180117121422.raw,5,Q95M18|ENPL_BOVIN,,,,,3.24E6,3.73E6
ALAHPYFSSTETSSAPH,62.40,1801.8271,17,-0.7,601.6159,45.49,8.09E5,16,13224,FL713_IPP71_TC_2048_Tpm_odd_20180117121422.raw,2,tr|A5PJJ9|A5PJJ9_BOVIN,,,,,6.87E5,8.09E5
SSMGYSTTSQQPPQYSH,62.32,1884.7948,17,0.5,943.4052,45.09,1.9E5,14,13283,FL713_IPP71_TC_2048_Tpm_even_20180117140429.raw,1,tr|F1MPI8|F1MPI8_BOVIN,,,,1.9E5,,
RQHHPPYHQQH,62.28,1463.6919,11,-0.3,366.9301,20.75,4.22E6,14,3542,FL713_IPP71_TC_2048_Tpm_even_20180117140429.raw,9,tr|E1BQ37|E1BQ37_BOVIN,,,7.73E6,1.14E7,1.55E6,4.58E6
AQIEAKFYEEVH,62.26,1462.7092,12,1.2,732.3627,51.94,8.97E5,14,16014,FL713_IPP71_TC_2048_Tpm_even_20180117140429.raw,3,A6H767|NP1L1_BOVIN,,,,2.24E6,,4.67E5
IQRPPKIQVYSRHPPE,62.17,1944.0693,16,1.0,649.0310,37.01,6.36E5,16,9826,FL713_IPP71_TC_2048_Tpm_odd_20180117121422.raw,3,P01888|B2MG_BOVIN,,,,,4.86E6,6.36E5
SQHQSSYGPMKSGGGGGGGGSSW,62.13,2151.9028,23,0.9,718.3088,39.03,7.05E5,16,10638,FL713_IPP71_TC_2048_Tpm_odd_20180117121422.raw,1,tr|F6RSR1|F6RSR1_BOVIN,,,,,,7.05E5
SQAGMTGYGMPRQIL,62.13,1608.7753,15,2.3,805.3968,66.28,1.8E5,16,21405,FL713_IPP71_TC_2048_Tpm_odd_20180117121422.raw,3,Q5E9F5|TAGL2_BOVIN,,,,,1.42E5,1.8E5
AQRLLDAKEQAH,62.09,1378.7317,12,0.1,460.5846,27.18,1.97E6,15,5924,FL713_IPP71_TC_2048_Tpm_odd.raw,4,Q24JY3|SPC24_BOVIN:tr|F1MNP7|F1MNP7_BOVIN,,,,,2.9E6,4.13E6
SMHQTKSFVAH,62.03,1271.6080,11,-0.8,424.8763,27.49,3.04E6,16,5995,FL713_IPP71_TC_2048_Tpm_odd_20180117121422.raw,2,tr|E1BDZ3|E1BDZ3_BOVIN,,,,,1.59E6,3.04E6
HAFAGSAAWDDSSRAA,61.90,1618.7124,16,2.7,810.3657,44.74,4.82E5,16,12923,FL713_IPP71_TC_2048_Tpm_odd_20180117121422.raw,2,tr|Q1RMJ1|Q1RMJ1_BOVIN,,,,,,2.02E6
RLYKDQKGLQH,61.88,1384.7574,11,0.3,462.5932,25.33,1.62E7,16,5120,FL713_IPP71_TC_2048_Tpm_odd_20180117121422.raw,5,tr|F1MII9|F1MII9_BOVIN,,,,1.39E6,1.27E7,1.91E7
AVFGQPGGLGSNIYQH,61.83,1643.8055,16,-3.0,822.9076,65.60,9.67E5,14,21384,FL713_IPP71_TC_2048_Tpm_even_20180117140429.raw,2,tr|E1BAQ2|E1BAQ2_BOVIN,,,,9.67E5,,
TGPVYSQSTALTH,61.80,1360.6622,13,-0.2,681.3383,46.39,4.02E6,14,13805,FL713_IPP71_TC_2048_Tpm_even_20180117140429.raw,2,A7MBJ5|CAND1_BOVIN,,,2.4E6,4.02E6,,
YQMGAYQPFFRAH,61.79,1614.7401,13,-0.3,539.2538,61.57,1.45E6,16,19530,FL713_IPP71_TC_2048_Tpm_odd_20180117121422.raw,1,tr|A6QNJ8|A6QNJ8_BOVIN:tr|F1N6Y1|F1N6Y1_BOVIN,,,,,,1.45E6
HVVGEEGPEPQH,61.73,1313.6000,12,2.0,657.8086,28.00,2.88E5,15,6254,FL713_IPP71_TC_2048_Tpm_odd.raw,1,tr|Q08DN0|Q08DN0_BOVIN,,,,,2.88E5,
VQYDPPDDPKEYIH,61.66,1714.7838,14,-0.6,858.3987,54.75,2.41E6,16,16802,FL713_IPP71_TC_2048_Tpm_odd_20180117121422.raw,4,tr|F1N533|F1N533_BOVIN:tr|F1MSX0|F1MSX0_BOVIN,,,,,1.66E7,3.5E7
VLQGGASGEALLSH,61.53,1337.6938,14,0.8,669.8547,54.07,1.44E7,16,16530,FL713_IPP71_TC_2048_Tpm_odd_20180117121422.raw,7,tr|E1BDV5|E1BDV5_BOVIN,,,2.93E6,5.06E6,1.14E7,1.44E7
RVHSEGLITH,61.48,1147.6097,10,0.1,383.5439,27.16,2.62E7,15,5917,FL713_IPP71_TC_2048_Tpm_odd.raw,4,tr|F1MYQ6|F1MYQ6_BOVIN:P61625|ITAL_BOVIN,,,,,2.94E7,3.99E7
AVLLPKKTESHHKAKGK,61.40,1871.1105,17,0.2,468.7850,22.21,7.57E6,16,3898,FL713_IPP71_TC_2048_Tpm_odd_20180117121422.raw,3,tr|A0A0A0MP93|A0A0A0MP93_BOVIN,,,,,7.01E6,9.02E6
YVVKKVAVH,61.37,1041.6334,9,0.0,521.8240,28.93,5.54E7,16,6576,FL713_IPP71_TC_2048_Tpm_odd_20180117121422.raw,10,tr|E1B782|E1B782_BOVIN,,,1.66E7,2.4E7,1.85E8,2.93E8
RQAEEFIQREH,61.33,1441.7062,11,-0.8,481.5756,31.90,3.23E6,16,7773,FL713_IPP71_TC_2048_Tpm_odd_20180117121422.raw,5,tr|Q1JPG4|Q1JPG4_BOVIN:tr|F1MQW8|F1MQW8_BOVIN,,,4.62E5,2.09E7,,3.44E6
STLSQVTEDYVQTGEH,61.29,1792.8115,16,1.5,897.4144,63.75,1.43E5,13,20555,FL713_IPP71_TC_2048_Tpm_even.raw,1,tr|Q6IE76|Q6IE76_BOVIN,,,1.43E5,,,
SEYEHHYLH,61.16,1213.5153,9,1.1,607.7656,29.69,1.28E7,16,6882,FL713_IPP71_TC_2048_Tpm_odd_20180117121422.raw,6,tr|Q8SQ31|Q8SQ31_BOVIN:tr|F1MCG5|F1MCG5_BOVIN,,,3.08E6,4.82E6,5.5E7,8.96E7
SQDEQKKWVTH,61.06,1384.6735,11,1.1,693.3448,27.96,2.33E6,16,6184,FL713_IPP71_TC_2048_Tpm_odd_20180117121422.raw,5,tr|F1MF50|F1MF50_BOVIN,,,,2.13E6,1.46E7,2.01E7
GMSSEMAMKKY,60.99,1261.5505,11,1.6,631.7836,38.37,7.04E5,16,10371,FL713_IPP71_TC_2048_Tpm_odd_20180117121422.raw,1,Q32L93|GMPR2_BOVIN,,,,,,7.04E5
Q(-17.03)QWEALSDSVKMSMH,60.98,1758.7705,15,1.3,880.3937,80.44,7E5,16,26958,FL713_IPP71_TC_2048_Tpm_odd_20180117121422.raw,3,tr|A5PJH2|A5PJH2_BOVIN:tr|A6QQS7|A6QQS7_BOVIN:Q9N287|DJC12_BOVIN,Pyro-glu from Q,Q1:Pyro-glu from Q:1000.00,,9.06E4,5.86E5,7E5
SQMTPPSIHSTTPLSSTRGTGLPAITDVPR,60.93,3104.5925,30,-1.3,777.1544,63.60,6.31E5,16,20335,FL713_IPP71_TC_2048_Tpm_odd_20180117121422.raw,1,tr|E1BAC1|E1BAC1_BOVIN,,,,,,6.31E5
QQ(+.98)MWISKQEYDEAGPSIVH,60.89,2246.0312,19,1.9,749.6858,63.95,1.1E6,16,20475,FL713_IPP71_TC_2048_Tpm_odd_20180117121422.raw,2,Q3ZC07|ACTC_BOVIN,Deamidation (NQ),Q2:Deamidation (NQ):10.11,,,6.12E5,1.1E6
SVEDADTQSKVH,60.72,1314.6051,12,1.0,658.3105,25.08,1.02E7,15,5081,FL713_IPP71_TC_2048_Tpm_odd.raw,8,Q3ZCF0|DCTN2_BOVIN,,,1.96E7,4.34E7,2.21E7,4.99E7
PMFVVNTNVPRASVPD,60.61,1741.8821,16,1.0,871.9492,69.54,1.3E5,16,22695,FL713_IPP71_TC_2048_Tpm_odd_20180117121422.raw,1,tr|A0A0F7RPX0|A0A0F7RPX0_BOVIN:P80177|MIF_BOVIN,,,,,,1.3E5
TQQDVFQHTTH,60.50,1340.6110,11,0.4,671.3130,30.81,1.25E6,15,7378,FL713_IPP71_TC_2048_Tpm_odd.raw,5,tr|E1BC46|E1BC46_BOVIN,,,2.46E5,,5.89E6,1.08E7
GQFEQHFQHGG,60.43,1270.5479,11,0.8,636.2817,34.01,1.09E7,14,8854,FL713_IPP71_TC_2048_Tpm_even_20180117140429.raw,4,tr|F1N0S9|F1N0S9_BOVIN,,,1.58E7,2.42E7,,
IGAGGTGAALYVTRL,60.41,1418.7881,15,1.1,710.4021,67.07,1.26E5,15,21681,FL713_IPP71_TC_2048_Tpm_odd.raw,1,Q01321|NDUA4_BOVIN,,,,,1.26E5,
AQWLEKQDWEH,60.39,1468.6735,11,4.1,735.3470,53.23,7.36E6,14,16479,FL713_IPP71_TC_2048_Tpm_even_20180117140429.raw,6,tr|E1BPP7|E1BPP7_BOVIN:tr|Q05FF2|Q05FF2_BOVIN:tr|B0JYL6|B0JYL6_BOVIN,,,4.71E7,4.46E7,1.58E6,
GQGHSPPSVATH,60.38,1173.5526,12,1.2,587.7843,26.65,1.87E6,14,5902,FL713_IPP71_TC_2048_Tpm_even_20180117140429.raw,5,tr|Q1RMS1|Q1RMS1_BOVIN:tr|F1MGS2|F1MGS2_BOVIN,,,2.3E6,4.51E6,,3.09E5
RLFEGIIKGKY,60.37,1322.7710,11,-1.5,441.9303,50.70,7.83E6,16,15196,FL713_IPP71_TC_2048_Tpm_odd_20180117121422.raw,3,tr|A5D7B9|A5D7B9_BOVIN,,,6E6,4.86E6,,7.83E6
AVDDRGLYKQGQH,60.31,1485.7324,13,-0.6,496.2511,28.28,1.09E6,15,6367,FL713_IPP71_TC_2048_Tpm_odd.raw,2,P67810|SC11A_BOVIN,,,,,1.09E6,1.55E6
ANLTQSQIALNEKLVNL,60.30,1868.0367,17,0.0,935.0256,76.68,1.04E5,15,25393,FL713_IPP71_TC_2048_Tpm_odd.raw,2,tr|E1BLZ8|E1BLZ8_BOVIN,,,,,1.04E5,7.16E4
SVIDASTLHGLLSH,60.25,1448.7623,14,1.2,725.3893,71.81,2.82E5,16,23595,FL713_IPP71_TC_2048_Tpm_odd_20180117121422.raw,3,tr|A7MB09|A7MB09_BOVIN,,,,,1.06E6,2.82E5
ELAGNASKDLKVKRITPRHL,60.24,2245.3018,20,-0.9,562.3322,34.87,5.72E6,15,9010,FL713_IPP71_TC_2048_Tpm_odd.raw,2,P0C0S4|H2AZ_BOVIN:tr|F1MT45|F1MT45_BOVIN:TpMuguga_02g00611,,,,,5.72E6,
RQYGSEGRFTFTSH,60.19,1671.7754,14,0.8,836.8956,39.15,1.38E7,16,10686,FL713_IPP71_TC_2048_Tpm_odd_20180117121422.raw,6,Q3T133|TMED9_BOVIN:tr|A4FV10|A4FV10_BOVIN:tr|F1N6C2|F1N6C2_BOVIN,,,4.91E6,7.66E6,8.29E6,2.47E8
GQFEDADVDH,60.15,1131.4469,10,1.2,1132.4556,41.38,1.74E6,16,11580,FL713_IPP71_TC_2048_Tpm_odd_20180117121422.raw,7,tr|Q1LZ90|Q1LZ90_BOVIN,,,,3.65E6,3.58E7,5.64E7
SQHYHQGYY,60.12,1181.4890,9,0.6,1182.4969,29.97,8.7E6,14,7246,FL713_IPP71_TC_2048_Tpm_even_20180117140429.raw,15,tr|A2VDN7|A2VDN7_BOVIN,,,3.67E8,4.76E8,1.51E8,2.82E8
GQYGNPLNKYIRHYEGLSYDVDSLH,60.10,2937.4045,25,2.1,735.3600,67.57,3.45E5,14,22160,FL713_IPP71_TC_2048_Tpm_even_20180117140429.raw,3,Q10741|ADA10_BOVIN,,,7.44E5,3.45E5,,
YGDGGSTFQSTTGH,60.01,1413.5797,14,-0.4,707.7968,40.75,1.87E5,16,11327,FL713_IPP71_TC_2048_Tpm_odd_20180117121422.raw,1,tr|E1BF20|E1BF20_BOVIN,,,,,,1.87E5
EKGGNYIQASSSDSAQGSDVSLTVPKV,59.96,2723.3250,27,0.8,908.7830,61.03,3.18E5,13,19487,FL713_IPP71_TC_2048_Tpm_even.raw,2,tr|K7QED0|K7QED0_BOVIN:tr|K7QEC8|K7QEC8_BOVIN:tr|Q3YJH4|Q3YJH4_BOVIN:tr|Q95393|Q95393_BOVIN:P13752|HA1A_BOVIN,,,3.18E5,,,
SQHHIEALVEH,59.96,1298.6367,11,0.2,650.3257,34.10,1.49E7,14,8889,FL713_IPP71_TC_2048_Tpm_even_20180117140429.raw,7,Q3ZBR7|RM18_BOVIN,,,1.2E8,1.25E8,5.32E6,2.7E5
FVLDNTDHKGVH,59.86,1380.6786,12,1.1,691.3474,36.32,9.06E5,14,9778,FL713_IPP71_TC_2048_Tpm_even_20180117140429.raw,6,A2VE39|CMTR1_BOVIN,,,1.97E7,1.82E7,,
QIYYSDKYFDEH,59.83,1606.6940,12,-0.2,804.3541,54.40,4.43E5,14,16941,FL713_IPP71_TC_2048_Tpm_even_20180117140429.raw,1,Q2KJI1|CKS2_BOVIN,,,,4.43E5,,
TTTNQHSSSLGGLSH,59.83,1525.7122,15,2.9,763.8655,31.97,4.12E5,16,7801,FL713_IPP71_TC_2048_Tpm_odd_20180117121422.raw,1,tr|A6QLT5|A6QLT5_BOVIN,,,,,,4.12E5
GQLGNVMKESAH,59.80,1269.6135,12,0.6,635.8144,35.08,1.2E6,13,9301,FL713_IPP71_TC_2048_Tpm_even.raw,3,Q3SX23|LONP2_BOVIN,,,3.77E6,1.7E6,,
RQLPTKGIQEH,59.76,1305.7153,11,-0.3,436.2456,28.72,7.17E6,16,6494,FL713_IPP71_TC_2048_Tpm_odd_20180117121422.raw,3,A5D7J1|LYRM9_BOVIN,,,,,4.32E6,8.01E6
SVADGYSENNVFYGH,59.73,1657.7008,15,1.8,829.8591,61.10,6.94E4,13,19513,FL713_IPP71_TC_2048_Tpm_even.raw,1,tr|F1MTP5|F1MTP5_BOVIN:Q2KJH4|WDR1_BOVIN,,,6.94E4,,,
TTNQHSSSLGGLSH,59.71,1424.6644,14,1.3,475.8960,29.06,1.7E6,15,6679,FL713_IPP71_TC_2048_Tpm_odd.raw,2,tr|A6QLT5|A6QLT5_BOVIN,,,2.37E4,,1.7E6,
IQ(+.98)RPPKIQVYSRHPPED,59.70,2060.0803,17,-1.1,516.0268,36.60,2.65E7,15,9707,FL713_IPP71_TC_2048_Tpm_odd.raw,3,P01888|B2MG_BOVIN,Deamidation (NQ),Q2:Deamidation (NQ):90.32,,,2.65E7,3.91E7
AQFETLQQLVQH,59.61,1440.7361,12,-0.3,721.3751,72.80,3.51E6,16,23991,FL713_IPP71_TC_2048_Tpm_odd_20180117121422.raw,2,A0JNB0|FYN_BOVIN,,,,,2.55E6,3.51E6
GQYWDEESHRVFFY,59.61,1861.8059,14,0.8,931.9110,70.24,2.23E5,14,23220,FL713_IPP71_TC_2048_Tpm_even_20180117140429.raw,3,tr|F1MMB0|F1MMB0_BOVIN,,,7.74E6,5.54E6,,
YGYNQRPPYGYY,59.59,1539.6782,12,-1.2,770.8455,57.26,2.69E5,14,18079,FL713_IPP71_TC_2048_Tpm_even_20180117140429.raw,1,tr|Q3T050|Q3T050_BOVIN,,,,2.69E5,,
SAHEVQRFH,59.59,1109.5366,9,-0.5,555.7753,23.26,1.85E6,15,4392,FL713_IPP71_TC_2048_Tpm_odd.raw,7,tr|E1BFB0|E1BFB0_BOVIN,,,5.56E6,7.62E6,8.66E6,1.97E7
TIKKAILEDMH,59.58,1297.7064,11,-0.7,433.5758,38.39,4.48E6,16,10380,FL713_IPP71_TC_2048_Tpm_odd_20180117121422.raw,2,tr|Q1LZF6|Q1LZF6_BOVIN,,,,,5.26E6,4.48E6
GFKEGEGLGKY,59.48,1183.5873,11,1.2,592.8016,40.59,2.7E6,16,11260,FL713_IPP71_TC_2048_Tpm_odd_20180117121422.raw,4,A2VE39|CMTR1_BOVIN,,,,,3.29E6,5.05E6
TQWITKPVHKH,59.45,1373.7568,11,1.3,687.8866,28.48,6.97E6,14,6645,FL713_IPP71_TC_2048_Tpm_even_20180117140429.raw,8,tr|G5E686|G5E686_BOVIN:tr|E1BK63|E1BK63_BOVIN:Q5EAD6|RL15_BOVIN,,,6.71E7,7.65E7,1.54E6,1.9E6
GMDPKAKQHMW,59.35,1327.6166,11,1.1,664.8163,32.71,5.72E6,15,8141,FL713_IPP71_TC_2048_Tpm_odd.raw,6,tr|E1BKP0|E1BKP0_BOVIN,,,1.55E6,1.38E6,7.01E7,7.99E7
FQYESKVFY,59.33,1209.5706,9,3.2,1210.5817,61.26,1.62E5,15,19389,FL713_IPP71_TC_2048_Tpm_odd.raw,7,tr|F1MPT3|F1MPT3_BOVIN:P68509|1433F_BOVIN,,,2.96E5,1.87E7,4.16E7,6.68E7
APVKKLVAKGGKKKKQVLKFTLD,59.30,2523.5991,23,0.9,631.9076,32.76,1.12E6,13,8367,FL713_IPP71_TC_2048_Tpm_even.raw,2,tr|F1N301|F1N301_BOVIN,,,1.12E6,1.73E5,,
RMHKGRKSLSH,59.27,1335.7306,11,-0.6,334.9397,20.55,2.68E7,14,3461,FL713_IPP71_TC_2048_Tpm_even_20180117140429.raw,12,A8NN94|RM34_BOVIN,,,3.54E7,6.43E7,2.42E7,4.63E7
AQLKQKVMNH,59.23,1195.6495,10,0.0,598.8320,25.98,2.48E6,14,5633,FL713_IPP71_TC_2048_Tpm_even_20180117140429.raw,5,tr|Q08DH1|Q08DH1_BOVIN:O77627|JUN_BOVIN,,,8.26E5,1.12E7,1.61E6,2.39E6
AIYGSVDRVISH,59.21,1315.6885,12,-0.3,658.8513,50.08,6.6E6,16,14951,FL713_IPP71_TC_2048_Tpm_odd_20180117121422.raw,5,tr|F1MX77|F1MX77_BOVIN,,,2.3E5,,2.24E7,2.23E7
IVMDSGDGVTH,59.08,1129.5073,11,1.9,1130.5167,41.07,2.48E5,15,11491,FL713_IPP71_TC_2048_Tpm_odd.raw,4,P63258|ACTG_BOVIN:tr|Q862P9|Q862P9_BOVIN,,,,,2.6E7,5.13E7
AQLKQKVMTH,58.95,1182.6543,10,0.0,1183.6616,24.66,1.5E6,13,5147,FL713_IPP71_TC_2048_Tpm_even.raw,16,Q0VBZ5|JUNB_BOVIN,,,4.69E8,8.36E8,2.71E8,5.33E8
RLFHGHPERAH,58.95,1355.6959,11,-0.5,339.9311,23.94,5.33E6,16,4567,FL713_IPP71_TC_2048_Tpm_odd_20180117121422.raw,3,tr|A6QNU0|A6QNU0_BOVIN:tr|E1BMK3|E1BMK3_BOVIN,,,,,1.53E6,8.26E6
RQDDPSYRSFH,58.94,1406.6327,11,0.0,469.8849,31.33,1.08E7,14,7777,FL713_IPP71_TC_2048_Tpm_even_20180117140429.raw,4,Q0VCX4|CTNB1_BOVIN,,,9.15E6,1.13E7,,
ALAAGHLVRSH,58.90,1130.6309,11,-1.1,566.3221,30.62,4.3E6,16,7259,FL713_IPP71_TC_2048_Tpm_odd_20180117121422.raw,5,tr|J9UPZ9|J9UPZ9_BOVIN:A7Z064|HMDH_BOVIN,,,,1.06E6,2.54E7,3E7
SVMGPPEKKVVVH,58.89,1405.7751,13,-0.7,703.8943,34.40,1.13E6,14,9012,FL713_IPP71_TC_2048_Tpm_even_20180117140429.raw,4,tr|Q864S1|Q864S1_BOVIN:tr|F1N455|F1N455_BOVIN:Q3ZCJ8|CATC_BOVIN,,,1.15E7,1.4E7,,
NVYGDTIIVQQH,58.85,1385.6940,12,-0.2,693.8541,57.51,3.55E6,16,17908,FL713_IPP71_TC_2048_Tpm_odd_20180117121422.raw,2,tr|E1BFH7|E1BFH7_BOVIN,,,,,2.15E6,3.55E6
GQEDPLEKEIATH,58.79,1465.7048,13,2.8,733.8618,49.33,5.79E5,16,14660,FL713_IPP71_TC_2048_Tpm_odd_20180117121422.raw,2,tr|F1MQP7|F1MQP7_BOVIN,,,,,3.38E6,5.79E5
GVFNHVHFGQW,58.79,1326.6257,11,1.1,664.3209,62.95,3.46E7,13,20244,FL713_IPP71_TC_2048_Tpm_even.raw,9,tr|Q1RMS1|Q1RMS1_BOVIN:tr|F1MGS2|F1MGS2_BOVIN,,,7.2E7,5.28E7,,
AQQQITSGQMH,58.77,1227.5667,11,-0.2,614.7905,30.12,2.69E6,15,7102,FL713_IPP71_TC_2048_Tpm_odd.raw,4,tr|F1MDH3|F1MDH3_BOVIN,,,,1.74E7,2.69E6,4.43E6
YVSSLVPSHHLW,58.69,1423.7249,12,0.3,712.8699,60.37,4.37E5,16,19048,FL713_IPP71_TC_2048_Tpm_odd_20180117121422.raw,2,tr|F1MGF7|F1MGF7_BOVIN,,,,,1.44E6,4.37E5
GQFKIGLIHGH,58.67,1205.6669,11,0.2,402.8963,40.51,1.26E7,15,11267,FL713_IPP71_TC_2048_Tpm_odd.raw,4,tr|G3X6P5|G3X6P5_BOVIN:Q3T0M0|VPS29_BOVIN,,,1.24E6,1.04E6,1.3E7,
ALFWADKVASLSH,58.65,1443.7510,13,1.8,722.8840,68.76,5.93E5,13,22506,FL713_IPP71_TC_2048_Tpm_even.raw,4,tr|E1BPM5|E1BPM5_BOVIN,,,1.72E6,9.95E5,,2.44E5
GQHFPIEVRH,58.65,1218.6257,10,0.0,407.2159,37.19,3.41E6,14,10125,FL713_IPP71_TC_2048_Tpm_even_20180117140429.raw,4,tr|A0A140T878|A0A140T878_BOVIN:Q9TUM3|STA5B_BOVIN:Q95115|STA5A_BOVIN,,,2.78E6,3.41E6,3.32E6,2.6E6
YELAVASFPKKQD,58.65,1494.7717,13,1.3,748.3941,53.34,1.08E6,14,16521,FL713_IPP71_TC_2048_Tpm_even_20180117140429.raw,4,tr|A0A140T857|A0A140T857_BOVIN:P13184|CX7A2_BOVIN,,,9.92E5,4.7E6,,2.44E5
TQAGTYIKEFVH,58.65,1392.7037,12,2.3,697.3607,56.30,5.69E5,14,17693,FL713_IPP71_TC_2048_Tpm_even_20180117140429.raw,3,tr|F1MRD5|F1MRD5_BOVIN,,,6.14E6,5.69E5,,
YQYGRNNILTDH,58.57,1492.7058,12,3.3,747.3626,45.25,1.94E5,16,13130,FL713_IPP71_TC_2048_Tpm_odd_20180117121422.raw,2,tr|F1ML50|F1ML50_BOVIN,,,,,1.79E5,1.94E5
AQQDYWRILNH,58.53,1442.7054,11,1.8,722.3613,61.25,2.65E5,16,19402,FL713_IPP71_TC_2048_Tpm_odd_20180117121422.raw,6,tr|F1MS53|F1MS53_BOVIN,,,6.31E6,6.42E6,4.86E6,7.34E6
ILDDAKIYSSH,58.50,1260.6350,11,-1.4,631.3239,46.88,3.91E6,14,14000,FL713_IPP71_TC_2048_Tpm_even_20180117140429.raw,4,Q17QQ4|TAF9_BOVIN:tr|G3MWV4|G3MWV4_BOVIN:tr|G5E509|G5E509_BOVIN,,,1.99E7,2.22E7,,
AQEKSFHHVTH,58.45,1319.6371,11,1.3,660.8267,21.53,8.81E5,13,3895,FL713_IPP71_TC_2048_Tpm_even.raw,5,tr|E1BKJ5|E1BKJ5_BOVIN,,,6.96E6,6.15E6,1.92E6,1.17E6
SQFDEELYKVI,58.45,1369.6765,11,0.6,685.8459,80.41,8.09E5,16,26945,FL713_IPP71_TC_2048_Tpm_odd_20180117121422.raw,4,Q9GMB8|SYSC_BOVIN,,,3.04E6,2.18E6,7.32E5,8.09E5
QQWEALSDSVKMSMH,58.40,1775.7971,15,0.2,592.9398,64.40,3.38E6,16,20657,FL713_IPP71_TC_2048_Tpm_odd_20180117121422.raw,2,tr|A5PJH2|A5PJH2_BOVIN:tr|A6QQS7|A6QQS7_BOVIN:Q9N287|DJC12_BOVIN,,,,,2.1E6,3.38E6
GQSSNDKYYTH,58.33,1298.5527,11,0.7,650.2841,24.75,4.13E6,15,4950,FL713_IPP71_TC_2048_Tpm_odd.raw,8,tr|E1BQ34|E1BQ34_BOVIN,,,1.8E7,2.91E7,8.29E6,1.51E7
RQQSHFAMMH,58.23,1271.5652,10,-0.4,424.8622,30.68,9.37E6,14,7522,FL713_IPP71_TC_2048_Tpm_even_20180117140429.raw,5,Q5E9A3|PCBP1_BOVIN,,,7.4E6,1.02E7,,
AVHDASEEYKH,58.22,1284.5735,11,-0.5,429.1982,24.11,1.52E6,14,4880,FL713_IPP71_TC_2048_Tpm_even_20180117140429.raw,1,tr|Q3MHW1|Q3MHW1_BOVIN:tr|F1MIG8|F1MIG8_BOVIN,,,,1.52E6,,
RQIVSGLKYLH,58.21,1312.7615,11,-0.7,438.5941,42.35,4.8E6,16,11968,FL713_IPP71_TC_2048_Tpm_odd_20180117121422.raw,3,tr|E1BP17|E1BP17_BOVIN,,,,,1.34E7,5.06E6
KVFDPQNDKPSKW,58.20,1587.8044,13,-0.1,530.2754,40.95,2.8E6,16,11408,FL713_IPP71_TC_2048_Tpm_odd_20180117121422.raw,1,Q3T035|ARPC3_BOVIN,,,,,,2.8E6
QQMKNLEVFMH,58.19,1403.6689,11,1.0,702.8425,55.15,1.62E6,14,17242,FL713_IPP71_TC_2048_Tpm_even_20180117140429.raw,7,tr|A5PJQ0|A5PJQ0_BOVIN,,,1.16E7,1.5E7,2.31E6,2.9E6
QQFEELVRPFGSLE,58.18,1677.8362,14,0.6,839.9259,80.68,4.92E5,13,27090,FL713_IPP71_TC_2048_Tpm_even.raw,2,tr|A4FUZ2|A4FUZ2_BOVIN,,,4.92E5,2.64E5,,
WSQHYHQGYY,58.18,1367.5684,10,0.6,684.7919,39.00,9.8E5,16,10624,FL713_IPP71_TC_2048_Tpm_odd_20180117121422.raw,3,tr|A2VDN7|A2VDN7_BOVIN,,,,,2.25E6,3.72E6
SVFVKLLVH,58.16,1040.6382,9,0.2,521.3265,60.05,4.22E7,16,18919,FL713_IPP71_TC_2048_Tpm_odd_20180117121422.raw,8,tr|F1ML06|F1ML06_BOVIN,,,2.78E6,2.74E6,6.32E7,4.29E7
SQFGEMGGKFM,58.15,1217.5209,11,-0.4,609.7675,63.29,9.88E6,16,20213,FL713_IPP71_TC_2048_Tpm_odd_20180117121422.raw,3,Q95L46|IF4G2_BOVIN:tr|F2Z4C6|F2Z4C6_BOVIN,,,3.04E6,4.13E6,,9.88E6
VLLPKKTESHHKAKGK,58.14,1800.0734,16,2.0,601.0330,21.56,1.63E6,15,3720,FL713_IPP71_TC_2048_Tpm_odd.raw,5,tr|A0A0A0MP93|A0A0A0MP93_BOVIN,,,8.22E5,,1.35E7,1.25E7
LPQPGQVDPLSH,58.10,1286.6619,12,-0.7,644.3378,59.64,1.87E6,16,18759,FL713_IPP71_TC_2048_Tpm_odd_20180117121422.raw,1,tr|A0A140T8D2|A0A140T8D2_BOVIN,,,,,,1.87E6
FPYDYSASEYRW,58.10,1582.6729,12,0.3,792.3439,74.41,1.3E6,13,24695,FL713_IPP71_TC_2048_Tpm_even.raw,3,tr|Q867D1|Q867D1_BOVIN:Q9TT94|ACOD_BOVIN,,,1.3E6,4.1E5,,
GQDSAYQNIAH,58.08,1202.5316,11,-1.0,1203.5377,39.23,2.12E5,16,10718,FL713_IPP71_TC_2048_Tpm_odd_20180117121422.raw,3,tr|Q6XZP8|Q6XZP8_BOVIN:tr|Q3SX08|Q3SX08_BOVIN,,,,,7.68E6,1.18E7
GQHEEFYRY,58.06,1227.5309,9,-1.1,614.7720,37.20,1.82E6,15,9945,FL713_IPP71_TC_2048_Tpm_odd.raw,5,tr|M5FJZ9|M5FJZ9_BOVIN:Q2TBI4|TRAP1_BOVIN,,,,,6.12E6,1.08E7
SQYPASQALPSYPH,58.02,1544.7260,14,-0.2,773.3701,57.34,1.27E5,16,17839,FL713_IPP71_TC_2048_Tpm_odd_20180117121422.raw,1,tr|F1MVN0|F1MVN0_BOVIN,,,,,,1.27E5
GMFKTFPYQHRY,57.93,1573.7500,12,0.5,525.5909,46.31,2.01E7,16,13554,FL713_IPP71_TC_2048_Tpm_odd_20180117121422.raw,3,tr|F1N153|F1N153_BOVIN,,,,,1.64E7,2.07E7
LLYQEDVGNYMH,57.92,1480.6656,12,1.7,741.3414,66.33,5.58E5,14,21670,FL713_IPP71_TC_2048_Tpm_even_20180117140429.raw,2,tr|Q8SQ31|Q8SQ31_BOVIN,,,3.34E5,5.58E5,,
EIKERLAALALYGDYGEFDRK,57.89,2456.2698,21,4.7,615.0776,67.35,3.74E5,13,21963,FL713_IPP71_TC_2048_Tpm_even.raw,2,TpMuguga_02g00758,,,3.74E5,3.57E5,,
TIHDGVAGVH,57.88,1004.5039,10,0.5,1005.5117,30.89,1.05E5,14,7604,FL713_IPP71_TC_2048_Tpm_even_20180117140429.raw,10,Q5E9J1|HNRPF_BOVIN,,,1.9E7,2.5E7,4.74E7,8.04E7
YEDGYSVSH,57.84,1055.4196,9,0.3,1056.4271,35.74,4.98E5,15,9361,FL713_IPP71_TC_2048_Tpm_odd.raw,4,tr|F1MM99|F1MM99_BOVIN,,,3.04E6,,1.27E7,1.86E7
AQVNEATPLPH,57.83,1175.5935,11,-0.1,588.8040,41.88,6.68E6,15,11814,FL713_IPP71_TC_2048_Tpm_odd.raw,6,tr|E1BKX3|E1BKX3_BOVIN,,,3.28E7,3.64E7,6.68E6,1.38E7
SQDHPLYSGH,57.82,1139.4995,10,0.2,570.7571,29.76,5.72E6,16,6913,FL713_IPP71_TC_2048_Tpm_odd_20180117121422.raw,4,tr|F1MJN1|F1MJN1_BOVIN,,,,2.56E6,4.14E6,1.26E7
GQHSQGLGGH,57.80,976.4475,10,-0.8,489.2307,21.13,5.53E5,15,3548,FL713_IPP71_TC_2048_Tpm_odd.raw,3,tr|A4FUZ2|A4FUZ2_BOVIN,,,3.27E5,,7.43E5,
SQHAAPSPVQH,57.78,1157.5577,11,-0.7,579.7858,25.44,5.19E5,14,5416,FL713_IPP71_TC_2048_Tpm_even_20180117140429.raw,1,tr|E1BJ59|E1BJ59_BOVIN,,,,5.19E5,,
SAYSGHYIAH,57.69,1104.4988,10,1.1,553.2573,32.49,5.41E6,16,8012,FL713_IPP71_TC_2048_Tpm_odd_20180117121422.raw,2,tr|E1BF92|E1BF92_BOVIN,,,,,1.53E6,5.41E6
HQHQTHQTLTH,57.66,1366.6490,11,-1.2,456.5564,21.11,7.64E5,14,3685,FL713_IPP71_TC_2048_Tpm_even_20180117140429.raw,5,tr|E1BK17|E1BK17_BOVIN,,,,9.71E5,7.79E5,1.69E6
RVFDKLSPLHQH,57.64,1475.7997,12,-0.2,369.9571,39.28,6.89E6,16,10736,FL713_IPP71_TC_2048_Tpm_odd_20180117121422.raw,4,Q3SZC2|PSB9_BOVIN,,,,,7.35E6,8.67E6
AQEEAQGIIQH,57.61,1222.5942,11,0.6,612.3047,40.20,1.03E7,16,11104,FL713_IPP71_TC_2048_Tpm_odd_20180117121422.raw,3,tr|Q59A29|Q59A29_BOVIN:tr|E1BDF1|E1BDF1_BOVIN,,,,3.29E5,7.86E6,1.03E7
SFDVTGVVRQW,57.61,1292.6514,11,0.7,647.3334,77.98,8.34E6,16,26025,FL713_IPP71_TC_2048_Tpm_odd_20180117121422.raw,5,tr|E1BNK3|E1BNK3_BOVIN:P18341|TGFB1_BOVIN,,,3.04E5,3.51E5,7E6,8.34E6
SILDDAKIYSSH,57.61,1347.6670,12,-0.6,674.8404,60.36,3.71E5,16,19045,FL713_IPP71_TC_2048_Tpm_odd_20180117121422.raw,4,tr|G3MWV4|G3MWV4_BOVIN:tr|G5E509|G5E509_BOVIN,,,,,1.42E6,1.53E6
QGSDVSLTVPKV,57.60,1228.6663,12,1.0,615.3410,61.14,1.51E6,16,19358,FL713_IPP71_TC_2048_Tpm_odd_20180117121422.raw,3,tr|Q3YJF9|Q3YJF9_BOVIN:tr|O46712|O46712_BOVIN:tr|Q3YJK7|Q3YJK7_BOVIN:tr|A0A0K1L5Y7|A0A0K1L5Y7_BOVIN:tr|Q95396|Q95396_BOVIN:tr|O78059|O78059_BOVIN:tr|Q56G91|Q56G91_BOVIN:tr|K7QEC5|K7QEC5_BOVIN:tr|K7QEP6|K7QEP6_BOVIN:tr|Q3YJK3|Q3YJK3_BOVIN:tr|Q3YJK6|Q3YJK6_BOVIN:tr|K7QEK6|K7QEK6_BOVIN…
GSHSLRYFSTAVSRPGLG,57.59,1890.9700,18,-0.1,631.3306,47.84,5.48E5,13,14349,FL713_IPP71_TC_2048_Tpm_even.raw,1,tr|K7QEK9|K7QEK9_BOVIN:tr|Q3YJF4|Q3YJF4_BOVIN:P13752|HA1A_BOVIN:tr|H6V5F7|H6V5F7_BOVIN:tr|Q3YJI4|Q3YJI4_BOVIN:tr|Q3YFH6|Q3YFH6_BOVIN:tr|K7QE78|K7QE78_BOVIN:tr|O78186|O78186_BOVIN:tr|O77972|O77972_BOVIN:tr|A0A0K1L5K7|A0A0K1L5K7_BOVIN:tr|A0A023JCX1|A0A023JCX1_BOVIN,,,5.48E5,,,
AQHPDSVKKVH,57.56,1244.6626,11,-0.5,415.8946,21.19,1.46E6,16,3487,FL713_IPP71_TC_2048_Tpm_odd_20180117121422.raw,2,tr|F1MW01|F1MW01_BOVIN,,,,7.51E5,,1.46E6
ERLAALALYGDYGEFDR,57.55,1957.9534,17,1.0,653.6591,74.73,4.43E5,13,24822,FL713_IPP71_TC_2048_Tpm_even.raw,2,TpMuguga_02g00758,,,4.43E5,,,
HQADTPEGLAH,57.55,1174.5366,11,0.8,588.2761,31.00,3.97E6,16,7412,FL713_IPP71_TC_2048_Tpm_odd_20180117121422.raw,2,Q5EA24|RIOX2_BOVIN,,,,,3.48E6,3.97E6
TMLDSQRQQKH,57.50,1370.6725,11,0.7,686.3440,25.16,2.74E6,14,5300,FL713_IPP71_TC_2048_Tpm_even_20180117140429.raw,7,tr|A5D7N5|A5D7N5_BOVIN,,,1.39E7,2.24E7,3.07E6,6.72E6
LDFGSLSNLQVTQPTVGMNFKTPRGAV,57.46,2876.4854,27,1.2,959.8369,80.78,7.72E4,13,27132,FL713_IPP71_TC_2048_Tpm_even.raw,1,A5PK63|RS17_BOVIN:tr|A0A140T832|A0A140T832_BOVIN,,,7.72E4,,,
VVHGKVLQH,57.46,1015.5927,9,2.6,1016.6026,22.71,2.02E5,15,4175,FL713_IPP71_TC_2048_Tpm_odd.raw,12,tr|A6QR21|A6QR21_BOVIN:Q9N285|MTCH2_BOVIN,,,1.37E8,2.48E8,3.7E7,5.09E7
AVLLPKKHKKDRD,57.45,1546.9307,13,0.0,387.7399,22.27,3.01E6,16,3926,FL713_IPP71_TC_2048_Tpm_odd_20180117121422.raw,3,TpMuguga_04g00322,,,,,1.8E6,8.01E6
TAKALQAHW,57.44,1024.5454,9,0.5,513.2802,37.86,2.25E7,16,10165,FL713_IPP71_TC_2048_Tpm_odd_20180117121422.raw,6,tr|Q08E44|Q08E44_BOVIN,,,9.25E4,,4.23E7,4.17E7
ASLEAGLQRDLLMH,57.43,1552.8031,14,0.5,777.4092,66.59,3.19E5,16,21528,FL713_IPP71_TC_2048_Tpm_odd_20180117121422.raw,5,tr|F1N5Q5|F1N5Q5_BOVIN:tr|Q24K07|Q24K07_BOVIN,,,,,1.8E6,2.41E6
MSSYERSMMSY,57.43,1370.5305,11,1.1,686.2733,55.27,4.54E6,14,17287,FL713_IPP71_TC_2048_Tpm_even_20180117140429.raw,2,tr|F1MYN8|F1MYN8_BOVIN:tr|Q59A30|Q59A30_BOVIN,,,2.27E6,4.54E6,,
SSDDSAVNMYILH,57.35,1450.6399,13,1.0,726.3279,69.70,2.89E5,13,22865,FL713_IPP71_TC_2048_Tpm_even.raw,1,tr|G5E699|G5E699_BOVIN:Q08DV9|T131L_BOVIN,,,2.89E5,,,
YTFGALGGNLIAH,57.34,1332.6826,13,2.2,667.3500,76.48,9.97E4,16,25440,FL713_IPP71_TC_2048_Tpm_odd_20180117121422.raw,1,tr|F1MGJ5|F1MGJ5_BOVIN,,,,,,9.97E4
FSNKITPVQSKEAY,57.33,1610.8303,14,0.4,537.9509,42.27,9.14E5,16,11937,FL713_IPP71_TC_2048_Tpm_odd_20180117121422.raw,1,Q0VCP1|KAD4_BOVIN,,,,,,9.14E5
YIHEHEYVH,57.32,1225.5516,9,-0.7,613.7827,29.39,8.77E7,16,6760,FL713_IPP71_TC_2048_Tpm_odd_20180117121422.raw,9,tr|H9KUU9|H9KUU9_BOVIN:Q32PI1|VRK1_BOVIN,,,7.01E7,7.78E7,3.46E8,6.39E8
FVSYDYAVKQSW,57.26,1491.7034,12,1.5,746.8601,67.98,7.52E4,16,22087,FL713_IPP71_TC_2048_Tpm_odd_20180117121422.raw,1,tr|F1N2K1|F1N2K1_BOVIN:tr|A6QPR1|A6QPR1_BOVIN,,,,,,7.52E4
TEEEMPQVH,57.25,1098.4652,9,0.4,1099.4729,41.09,1.97E6,16,11464,FL713_IPP71_TC_2048_Tpm_odd_20180117121422.raw,6,tr|G3X6V0|G3X6V0_BOVIN:A4FUD9|MCM3_BOVIN,,,1.74E6,3.13E6,9.04E6,6.32E7
TIFENLKMLNH,57.24,1358.7017,11,-1.4,680.3572,65.61,1.22E6,16,21143,FL713_IPP71_TC_2048_Tpm_odd_20180117121422.raw,4,tr|F1N0W0|F1N0W0_BOVIN,,,,,1.1E7,1.34E7
AQVSQPFRGLIPAGTQH,57.13,1805.9536,17,-0.5,602.9915,59.85,1.78E6,14,19098,FL713_IPP71_TC_2048_Tpm_even_20180117140429.raw,2,tr|G3X6B3|G3X6B3_BOVIN:tr|G3X6B2|G3X6B2_BOVIN,,,1.66E6,1.78E6,,
TGVGSVSDGQLEH,57.12,1284.5946,13,0.8,643.3051,43.67,7.18E5,16,12499,FL713_IPP71_TC_2048_Tpm_odd_20180117121422.raw,1,tr|F1MNA8|F1MNA8_BOVIN,,,,,,7.18E5
RQSHLLAQKVFTH,57.09,1563.8634,13,-0.7,391.9729,33.37,9.37E5,15,8409,FL713_IPP71_TC_2048_Tpm_odd.raw,1,tr|Q1RMT3|Q1RMT3_BOVIN,,,,,9.37E5,
YLVYTWGTQEFEKSKRKNPAAYENDR,57.07,3192.5627,26,2.3,799.1498,51.47,1.55E6,13,15734,FL713_IPP71_TC_2048_Tpm_even.raw,2,P13271|QCR8_BOVIN,,,1.55E6,,,
GMILKPHFH,57.05,1078.5746,9,0.7,540.2949,36.67,4.26E7,15,9736,FL713_IPP71_TC_2048_Tpm_odd.raw,10,tr|F1MK30|F1MK30_BOVIN:tr|Q3SZG7|Q3SZG7_BOVIN,,,7.05E6,9.17E6,3.27E8,3.34E8
AQMTASGLHIIH,57.03,1277.6550,12,0.3,639.8350,46.86,3.99E5,15,13699,FL713_IPP71_TC_2048_Tpm_odd.raw,3,tr|G3X778|G3X778_BOVIN,,,,,2.74E6,2.12E6
SQAQLAMSHL,57.00,1084.5336,10,-0.2,1085.5406,52.29,3.54E6,16,15826,FL713_IPP71_TC_2048_Tpm_odd_20180117121422.raw,5,Q8WN55|PTBP1_BOVIN,,,4.12E6,6.68E6,1.97E8,3.54E6
GQETVAQIKAH,56.98,1180.6200,11,-1.0,591.3167,31.49,1.56E6,16,7611,FL713_IPP71_TC_2048_Tpm_odd_20180117121422.raw,6,tr|Q3SZG2|Q3SZG2_BOVIN,,,2.23E6,6.1E5,2.85E6,1.56E6
GQYNMPYPPVYH,56.96,1464.6497,12,0.8,733.3327,63.32,4.99E6,14,20478,FL713_IPP71_TC_2048_Tpm_even_20180117140429.raw,4,tr|E1BKM4|E1BKM4_BOVIN,,,3.2E6,4.99E6,,
RLSEAMARMH,56.94,1200.5856,10,-0.5,401.2023,32.79,6.48E6,14,8365,FL713_IPP71_TC_2048_Tpm_even_20180117140429.raw,3,Q2KIZ8|MCM6_BOVIN,,,4.68E6,6.93E6,,
HQVPAVSSVSH,56.84,1146.5781,11,0.6,574.2967,32.23,4.89E6,16,7906,FL713_IPP71_TC_2048_Tpm_odd_20180117121422.raw,3,tr|A4FUA7|A4FUA7_BOVIN:Q32S26|BRD2_BOVIN,,,,9.06E5,4.13E6,4.89E6
ALLDSQFSYQH,56.81,1307.6146,11,-0.6,654.8142,63.59,3.05E7,16,20333,FL713_IPP71_TC_2048_Tpm_odd_20180117121422.raw,10,Q56JZ5|EIF3H_BOVIN,,,5.22E7,7.41E7,2.27E7,3.05E7
TFIDNKIMSQW,56.79,1381.6700,11,2.0,691.8437,77.92,7.94E5,14,26257,FL713_IPP71_TC_2048_Tpm_even_20180117140429.raw,2,tr|F1MQ87|F1MQ87_BOVIN,,,1.01E6,7.94E5,,
HQQPPPYPLMH,56.77,1343.6444,11,1.7,672.8306,44.39,2.97E5,16,12790,FL713_IPP71_TC_2048_Tpm_odd_20180117121422.raw,2,tr|F1MYU1|F1MYU1_BOVIN,,,,,2.59E5,2.97E5
SQEEAHFTRH,56.76,1240.5585,10,-1.0,621.2859,25.13,8.92E5,16,5039,FL713_IPP71_TC_2048_Tpm_odd_20180117121422.raw,6,tr|E1BIF6|E1BIF6_BOVIN,,,4.05E6,7.4E6,,5.57E6
AQHSAIKML,56.76,997.5378,9,1.9,998.5470,35.28,8.94E5,15,9178,FL713_IPP71_TC_2048_Tpm_odd.raw,8,tr|F1MG10|F1MG10_BOVIN:A6QQ21|CSN6_BOVIN,,,1.6E7,1.8E7,4.19E7,6.06E7
GAADGGLMDRDH,56.75,1213.5145,12,0.3,607.7647,35.83,7.24E5,16,9356,FL713_IPP71_TC_2048_Tpm_odd_20180117121422.raw,2,tr|A5PJP2|A5PJP2_BOVIN,,,,,5.5E5,7.24E5
SQYGPAYFGQEH,56.72,1382.5891,12,-0.3,692.3016,54.86,6.98E5,16,16845,FL713_IPP71_TC_2048_Tpm_odd_20180117121422.raw,1,tr|F1MWB8|F1MWB8_BOVIN,,,,,,6.98E5
GQVTNEKLLFH,56.68,1284.6826,11,0.0,643.3486,44.78,6.67E6,15,12976,FL713_IPP71_TC_2048_Tpm_odd.raw,6,tr|A6QQZ9|A6QQZ9_BOVIN:tr|F1ML90|F1ML90_BOVIN,,,,9.31E5,2.91E7,2.4E7
AQVAHQKPHA,56.64,1085.5730,10,0.2,543.7939,21.23,4.87E6,16,3502,FL713_IPP71_TC_2048_Tpm_odd_20180117121422.raw,7,Q5EAE6|DAP1_BOVIN,,,1.17E6,7.32E6,7.24E6,1.43E7
S(+79.97)DQGSDVSLTVPKV,56.62,1510.6917,14,-0.7,756.3525,75.81,4.32E5,15,25065,FL713_IPP71_TC_2048_Tpm_odd.raw,2,tr|O46712|O46712_BOVIN:tr|Q3YJK7|Q3YJK7_BOVIN:tr|A0A0K1L5Y7|A0A0K1L5Y7_BOVIN:tr|Q95396|Q95396_BOVIN:tr|O78059|O78059_BOVIN:tr|Q56G91|Q56G91_BOVIN:tr|K7QEC5|K7QEC5_BOVIN:tr|K7QEP6|K7QEP6_BOVIN:tr|Q3YJK3|Q3YJK3_BOVIN:tr|Q3YJK6|Q3YJK6_BOVIN:tr|Q3YJF4|Q3YJF4_BOVIN:tr|K7QEC9|K7QEC9_BOVIN:tr|…
SLYKHHVVHTH,56.57,1356.7051,11,-0.5,453.2421,24.06,4.38E6,16,4616,FL713_IPP71_TC_2048_Tpm_odd_20180117121422.raw,2,A6QQW0|ZN143_BOVIN,,,,,1.88E5,4.38E6
LPHHVHLTW,56.48,1138.6036,9,0.5,570.3094,41.14,2.98E7,15,11516,FL713_IPP71_TC_2048_Tpm_odd.raw,9,tr|A7Z025|A7Z025_BOVIN,,,8.57E7,3.48E7,1.62E8,1.19E8
SSYPNPVAH,56.46,970.4508,9,0.7,971.4587,38.03,1.18E6,15,10275,FL713_IPP71_TC_2048_Tpm_odd.raw,7,tr|E1BIA7|E1BIA7_BOVIN,,,,3.22E6,3.09E7,4.6E7
RQAVINGPNMH,56.44,1235.6193,11,-0.7,618.8165,34.16,4.01E5,16,8682,FL713_IPP71_TC_2048_Tpm_odd_20180117121422.raw,2,tr|E1BIX2|E1BIX2_BOVIN,,,,1.24E7,,4.01E5
AQRDLKKGLHLY,56.42,1440.8201,12,1.5,481.2814,36.67,1.01E7,16,9689,FL713_IPP71_TC_2048_Tpm_odd_20180117121422.raw,4,tr|A6QR37|A6QR37_BOVIN,,,,,2.28E7,1.01E7
KVHGSLARAGKVR,56.42,1377.8317,13,-0.2,345.4651,23.41,3.23E6,14,4598,FL713_IPP71_TC_2048_Tpm_even_20180117140429.raw,2,tr|Q3SZG2|Q3SZG2_BOVIN,,,,5.63E6,,
RFVNVVPTFGKKKGPNANS,56.40,2059.1326,19,3.2,687.3870,39.95,1.67E5,14,11229,FL713_IPP71_TC_2048_Tpm_even_20180117140429.raw,1,tr|Q3SZG2|Q3SZG2_BOVIN,,,,1.67E5,,
LPPSLTQQQF,56.40,1157.6080,10,0.7,1158.6161,70.68,7.04E6,16,23150,FL713_IPP71_TC_2048_Tpm_odd_20180117121422.raw,22,tr|A4FUZ2|A4FUZ2_BOVIN,,,1.03E7,1.32E7,4.63E6,1.26E7
STHAFHQPH,56.37,1060.4839,9,-0.1,531.2491,23.71,6.39E6,16,4474,FL713_IPP71_TC_2048_Tpm_odd_20180117121422.raw,9,E1BD44|BATF_BOVIN,,,2.37E7,5.17E7,7.16E6,1.89E7
SHMENYKKRE,56.37,1320.6244,10,-0.1,441.2154,21.74,2.65E6,14,3930,FL713_IPP71_TC_2048_Tpm_even_20180117140429.raw,4,P14622|COX8A_BOVIN,,,7.05E5,2.85E6,,8.87E5
AIIRPPGHHAQH,56.36,1332.7163,12,0.2,445.2461,24.73,8.2E5,15,4940,FL713_IPP71_TC_2048_Tpm_odd.raw,1,tr|A5PJZ7|A5PJZ7_BOVIN,,,,,8.2E5,
EEGFYKFHNW,56.31,1355.5935,10,2.4,678.8057,58.64,5.55E5,16,18357,FL713_IPP71_TC_2048_Tpm_odd_20180117121422.raw,2,tr|A7E3T4|A7E3T4_BOVIN:Q2KJI2|STT3A_BOVIN,,,,,2.97E5,5.55E5
TQNHILTNH,56.27,1076.5364,9,-0.6,539.2751,28.22,4.34E6,14,6542,FL713_IPP71_TC_2048_Tpm_even_20180117140429.raw,4,tr|E1BHT5|E1BHT5_BOVIN,,,2.1E6,1.07E7,,2.65E6
AVAEASLHFEH,56.27,1209.5778,11,2.3,605.7975,44.29,9.76E6,16,12750,FL713_IPP71_TC_2048_Tpm_odd_20180117121422.raw,7,Q2KIP2|HASP_BOVIN:tr|F1MG77|F1MG77_BOVIN,,,7.07E6,4.14E6,2.98E7,3.07E7
GKLWKHIKH,56.26,1145.6821,9,-0.6,573.8480,24.87,1.11E7,13,5228,FL713_IPP71_TC_2048_Tpm_even.raw,8,P00130|QCR9_BOVIN,,,2.04E8,2.77E8,1.38E7,2.06E7
TQYGAHEQTH,56.25,1170.5054,10,0.7,586.2604,23.36,2.69E5,16,4331,FL713_IPP71_TC_2048_Tpm_odd_20180117121422.raw,1,tr|E1BE88|E1BE88_BOVIN,,,,,,2.69E5
AANHKVAKW,56.23,1023.5614,9,0.6,512.7883,24.56,9.54E6,15,4871,FL713_IPP71_TC_2048_Tpm_odd.raw,9,tr|E1BE13|E1BE13_BOVIN,,,5.23E7,4.12E7,5.29E7,8.4E7
GQYTHKIYH,56.23,1145.5618,9,-0.7,573.7878,27.04,4.99E6,16,5812,FL713_IPP71_TC_2048_Tpm_odd_20180117121422.raw,5,Q9TR36|PIPNB_BOVIN:Q2HJ54|PIPNA_BOVIN,,,,1.84E6,1.35E7,1.92E7
HAFAGSAAWDDSSRAASGQG,56.21,1947.8459,20,1.4,650.2902,45.79,2.81E5,16,13345,FL713_IPP71_TC_2048_Tpm_odd_20180117121422.raw,1,tr|Q1RMJ1|Q1RMJ1_BOVIN,,,,,,2.81E5
FYSKSFVKHSF,56.17,1375.6924,11,-0.8,459.5710,40.42,7.51E5,14,11412,FL713_IPP71_TC_2048_Tpm_even_20180117140429.raw,1,tr|E1BJ67|E1BJ67_BOVIN,,,,7.51E5,,
TDFPYAVQH,56.17,1076.4927,9,1.1,1077.5011,53.78,2.35E5,15,16420,FL713_IPP71_TC_2048_Tpm_odd.raw,4,Q0VCF5|TM39A_BOVIN:tr|A7E3V4|A7E3V4_BOVIN,,,,,1.58E7,3.13E5
STYQGERAYQH,56.13,1338.5952,11,1.4,670.3058,28.15,1.2E7,16,6262,FL713_IPP71_TC_2048_Tpm_odd_20180117121422.raw,8,tr|E1BEK9|E1BEK9_BOVIN,,,9.57E6,2.28E7,1.91E7,3.46E7
RMFDIVGTHLTH,56.12,1425.7188,12,1.3,476.2475,54.03,1.21E6,14,16799,FL713_IPP71_TC_2048_Tpm_even_20180117140429.raw,1,tr|Q3ZCB7|Q3ZCB7_BOVIN:tr|F1ME34|F1ME34_BOVIN:tr|A1L5A4|A1L5A4_BOVIN,,,,1.21E6,,
SQFSAPRDYSGY,56.09,1376.5996,12,0.3,689.3073,51.04,5.27E6,15,15327,FL713_IPP71_TC_2048_Tpm_odd.raw,2,Q1LZB6|CAPR1_BOVIN:tr|F1MPH9|F1MPH9_BOVIN,,,,,5.27E6,1.29E7
IVYDIAQVH,56.08,1056.5604,9,0.5,1057.5682,56.44,1.33E5,15,17470,FL713_IPP71_TC_2048_Tpm_odd.raw,6,tr|F1MU08|F1MU08_BOVIN,,,,5.13E5,1.33E5,1.38E5
TFDAQIVIIEH,56.08,1284.6714,11,-0.2,643.3428,73.62,1.12E6,14,24560,FL713_IPP71_TC_2048_Tpm_even_20180117140429.raw,5,tr|A5D7D4|A5D7D4_BOVIN:tr|F6Q087|F6Q087_BOVIN:tr|A7YWL9|A7YWL9_BOVIN,,,1.34E6,1.12E6,1.66E6,
LQASEELLKQH,56.08,1294.6881,11,0.0,648.3513,43.85,8.07E5,16,12572,FL713_IPP71_TC_2048_Tpm_odd_20180117121422.raw,9,Q3T0Q4|NDKB_BOVIN,,,1.35E8,1.29E8,8.06E6,6.32E6
RLLLPGELAKH,56.03,1245.7557,11,-0.6,416.2589,44.93,5.52E6,16,12998,FL713_IPP71_TC_2048_Tpm_odd_20180117121422.raw,5,tr|A6QQ28|A6QQ28_BOVIN:tr|G3N1C9|G3N1C9_BOVIN:tr|E1BGW2|E1BGW2_BOVIN:tr|F1N453|F1N453_BOVIN:tr|F2Z4F9|F2Z4F9_BOVIN:tr|F1MUD2|F1MUD2_BOVIN:tr|Q32S29|Q32S29_BOVIN:tr|A5D7N2|A5D7N2_BOVIN:Q2M2T1|H2B1K_BOVIN:Q32L48|H2B1N_BOVIN:tr|Q2KII5|Q2KII5_BOVIN:P62808|H2B1_BOVIN:tr|F2Z4E8|F2Z4E8_BOV…
GQHSHVVRY,56.03,1081.5417,9,-0.2,541.7780,24.25,2.14E7,15,4747,FL713_IPP71_TC_2048_Tpm_odd.raw,8,tr|A7MBC3|A7MBC3_BOVIN:tr|A7E332|A7E332_BOVIN,,,3.88E7,4.68E7,1.11E8,2.09E8
TIFHDRAEYMH,56.02,1418.6401,11,-1.2,710.3265,38.90,1.89E6,16,10585,FL713_IPP71_TC_2048_Tpm_odd_20180117121422.raw,4,Q0V8H6|MOV10_BOVIN,,,,,3.38E7,4.55E7
ADATLSAQATPLLH,55.99,1407.7357,14,2.6,704.8770,63.50,2.4E5,16,20297,FL713_IPP71_TC_2048_Tpm_odd_20180117121422.raw,1,tr|E1BNY9|E1BNY9_BOVIN,,,,,,2.4E5
YVQEVTKAGEGLW,55.99,1478.7405,13,0.6,740.3780,65.29,1.98E6,16,21014,FL713_IPP71_TC_2048_Tpm_odd_20180117121422.raw,3,Q0VCW8|PDCL3_BOVIN,,,,1.21E5,,1.98E6
TNQHSSSLGGLSH,55.97,1323.6167,13,-1.7,442.2121,30.92,2.02E6,16,7380,FL713_IPP71_TC_2048_Tpm_odd_20180117121422.raw,1,tr|A6QLT5|A6QLT5_BOVIN,,,,,,2.02E6
RQIKEVVMH,55.97,1138.6281,9,-0.6,380.5497,28.24,1.75E8,15,6351,FL713_IPP71_TC_2048_Tpm_odd.raw,8,tr|E1BAT8|E1BAT8_BOVIN,,,1.94E7,1.65E7,2.01E8,2.83E8
SLMAPVITH,55.96,967.5161,9,-1.0,968.5224,58.30,9.96E5,16,18221,FL713_IPP71_TC_2048_Tpm_odd_20180117121422.raw,7,tr|F1MLM2|F1MLM2_BOVIN,,,3.49E6,5.76E6,1.1E8,1.95E8
HVLHVVAPNW,55.96,1170.6298,10,1.4,586.3230,54.66,7.01E5,16,16766,FL713_IPP71_TC_2048_Tpm_odd_20180117121422.raw,2,tr|A6QQZ9|A6QQZ9_BOVIN:tr|F1ML90|F1ML90_BOVIN,,,,,4.09E5,7.01E5
SVFGSGNAGRGGGFF,55.93,1415.6582,15,-1.1,708.8356,67.57,2.17E6,16,21922,FL713_IPP71_TC_2048_Tpm_odd_20180117121422.raw,2,tr|F1MH31|F1MH31_BOVIN,,,,,1.34E6,2.17E6
SQSYVLVVH,55.91,1030.5447,9,2.5,1031.5546,52.35,6.74E4,15,15851,FL713_IPP71_TC_2048_Tpm_odd.raw,4,tr|A6QP07|A6QP07_BOVIN,,,,,7.09E6,9.05E6
WVHSDFSKW,55.91,1190.5509,9,1.7,596.2838,53.52,2.02E7,15,16317,FL713_IPP71_TC_2048_Tpm_odd.raw,6,tr|G5E585|G5E585_BOVIN:E1BLP6|ARI5B_BOVIN,,,,,8.71E7,1.02E8
YLMDPSGNAHKW,55.87,1417.6449,12,0.6,473.5559,51.06,5.14E6,14,15664,FL713_IPP71_TC_2048_Tpm_even_20180117140429.raw,2,tr|F1MQJ7|F1MQJ7_BOVIN,,,,6E6,,
SMIQNLIKH,55.85,1082.5907,9,0.1,542.3027,51.06,1.32E6,16,15328,FL713_IPP71_TC_2048_Tpm_odd_20180117121422.raw,6,tr|E1BMN2|E1BMN2_BOVIN,,,5.54E6,5.59E6,1.15E6,1.32E6
HAVDHILQH,55.84,1068.5465,9,-0.5,357.1893,31.70,,16,7694,FL713_IPP71_TC_2048_Tpm_odd_20180117121422.raw,2,tr|G5E5K3|G5E5K3_BOVIN:Q3ZCH9|HDHD2_BOVIN,,,,,2.64E6,
HVSTHQHNY,55.79,1121.5002,9,0.7,561.7578,21.52,1.3E6,13,3891,FL713_IPP71_TC_2048_Tpm_even.raw,5,Q2HJ27|MYC_BOVIN,,,3.76E6,1.12E6,1.29E6,1.19E6
ALPGNAVEQEHEGFLPSH,55.79,1930.9172,18,3.9,644.6489,56.49,4.66E5,14,17768,FL713_IPP71_TC_2048_Tpm_even_20180117140429.raw,2,Q5E9S9|S38A5_BOVIN,,,3.26E5,4.66E5,,
SQLEHLQSKYIGTGH,55.76,1696.8533,15,-1.1,566.6244,42.05,8.06E5,16,11848,FL713_IPP71_TC_2048_Tpm_odd_20180117121422.raw,1,Q56K13|SF3B5_BOVIN,,,,,,8.06E5
YAFDVNTHKW,55.74,1279.5985,10,0.1,640.8066,55.12,1.51E6,16,16950,FL713_IPP71_TC_2048_Tpm_odd_20180117121422.raw,3,Q58CV6|KLDC3_BOVIN:tr|Q58D25|Q58D25_BOVIN,,,,,1.3E6,5.02E6
QSYRFIKKLEH,55.73,1447.7936,11,-0.6,483.6049,33.09,4.72E6,15,8296,FL713_IPP71_TC_2048_Tpm_odd.raw,2,tr|A8E4M7|A8E4M7_BOVIN:tr|A6QLC5|A6QLC5_BOVIN:tr|E1BP53|E1BP53_BOVIN,,,,,4.72E6,6.61E6
KVYAAKIIPH,55.71,1138.6863,10,-0.2,380.5693,35.78,5.43E7,14,9565,FL713_IPP71_TC_2048_Tpm_even_20180117140429.raw,5,tr|E1BP17|E1BP17_BOVIN,,,4.88E7,5.92E7,,2.12E5
AQYDPTKNASKK,55.68,1349.6938,12,1.1,675.8549,24.23,2.34E6,16,4683,FL713_IPP71_TC_2048_Tpm_odd_20180117121422.raw,6,tr|A7Z039|A7Z039_BOVIN,,,6.92E6,2.09E7,5.06E6,1.52E7
SQVDPESGLNRH,55.65,1337.6323,12,1.3,669.8243,34.22,5.57E6,16,8706,FL713_IPP71_TC_2048_Tpm_odd_20180117121422.raw,5,tr|A6QR43|A6QR43_BOVIN,,,,5.67E5,1.95E7,2.74E7
GQFGDDPKEEVMVL,55.63,1562.7286,14,1.0,782.3724,73.74,3.76E5,16,24360,FL713_IPP71_TC_2048_Tpm_odd_20180117121422.raw,1,tr|E1BEV0|E1BEV0_BOVIN:tr|G3N172|G3N172_BOVIN,,,,,,3.76E5
SIFSGGLQTSQIH,55.63,1373.6938,13,-0.3,687.8540,62.95,5.21E6,14,20330,FL713_IPP71_TC_2048_Tpm_even_20180117140429.raw,2,tr|E1B782|E1B782_BOVIN,,,3.36E6,5.21E6,,
SMVDVVMLLHGH,55.60,1336.6632,12,1.4,669.3398,78.19,8.85E5,13,26142,FL713_IPP71_TC_2048_Tpm_even.raw,4,tr|F1MY28|F1MY28_BOVIN,,,2.31E6,1.02E6,,
AQHAPLQHRH,55.59,1193.6166,10,-1.4,398.8789,21.06,2.2E6,16,3435,FL713_IPP71_TC_2048_Tpm_odd_20180117121422.raw,5,tr|E1BHN9|E1BHN9_BOVIN,,,,2.06E6,1.08E6,2.58E6
AQYDPTKNASKKP,55.53,1446.7466,13,-0.4,483.2559,27.49,2.12E6,16,5994,FL713_IPP71_TC_2048_Tpm_odd_20180117121422.raw,1,tr|A7Z039|A7Z039_BOVIN,,,,,,2.12E6
LQQEQLQTVVGTYH,55.53,1642.8314,14,1.0,822.4238,60.59,4.13E5,16,19138,FL713_IPP71_TC_2048_Tpm_odd_20180117121422.raw,2,Q1LZB6|CAPR1_BOVIN:tr|F1MPH9|F1MPH9_BOVIN,,,,,2.84E5,4.13E5
GSFDLLENTDIHLH,55.51,1609.7736,14,-0.1,537.5984,75.21,1.01E6,16,24946,FL713_IPP71_TC_2048_Tpm_odd_20180117121422.raw,4,Q3SX23|LONP2_BOVIN,,,,,2.11E6,1.01E6
VQSMDVAAFNKI,55.50,1321.6700,12,-0.4,661.8420,66.73,1.2E6,16,21587,FL713_IPP71_TC_2048_Tpm_odd_20180117121422.raw,3,Q5E983|EF1B_BOVIN:tr|Q2VYC3|Q2VYC3_BOVIN,,,5.34E5,,8.11E5,1.2E6
GQHDGPLPRQH,55.49,1240.6061,11,-1.7,621.3093,23.06,1.22E6,13,4502,FL713_IPP71_TC_2048_Tpm_even.raw,6,tr|F1MVV2|F1MVV2_BOVIN,,,4.96E6,6.67E6,6.76E5,1.24E6
FSHEAVKTH,55.42,1054.5195,9,-1.1,528.2665,24.80,3.2E6,14,5155,FL713_IPP71_TC_2048_Tpm_even_20180117140429.raw,9,tr|E1BMW2|E1BMW2_BOVIN:Q0VCK5|AP2A2_BOVIN,,,5.98E6,1.27E7,2.87E6,5.17E6
TEMDWVLKH,55.41,1157.5540,9,-0.1,579.7842,57.91,1.14E8,16,18065,FL713_IPP71_TC_2048_Tpm_odd_20180117121422.raw,70,Q5E9J1|HNRPF_BOVIN,,,7.03E9,7.59E9,1.63E8,2.29E8
[truncated: 20,478 more rows]

## Sheet: 2123_ConA
Peptide,-10lgP,Mass,Length,ppm,m/z,RT,Area,Fraction,Scan,Source File,#Spec,Accession,PTM,AScore,Area [F1],Area [F2],Area [F3],Area [F4]
[truncated: 19,649 more rows]

## Sheet: 2123_Tpm
Peptide,-10lgP,Mass,Length,ppm,m/z,RT,Area,Fraction,Scan,Source File,#Spec,Accession,PTM,AScore,Area [F5],Area [F6],Area [F7],Area [F8]
[truncated: 19,726 more rows]

[truncated: 5 more sheets: 2824_ConA, 2824_Tpm, 5072_ConA, 5350_ConA, 5350_Tpm]
